# Supplementary material for: PHENOS: a high-throughput and flexible tool for microorganism growth phenotyping on solid media
Source: BMC Microbiol. 2018 Jan 24;18:9. doi: 10.1186/s12866-017-1143-y (PMC5784713; doi:10.1186/s12866-017-1143-y)
Supplement: Supplementary file 1 — Validation by cell counting (xlsx). Raw data and calculations. (XLSX 549 kb) [file 12866_2017_1143_MOESM1_ESM.xlsx]

## Sheet: SUMMARY
readingid	combifile	plateposition	well	strain	isblank	isborder	readinggroup	treatment	emptymeasure	platedmass	minimum	measurements																				Rawmeasures-empty																	Order
DBHB1abcde_384_A2	DBHB1abcde	Basic384.xlsx_384_A2	384_A2	ARMYhd0002	FALSE	TRUE	2	YPD	0.195	0.2046	0.0787		0.3209	0.3213	0.3191	0.315	0.0644	0.1254	0.1502	0.1614	0.0015	0.001	0.0002	0	0.0017	0.0008	0.0014	0.0028	-	-		0.2046	0.205	0.2028	0.1987	-0.0519	0.0091	0.0339	0.0451	-0.1148	-0.1153	-0.1161	-0.1163	-0.1146	-0.1155	-0.1149	-0.1135		2
DBHB1abcde_384_A3	DBHB1abcde	Basic384.xlsx_384_A3	384_A3	ARMYhd0003	FALSE	TRUE	3	YPD	0.194	0.1258	0.1587		0.1611	0.1619	0.1618	0.1602	0	0.0713	0.1032	0.1103	0.0423	0.0416	0.0499	0.0632	0.0379	0.0832	0.1109	0.1393	-	-		0.1258	0.1266	0.1265	0.1249	-0.0353	0.036	0.0679	0.075	0.007	0.0063	0.0146	0.0279	0.0026	0.0479	0.0756	0.104		3
DBHB1abcde_384_A4	DBHB1abcde	Basic384.xlsx_384_A4	384_A4	ARMYhd0004	FALSE	TRUE	4	YPD	0.1903	0.1247	0.0718		0.2432	0.2422	0.2396	0.2359	0.4601	0.5214	0.5541	0.5728	0.0012	0.0021	0.0006	0	0.0034	0.0044	0.0031	0.0018	-	-		0.1247	0.1237	0.1211	0.1174	0.3416	0.4029	0.4356	0.4543	-0.1173	-0.1164	-0.1179	-0.1185	-0.1151	-0.1141	-0.1154	-0.1167		4
DBHB1abcde_384_A5	DBHB1abcde	Basic384.xlsx_384_A5	384_A5	ARMYhd0005	FALSE	TRUE	5	YPD	0.1902	0.2233	0.4036		0.0099	0.0099	0.0027	0	0.3804	0.5077	0.5786	0.6058	0.0839	0.0758	0.0897	0.1158	0.048	0.1657	0.2181	0.2402	-	-		0.2233	0.2233	0.2161	0.2134	0.5938	0.7211	0.792	0.8192	0.2973	0.2892	0.3031	0.3292	0.2614	0.3791	0.4315	0.4536		5
DBHB1abcde_384_A6	DBHB1abcde	Basic384.xlsx_384_A6	384_A6	ARMYhd0006	FALSE	TRUE	6	YPD	0.1892	0.1999	0.0684		0.3207	0.3122	0.3192	0.312	1.6224	1.6263	1.6103	1.6452	0.0032	0.0011	0.0009	0	0.0063	0.0053	0.005	0.0059	-	-		0.1999	0.1914	0.1984	0.1912	1.5016	1.5055	1.4895	1.5244	-0.1176	-0.1197	-0.1199	-0.1208	-0.1145	-0.1155	-0.1158	-0.1149		6
DBHB1abcde_384_A21	DBHB1abcde	Basic384.xlsx_384_A21	384_A21	ARMYhd0021	FALSE	TRUE	21	YPD	0.1861	0.0062	0.0974		0.0949	0.0924	0.0931	0.0921	0.1649	0.2237	0.2496	0.2562	0.1028	0.1011	0.1019	0.1001	0.0025	0	0.0021	0.0036	-	-		0.0062	0.0037	0.0044	0.0034	0.0762	0.135	0.1609	0.1675	0.0141	0.0124	0.0132	0.0114	-0.0862	-0.0887	-0.0866	-0.0851		21
DBHB1abcde_384_B2	DBHB1abcde	Basic384.xlsx_384_B2	384_B2	ARMYhd0026	FALSE	FALSE	26	YPD	0.1876	0.1317	0.2925		0.0268	0.0207	0.0042	0	0.4169	0.5214	0.5644	0.6075	1.6277	1.6111	1.5873	1.5898	1.6935	1.6895	1.6753	1.6717	-	-		0.1317	0.1256	0.1091	0.1049	0.5218	0.6263	0.6693	0.7124	1.7326	1.716	1.6922	1.6947	1.7984	1.7944	1.7802	1.7766		26
DBHB1abcde_384_B3	DBHB1abcde	Basic384.xlsx_384_B3	384_B3	ARMYhd0027	FALSE	FALSE	27	YPD	0.1892	0.4302	0.578		0.0414	0.0063	0	0.0169	1.0639	1.127	1.1571	1.1644	1.6598	1.6114	1.5781	1.5855	1.6837	1.817	1.8146	1.8223	-	-		0.4302	0.3951	0.3888	0.4057	1.4527	1.5158	1.5459	1.5532	2.0486	2.0002	1.9669	1.9743	2.0725	2.2058	2.2034	2.2111		27
DBHB1abcde_384_B4	DBHB1abcde	Basic384.xlsx_384_B4	384_B4	ARMYhd0028	FALSE	FALSE	28	YPD	0.2085	0.2448	0.4261		0.0272	0.012	0.006	0	0.7352	0.8023	0.8263	0.8361	1.8723	1.8796	1.8492	1.8369	1.9092	2.0471	2.05	2.0703	-	-		0.2448	0.2296	0.2236	0.2176	0.9528	1.0199	1.0439	1.0537	2.0899	2.0972	2.0668	2.0545	2.1268	2.2647	2.2676	2.2879		28
DBHB1abcde_384_B5	DBHB1abcde	Basic384.xlsx_384_B5	384_B5	ARMYhd0029	FALSE	FALSE	29	YPD	0.1883	0.288	0.4443		0.032	0.0012	0	0.0131	1.1137	1.1592	1.181	1.1757	1.8834	1.9141	1.8848	1.875	1.9531	2.1093	2.1164	2.1237	-	-		0.288	0.2572	0.256	0.2691	1.3697	1.4152	1.437	1.4317	2.1394	2.1701	2.1408	2.131	2.2091	2.3653	2.3724	2.3797		29
DBHB1abcde_384_B6	DBHB1abcde	Basic384.xlsx_384_B6	384_B6	ARMYhd0030	FALSE	FALSE	30	YPD	0.1918	0.1706	0.3422		0.0202	0.0137	0.0082	0	0.2213	0.2862	0.3095	0.3279	1.4979	1.507	1.504	1.4862	1.5027	1.5365	1.5421	1.5268	-	-		0.1706	0.1641	0.1586	0.1504	0.3717	0.4366	0.4599	0.4783	1.6483	1.6574	1.6544	1.6366	1.6531	1.6869	1.6925	1.6772		30
DBHB1abcde_384_B23	DBHB1abcde	Basic384.xlsx_384_B23	384_B23	ARMYhd0047	FALSE	FALSE	47	YPD	0.1839	0.0099	0.103		0.0908	0.0891	0.0896	0.0871	0.1362	0.1708	0.1941	0.2035	0.0982	0.0978	0.0993	0.0991	0	0.0059	0.0052	0.0072	-	-		0.0099	0.0082	0.0087	0.0062	0.0553	0.0899	0.1132	0.1226	0.0173	0.0169	0.0184	0.0182	-0.0809	-0.075	-0.0757	-0.0737		47
DBHB1abcde_384_C7	DBHB1abcde	Basic384.xlsx_384_C7	384_C7	ARMYhd0055	FALSE	FALSE	55	YPD	0.1828	0.436	0.0747		0.5441	0.5332	0.5344	0.5395	1.7026	1.7326	1.7487	1.7591	2.2365	2.2225	2.1952	2.3363	0.003	0.0001	0.0002	0	-	-		0.436	0.4251	0.4263	0.4314	1.5945	1.6245	1.6406	1.651	2.1284	2.1144	2.0871	2.2282	-0.1051	-0.108	-0.1079	-0.1081		55
DBHB1abcde_384_D13	DBHB1abcde	Basic384.xlsx_384_D13	384_D13	ARMYhd0085	FALSE	FALSE	85	YPD	0.1817	0.4308	0.0955		0.517	0.5171	0.4852	0.4538	1.19	1.2302	1.2698	1.2743	1.7119	1.6968	1.7154	1.7046	0.0034	0	0.0009	0.002	-	-		0.4308	0.4309	0.399	0.3676	1.1038	1.144	1.1836	1.1881	1.6257	1.6106	1.6292	1.6184	-0.0828	-0.0862	-0.0853	-0.0842		85
DBHB1abcde_384_E4	DBHB1abcde	Basic384.xlsx_384_E4	384_E4	ARMYhd0100	FALSE	FALSE	100	YPD	0.1798	0.0232	0.2011		0.0019	0.0003	0.0014	0	0.2098	0.2396	0.2534	0.2561	0.9874	0.991	0.985	0.9961	1.2131	1.2787	1.3147	1.3259	-	-		0.0232	0.0216	0.0227	0.0213	0.2311	0.2609	0.2747	0.2774	1.0087	1.0123	1.0063	1.0174	1.2344	1.3	1.336	1.3472		100
DBHB1abcde_384_E5	DBHB1abcde	Basic384.xlsx_384_E5	384_E5	ARMYhd0101	FALSE	FALSE	101	YPD	0.1825	0.6878	0.8703		0	0.0663	0.0904	0.0901	1.3631	1.3332	1.3296	1.3602	1.7077	1.8454	1.9399	1.9389	1.8453	1.9355	2.2299	2.2183	-	-		0.6878	0.7541	0.7782	0.7779	2.0509	2.021	2.0174	2.048	2.3955	2.5332	2.6277	2.6267	2.5331	2.6233	2.9177	2.9061		101
DBHB1abcde_384_E6	DBHB1abcde	Basic384.xlsx_384_E6	384_E6	ARMYhd0102	FALSE	FALSE	102	YPD	0.1771	0.3577	0.5348		0	0.0152	0.0216	0.0234	1.0684	1.085	1.0819	1.0883	1.6498	1.5991	1.6321	1.6513	1.6772	1.7465	1.8079	1.8166	-	-		0.3577	0.3729	0.3793	0.3811	1.4261	1.4427	1.4396	1.446	2.0075	1.9568	1.9898	2.009	2.0349	2.1042	2.1656	2.1743		102
DBHB1abcde_384_E7	DBHB1abcde	Basic384.xlsx_384_E7	384_E7	ARMYhd0103	FALSE	FALSE	103	YPD	0.1783	0.2473	0.4256		0	0.0215	0.0302	0.0386	1.4905	1.4982	1.5036	1.5315	2.0824	2.0034	2.1058	2.0947	2.0004	2.0993	2.2107	2.2117	-	-		0.2473	0.2688	0.2775	0.2859	1.7378	1.7455	1.7509	1.7788	2.3297	2.2507	2.3531	2.342	2.2477	2.3466	2.458	2.459		103
DBHB1abcde_384_E8	DBHB1abcde	Basic384.xlsx_384_E8	384_E8	ARMYhd0104	FALSE	FALSE	104	YPD	0.1802	1.2444	1.4246		0	0.0232	0.0473	0.051	0.6991	0.6812	0.7243	0.7163	1.3501	1.2151	1.4487	1.4126	1.1375	1.2589	1.359	1.4194	-	-		1.2444	1.2676	1.2917	1.2954	1.9435	1.9256	1.9687	1.9607	2.5945	2.4595	2.6931	2.657	2.3819	2.5033	2.6034	2.6638		104
DBHB1abcde_384_F13	DBHB1abcde	Basic384.xlsx_384_F13	384_F13	ARMYhd0133	FALSE	FALSE	133	YPD	0.18	0.2977	0.0734		0.4043	0.3923	0.3893	0.38	0.5508	0.6007	0.6389	0.6613	1.5899	1.5883	1.5919	1.5923	0.0021	0	0.0001	0.0011	-	-		0.2977	0.2857	0.2827	0.2734	0.4442	0.4941	0.5323	0.5547	1.4833	1.4817	1.4853	1.4857	-0.1045	-0.1066	-0.1065	-0.1055		133
DBHB1abcde_384_G8	DBHB1abcde	Basic384.xlsx_384_G8	384_G8	ARMYhd0152	FALSE	FALSE	152	YPD	0.1763	0.4316	0.0726		0.5353	0.5381	0.5463	0.5537	1.1296	1.2452	1.3125	1.3514	1.9604	1.9523	1.9342	1.9915	0.0044	0.0003	0.0003	0	-	-		0.4316	0.4344	0.4426	0.45	1.0259	1.1415	1.2088	1.2477	1.8567	1.8486	1.8305	1.8878	-0.0993	-0.1034	-0.1034	-0.1037		152
DBHB1abcde_384_H18	DBHB1abcde	Basic384.xlsx_384_H18	384_H18	ARMYhd0186	FALSE	FALSE	186	YPD	0.173	1.016	0.0763		1.1127	1.1224	1.1351	1.1079	1.8685	1.8475	1.8715	1.876	2.5748	2.52	2.5559	2.7116	0.0014	0.0009	0.0002	0	-	-		1.016	1.0257	1.0384	1.0112	1.7718	1.7508	1.7748	1.7793	2.4781	2.4233	2.4592	2.6149	-0.0953	-0.0958	-0.0965	-0.0967		186
DBHB1abcde_384_H20	DBHB1abcde	Basic384.xlsx_384_H20	384_H20	ARMYhd0188	FALSE	FALSE	188	YPD	0.1723	0.0117	0.1803		0.0037	0.0014	0.0024	0	0.0608	0.0843	0.0984	0.1058	0.1647	0.1681	0.1788	0.1716	0.2415	0.2552	0.2542	0.2374	-	-		0.0117	0.0094	0.0104	0.008	0.0688	0.0923	0.1064	0.1138	0.1727	0.1761	0.1868	0.1796	0.2495	0.2632	0.2622	0.2454		188
DBHB1abcde_384_H24	DBHB1abcde	Basic384.xlsx_384_H24	384_H24	ARMYhd0192	FALSE	TRUE	192	YPD	0.1698	0.6116	0.0667		0.7147	0.7301	0.7446	0.7095	1.7545	1.7345	1.7815	1.7627	2.5271	2.5023	2.5192	2.6544	0.0066	0.003	0.0018	0	-	-		0.6116	0.627	0.6415	0.6064	1.6514	1.6314	1.6784	1.6596	2.424	2.3992	2.4161	2.5513	-0.0965	-0.1001	-0.1013	-0.1031		192
DBHB1abcde_384_I4	DBHB1abcde	Basic384.xlsx_384_I4	384_I4	ARMYhd0196	FALSE	FALSE	196	YPD	0.1736	0.1939	0.3571		0.0104	0.0076	0.0044	0	0.3151	0.3951	0.4672	0.5184	1.6964	1.6898	1.6983	1.7026	1.6753	1.732	1.7258	1.6594	-	-		0.1939	0.1911	0.1879	0.1835	0.4986	0.5786	0.6507	0.7019	1.8799	1.8733	1.8818	1.8861	1.8588	1.9155	1.9093	1.8429		196
DBHB1abcde_384_I5	DBHB1abcde	Basic384.xlsx_384_I5	384_I5	ARMYhd0197	FALSE	FALSE	197	YPD	0.1758	0.1083	0.2836		0.0005	0	0.0023	0.0019	0.2319	0.2751	0.2994	0.3165	1.4544	1.4572	1.4606	1.4446	1.4248	1.4228	1.4006	1.3654	-	-		0.1083	0.1078	0.1101	0.1097	0.3397	0.3829	0.4072	0.4243	1.5622	1.565	1.5684	1.5524	1.5326	1.5306	1.5084	1.4732		197
DBHB1abcde_384_I6	DBHB1abcde	Basic384.xlsx_384_I6	384_I6	ARMYhd0198	FALSE	FALSE	198	YPD	0.1747	0.4004	0.5751		0	0.0047	0.0562	0.0812	1.5037	1.4725	1.5403	1.49	2.1189	2.0699	2.2107	2.1847	2.2284	2.3961	2.2101	2.3404	-	-		0.4004	0.4051	0.4566	0.4816	1.9041	1.8729	1.9407	1.8904	2.5193	2.4703	2.6111	2.5851	2.6288	2.7965	2.6105	2.7408		198
DBHB1abcde_384_I7	DBHB1abcde	Basic384.xlsx_384_I7	384_I7	ARMYhd0199	FALSE	FALSE	199	YPD	0.172	0.1459	0.3179		0	0.0026	0.0132	0.0189	1.4142	1.4459	1.4643	1.4773	2.1097	2.1421	2.1911	2.2773	2.2363	2.3004	2.174	2.3349	-	-		0.1459	0.1485	0.1591	0.1648	1.5601	1.5918	1.6102	1.6232	2.2556	2.288	2.337	2.4232	2.3822	2.4463	2.3199	2.4808		199
DBHB1abcde_384_I8	DBHB1abcde	Basic384.xlsx_384_I8	384_I8	ARMYhd0200	FALSE	FALSE	200	YPD	0.1715	0.2299	0.4014		0	0.0061	0.0271	0.0382	1.0231	1.1052	1.1827	1.2151	1.9219	1.9206	1.9956	2.0052	1.9855	2.0673	1.9548	2.1235	-	-		0.2299	0.236	0.257	0.2681	1.253	1.3351	1.4126	1.445	2.1518	2.1505	2.2255	2.2351	2.2154	2.2972	2.1847	2.3534		200
DBHB1abcde_384_I20	DBHB1abcde	Basic384.xlsx_384_I20	384_I20	ARMYhd0212	FALSE	FALSE	212	YPD	0.1706	0.1341	0.3038		0.0009	0	0.0088	0.0082	0.3471	0.3956	0.4156	0.4327	1.3826	1.3803	1.3773	1.3727	1.4274	1.4311	1.412	1.4511	-	-		0.1341	0.1332	0.142	0.1414	0.4803	0.5288	0.5488	0.5659	1.5158	1.5135	1.5105	1.5059	1.5606	1.5643	1.5452	1.5843		212
DBHB1abcde_384_J12	DBHB1abcde	Basic384.xlsx_384_J12	384_J12	ARMYhd0228	FALSE	FALSE	228	YPD	0.1711	0.1963	0.0737		0.2937	0.3096	0.3105	0.3125	1.6727	1.6536	1.7027	1.7032	2.4242	2.3793	2.3704	2.4572	0.0027	0	0.0001	0.0003	-	-		0.1963	0.2122	0.2131	0.2151	1.5753	1.5562	1.6053	1.6058	2.3268	2.2819	2.273	2.3598	-0.0947	-0.0974	-0.0973	-0.0971		228
DBHB1abcde_384_J20	DBHB1abcde	Basic384.xlsx_384_J20	384_J20	ARMYhd0236	FALSE	FALSE	236	YPD	0.1706	0.5659	0.7365		0	0.0535	0.0581	0.0575	0.8915	0.8831	0.9127	0.9238	1.2836	1.2472	1.3	1.2568	1.3168	1.3533	1.344	1.3353	-	-		0.5659	0.6194	0.624	0.6234	1.4574	1.449	1.4786	1.4897	1.8495	1.8131	1.8659	1.8227	1.8827	1.9192	1.9099	1.9012		236
DBHB1abcde_384_K20	DBHB1abcde	Basic384.xlsx_384_K20	384_K20	ARMYhd0260	FALSE	FALSE	260	YPD	0.1676	1.1638	1.3314		0	0.0158	0.043	0.0385	0.6925	0.6285	0.6532	0.6436	1.2385	1.2604	1.2837	1.2767	1.2444	1.3407	1.3472	1.391	-	-		1.1638	1.1796	1.2068	1.2023	1.8563	1.7923	1.817	1.8074	2.4023	2.4242	2.4475	2.4405	2.4082	2.5045	2.511	2.5548		260
DBHB1abcde_384_L2	DBHB1abcde	Basic384.xlsx_384_L2	384_L2	ARMYhd0266	FALSE	FALSE	266	YPD	0.1724	0.661	0.0726		0.7608	0.7608	0.7473	0.7406	0.756	0.8448	0.8957	0.9467	2.1248	2.0957	2.0808	2.0981	0.0038	0.0024	0	0.0017	-	-		0.661	0.661	0.6475	0.6408	0.6562	0.745	0.7959	0.8469	2.025	1.9959	1.981	1.9983	-0.096	-0.0974	-0.0998	-0.0981		266
DBHB1abcde_384_L10	DBHB1abcde	Basic384.xlsx_384_L10	384_L10	ARMYhd0274	FALSE	FALSE	274	YPD	0.1719	0.2368	0.3842		0.0245	0.0188	0.0074	0	0.3268	0.362	0.3932	0.4069	1.21	1.2286	1.2391	1.237	1.2385	1.2346	1.2172	1.233	-	-		0.2368	0.2311	0.2197	0.2123	0.5391	0.5743	0.6055	0.6192	1.4223	1.4409	1.4514	1.4493	1.4508	1.4469	1.4295	1.4453		274
DBHB1abcde_384_L11	DBHB1abcde	Basic384.xlsx_384_L11	384_L11	ARMYhd0275	FALSE	FALSE	275	YPD	0.1705	0.2584	0.4267		0.0022	0.0004	0	0.0004	0.0373	0.0799	0.1057	0.112	1.4277	1.4207	1.4441	1.4484	1.4972	1.4856	1.46	1.4864	-	-		0.2584	0.2566	0.2562	0.2566	0.2935	0.3361	0.3619	0.3682	1.6839	1.6769	1.7003	1.7046	1.7534	1.7418	1.7162	1.7426		275
DBHB1abcde_384_L12	DBHB1abcde	Basic384.xlsx_384_L12	384_L12	ARMYhd0276	FALSE	FALSE	276	YPD	0.1698	0.2862	0.4548		0.0012	0	0.0014	0.0044	0.9707	0.9682	1.0088	1.0327	1.7375	1.7303	1.7657	1.7331	1.819	1.8366	1.7794	1.9027	-	-		0.2862	0.285	0.2864	0.2894	1.2557	1.2532	1.2938	1.3177	2.0225	2.0153	2.0507	2.0181	2.104	2.1216	2.0644	2.1877		276
DBHB1abcde_384_L13	DBHB1abcde	Basic384.xlsx_384_L13	384_L13	ARMYhd0277	FALSE	FALSE	277	YPD	0.1698	0.1112	0.2806		0.0004	0	0.0037	0.007	1.0738	1.0794	1.1084	1.1185	1.7243	1.7476	1.7739	1.7391	1.8137	1.8413	1.7955	1.88	-	-		0.1112	0.1108	0.1145	0.1178	1.1846	1.1902	1.2192	1.2293	1.8351	1.8584	1.8847	1.8499	1.9245	1.9521	1.9063	1.9908		277
DBHB1abcde_384_L14	DBHB1abcde	Basic384.xlsx_384_L14	384_L14	ARMYhd0278	FALSE	FALSE	278	YPD	0.1696	0.0824	0.2478		0.0042	0	0.0029	0.0025	0.7057	0.7139	0.75	0.7669	1.7371	1.7597	1.792	1.7449	1.7699	1.8094	1.7577	1.8188	-	-		0.0824	0.0782	0.0811	0.0807	0.7839	0.7921	0.8282	0.8451	1.8153	1.8379	1.8702	1.8231	1.8481	1.8876	1.8359	1.897		278
DBHB1abcde_384_L20	DBHB1abcde	Basic384.xlsx_384_L20	384_L20	ARMYhd0284	FALSE	FALSE	284	YPD	0.1691	0.5411	0.6876		0.0226	0.0047	0.0042	0	1.1539	1.1264	1.135	1.1429	1.7344	1.7375	1.7139	1.644	1.794	1.9045	1.7235	1.8742	-	-		0.5411	0.5232	0.5227	0.5185	1.6724	1.6449	1.6535	1.6614	2.2529	2.256	2.2324	2.1625	2.3125	2.423	2.242	2.3927		284
DBHB1abcde_384_L24	DBHB1abcde	Basic384.xlsx_384_L24	384_L24	ARMYhd0288	FALSE	TRUE	288	YPD	0.165	0.5018	0.6351		0.0317	0.0067	0	0.002	1.0302	1.0241	1.0335	1.0305	1.4861	1.493	1.5119	1.4762	1.5376	1.6444	1.6564	1.6608	-	-		0.5018	0.4768	0.4701	0.4721	1.5003	1.4942	1.5036	1.5006	1.9562	1.9631	1.982	1.9463	2.0077	2.1145	2.1265	2.1309		288
DBHB1abcde_384_M24	DBHB1abcde	Basic384.xlsx_384_M24	384_M24	ARMYhd0312	FALSE	TRUE	312	YPD	0.1688	0.7276	0.8366		0.0598	0.0355	0.0157	0	1.0358	1.0032	1.015	0.9989	1.8144	1.7709	1.6791	1.918	1.8145	1.7823	2.1378	1.7619	-	-		0.7276	0.7033	0.6835	0.6678	1.7036	1.671	1.6828	1.6667	2.4822	2.4387	2.3469	2.5858	2.4823	2.4501	2.8056	2.4297		312
DBHB1abcde_384_N4	DBHB1abcde	Basic384.xlsx_384_N4	384_N4	ARMYhd0316	FALSE	FALSE	316	YPD	0.1725	0.161	0.3254		0.0081	0	0.0002	0.001	0.5294	0.5453	0.5533	0.5586	1.4533	1.4527	1.4761	1.4485	1.5645	1.524	1.554	1.5423	-	-		0.161	0.1529	0.1531	0.1539	0.6823	0.6982	0.7062	0.7115	1.6062	1.6056	1.629	1.6014	1.7174	1.6769	1.7069	1.6952		316
DBHB1abcde_384_N12	DBHB1abcde	Basic384.xlsx_384_N12	384_N12	ARMYhd0324	FALSE	FALSE	324	YPD	0.1678	0.4458	0.3155		0.2981	0.2929	0.3042	0.3017	1.4262	1.3969	1.4268	1.4188	1.8041	1.8092	1.8067	1.8499	0.0354	0.0132	0.0006	0	-	-		0.4458	0.4406	0.4519	0.4494	1.5739	1.5446	1.5745	1.5665	1.9518	1.9569	1.9544	1.9976	0.1831	0.1609	0.1483	0.1477		324
DBHB1abcde_384_N24	DBHB1abcde	Basic384.xlsx_384_N24	384_N24	ARMYhd0336	FALSE	TRUE	336	YPD	0.166	1.0743	1.2381		0.0022	0	0.0191	0.0258	0.619	0.584	0.6031	0.5836	1.0297	1.049	1.0972	1.0881	1.0544	1.0612	1.2064	1.2416	-	-		1.0743	1.0721	1.0912	1.0979	1.6911	1.6561	1.6752	1.6557	2.1018	2.1211	2.1693	2.1602	2.1265	2.1333	2.2785	2.3137		336
DBHB1abcde_384_O4	DBHB1abcde	Basic384.xlsx_384_O4	384_O4	ARMYhd0340	FALSE	FALSE	340	YPD	0.1692	1.3506	1.5025		0.0173	0	0.023	0.0255	0.6568	0.6001	0.6283	0.6234	1.4025	1.2908	1.2369	1.4125	1.3686	1.1289	1.4397	1.7471	-	-		1.3506	1.3333	1.3563	1.3588	1.9901	1.9334	1.9616	1.9567	2.7358	2.6241	2.5702	2.7458	2.7019	2.4622	2.773	3.0804		340
DBHB1abcde_384_O24	DBHB1abcde	Basic384.xlsx_384_O24	384_O24	ARMYhd0360	FALSE	TRUE	360	YPD	0.1653	0.9264	1.0793		0.0124	0	0.0094	0.0204	0.8147	0.764	0.7864	0.7637	1.3503	1.5224	1.5528	1.6476	1.4135	1.5914	1.771	1.592	-	-		0.9264	0.914	0.9234	0.9344	1.7287	1.678	1.7004	1.6777	2.2643	2.4364	2.4668	2.5616	2.3275	2.5054	2.685	2.506		360
DBHB1abcde_384_P4	DBHB1abcde	Basic384.xlsx_384_P4	384_P4	ARMYhd0364	FALSE	TRUE	364	YPD	0.1682	0.9958	1.164		0	0.0353	0.0619	0.077	0.5779	0.5652	0.5851	0.5766	0.9811	0.9106	1.0001	1.0251	1.1093	1.0141	1.0439	1.1356	-	-		0.9958	1.0311	1.0577	1.0728	1.5737	1.561	1.5809	1.5724	1.9769	1.9064	1.9959	2.0209	2.1051	2.0099	2.0397	2.1314		364
DBHB1abcde_384_P24	DBHB1abcde	Basic384.xlsx_384_P24	384_P24	ARMYhd0384	FALSE	TRUE	384	YPD	0.1667	1.219	1.3783		0.0074	0	0.0108	0.0133	0.6947	0.6016	0.6274	0.5724	1.1627	1.3114	1.384	1.4227	1.6159	1.3176	1.5167	1.3141	-	-		1.219	1.2116	1.2224	1.2249	1.9063	1.8132	1.839	1.784	2.3743	2.523	2.5956	2.6343	2.8275	2.5292	2.7283	2.5257		384
DBHB10abc_384_A1	DBHB10abc	FS403,FS403,FS403,FS403_384_A1	384_A1	FS403	FALSE	TRUE	FS403	YPD	0.2541	0.0925	0.3359		0.0107	0.0021	0.0009	0	0.5675	0.5735	0.5941	0.6146	-	-										0.0925	0.0839	0.0827	0.0818	0.6493	0.6553	0.6759	0.6964										1
DBHB10abc_384_B1	DBHB10abc	FS403,FS403,FS403,FS403_384_B1	384_B1	FS403	FALSE	TRUE	FS403	YPD	0.2415	0.1374	0.3684		0.0105	0.0024	0.0025	0	0.6145	0.6169	0.6094	0.6262	-	-										0.1374	0.1293	0.1294	0.1269	0.7414	0.7438	0.7363	0.7531										25
DBHB10abc_384_C1	DBHB10abc	FS403,FS403,FS403,FS403_384_C1	384_C1	FS403	FALSE	TRUE	FS403	YPD	0.2364	0.1151	0.3461		0.0054	0.0008	0	0.0002	0.5942	0.5939	0.5988	0.6201	-	-										0.1151	0.1105	0.1097	0.1099	0.7039	0.7036	0.7085	0.7298										49
DBHB10abc_384_D1	DBHB10abc	FS403,FS403,FS403,FS403_384_D1	384_D1	FS403	FALSE	TRUE	FS403	YPD	0.2376	0.1532	0.3805		0.0103	0.0051	0.0024	0	0.6317	0.6338	0.6207	0.6379	-	-										0.1532	0.148	0.1453	0.1429	0.7746	0.7767	0.7636	0.7808										73
DBHB10abc_384_E1	DBHB10abc	FS403,FS403,FS403,FS403_384_E1	384_E1	FS403	FALSE	TRUE	FS403	YPD	0.2361	0.145	0.3741		0.007	0.0075	0.0024	0	0.4366	0.4427	0.4512	0.4585	-	-										0.145	0.1455	0.1404	0.138	0.5746	0.5807	0.5892	0.5965										97
DBHB10abc_384_F1	DBHB10abc	FS403,FS403,FS403,FS403_384_F1	384_F1	FS403	FALSE	TRUE	FS403	YPD	0.2373	0.0711	0.3054		0.003	0	0.0008	0.0007	0.3825	0.3897	0.3874	0.402	-	-										0.0711	0.0681	0.0689	0.0688	0.4506	0.4578	0.4555	0.4701										121
DBHB10abc_384_G1	DBHB10abc	FS403,FS403,FS403,FS403_384_G1	384_G1	FS403	FALSE	TRUE	FS403	YPD	0.2294	0.0343	0.2592		0.0045	0	0.0007	0.0011	0.3457	0.353	0.3645	0.3734	-	-										0.0343	0.0298	0.0305	0.0309	0.3755	0.3828	0.3943	0.4032										145
DBHB10abc_384_H1	DBHB10abc	FS403,FS403,FS403,FS403_384_H1	384_H1	FS403	FALSE	TRUE	FS403	YPD	0.2312	0.0403	0.2703		0.0012	0.0008	0	0	0.3681	0.3859	0.3978	0.4111	-	-										0.0403	0.0399	0.0391	0.0391	0.4072	0.425	0.4369	0.4502										169
DBHB10abc_384_I1	DBHB10abc	FS403,FS403,FS403,FS403_384_I1	384_I1	FS403	FALSE	TRUE	FS403	YPD	0.2297	0.0579	0.2876		0	0.0013	0.0029	0.0042	0.4838	0.5152	0.5413	0.5532	-	-										0.0579	0.0592	0.0608	0.0621	0.5417	0.5731	0.5992	0.6111										193
DBHB10abc_384_J1	DBHB10abc	FS403,FS403,FS403,FS403_384_J1	384_J1	FS403	FALSE	TRUE	FS403	YPD	0.2288	0.0417	0.2705		0	0.0002	0.0004	0.0008	0.6874	0.7552	0.7678	0.7931	-	-										0.0417	0.0419	0.0421	0.0425	0.7291	0.7969	0.8095	0.8348										217
DBHB10abc_384_K1	DBHB10abc	FS403,FS403,FS403,FS403_384_K1	384_K1	FS403	FALSE	TRUE	FS403	YPD	0.2261	0.0577	0.2838		0	0.001	0.0006	0.0013	0.6491	0.702	0.7282	0.7513	-	-										0.0577	0.0587	0.0583	0.059	0.7068	0.7597	0.7859	0.809										241
DBHB10abc_384_L1	DBHB10abc	FS403,FS403,FS403,FS403_384_L1	384_L1	FS403	FALSE	TRUE	FS403	YPD	0.2274	0.0921	0.3179		0.0016	0.0027	0.0023	0	0.6926	0.7375	0.7512	0.7633	-	-										0.0921	0.0932	0.0928	0.0905	0.7831	0.828	0.8417	0.8538										265
DBHB10abc_384_M1	DBHB10abc	FS403,FS403,FS403,FS403_384_M1	384_M1	FS403	FALSE	TRUE	FS403	YPD	0.2266	0.0841	0.3088		0.0019	0.0016	0.0012	0	0.8729	0.9132	0.9148	0.906	-	-										0.0841	0.0838	0.0834	0.0822	0.9551	0.9954	0.997	0.9882										289
DBHB10abc_384_N1	DBHB10abc	FS403,FS403,FS403,FS403_384_N1	384_N1	FS403	FALSE	TRUE	FS403	YPD	0.3266	0.1203	0.4345		0.0124	0.0106	0.0061	0	0.6829	0.6861	0.6885	0.6836	-	-										0.1203	0.1185	0.114	0.1079	0.7908	0.794	0.7964	0.7915										313
DBHB10abc_384_O1	DBHB10abc	FS403,FS403,FS403,FS403_384_O1	384_O1	FS403	FALSE	TRUE	FS403	YPD	0.2176	-0.0011	0.2165		0	0.0001	0.0006	0	0.0048	0.0089	0.0078	0.0069	-	-										-0.0011	-0.001	-0.0005	-0.0011	0.0037	0.0078	0.0067	0.0058										337
DBHB10abc_384_P1	DBHB10abc	FS403,FS403,FS403,FS403_384_P1	384_P1	FS403	FALSE	TRUE	FS403	YPD	0.2163	-0.000399998	0.2138		0.0021	0.0006	0.0009	0	0.005	0.0087	0.0085	0.0081	-	-										-0.0004	-0.0019	-0.0016	-0.0025	0.0025	0.0062	0.006	0.0056										361
DBHB10abc_384_P2	DBHB10abc	FS403,FS403,FS403,FS403_384_P2	384_P2	FS403	FALSE	TRUE	FS403	YPD	0.213	-0.0012	0.2095		0.0023	0.0014	0.0014	0	0.006	0.0108	0.0089	0.0091	-	-										-0.0012	-0.0021	-0.0021	-0.0035	0.0025	0.0073	0.0054	0.0056										362
DBHB10abc_384_P3	DBHB10abc	FS403,FS403,FS403,FS403_384_P3	384_P3	FS403	FALSE	TRUE	FS403	YPD	0.2168	0.000399993	0.2164		0.0008	0.0007	0.0006	0	0.0119	0.0164	0.0156	0.0168	-	-										0.0004	0.0003	0.0002	-0.0004	0.0115	0.016	0.0152	0.0164										363
DBHB10abc_384_P4	DBHB10abc	FS403,FS403,FS403,FS403_384_P4	384_P4	FS403	FALSE	TRUE	FS403	YPD	0.2328	-0.00990001	0.2217		0.0012	0	0.0003	0.0004	0.1989	0.1987	0.2155	0.2316	-	-										-0.0099	-0.0111	-0.0108	-0.0107	0.1878	0.1876	0.2044	0.2205										364
DBHB10abc_384_P5	DBHB10abc	FS403,FS403,FS403,FS403_384_P5	384_P5	FS403	FALSE	TRUE	FS403	YPD	0.2138	0.0051	0.2176		0.0013	0.0001	0.0016	0	0.2592	0.2486	0.2696	0.289	-	-										0.0051	0.0039	0.0054	0.0038	0.263	0.2524	0.2734	0.2928										365
DBHB10abc_384_P6	DBHB10abc	FS403,FS403,FS403,FS403_384_P6	384_P6	FS403	FALSE	TRUE	FS403	YPD	0.2162	0.0453	0.2572		0.0043	0	0.0022	0.0008	0.2644	0.2674	0.2868	0.3066	-	-										0.0453	0.041	0.0432	0.0418	0.3054	0.3084	0.3278	0.3476										366
DBHB10abc_384_P7	DBHB10abc	FS403,FS403,FS403,FS403_384_P7	384_P7	FS403	FALSE	TRUE	FS403	YPD	0.2184	0.0368	0.2538		0.0014	0	0.0006	0	0.1363	0.1449	0.1517	0.1563	-	-										0.0368	0.0354	0.036	0.0354	0.1717	0.1803	0.1871	0.1917										367
DBHB10abc_384_P8	DBHB10abc	FS403,FS403,FS403,FS403_384_P8	384_P8	FS403	FALSE	TRUE	FS403	YPD	0.2124	0.0302	0.2405		0.0021	0	0.0013	0.0001	0.1787	0.1849	0.1964	0.209	-	-										0.0302	0.0281	0.0294	0.0282	0.2068	0.213	0.2245	0.2371										368
DBHB10abc_384_P9	DBHB10abc	FS403,FS403,FS403,FS403_384_P9	384_P9	FS403	FALSE	TRUE	FS403	YPD	0.2123	0.0103	0.2195		0.0031	0.0007	0.0009	0	0.3452	0.3432	0.3622	0.3809	-	-										0.0103	0.0079	0.0081	0.0072	0.3524	0.3504	0.3694	0.3881										369
DBHB10abc_384_P10	DBHB10abc	FS403,FS403,FS403,FS403_384_P10	384_P10	FS403	FALSE	TRUE	FS403	YPD	0.223	0.0072	0.2293		0.0009	0.0013	0.002	0	0.1507	0.1662	0.1794	0.1919	-	-										0.0072	0.0076	0.0083	0.0063	0.157	0.1725	0.1857	0.1982										370
DBHB10abc_384_P11	DBHB10abc	FS403,FS403,FS403,FS403_384_P11	384_P11	FS403	FALSE	TRUE	FS403	YPD	0.2114	0.0063	0.216		0.0017	0.0004	0.0001	0	0.0863	0.0987	0.1076	0.1139	-	-										0.0063	0.005	0.0047	0.0046	0.0909	0.1033	0.1122	0.1185										371
DBHB10abc_384_P12	DBHB10abc	FS403,FS403,FS403,FS403_384_P12	384_P12	FS403	FALSE	TRUE	FS403	YPD	0.2124	0.002	0.2132		0.0012	0	0.0005	0.0005	0.0201	0.0255	0.0268	0.0273	-	-										0.002	0.0008	0.0013	0.0013	0.0209	0.0263	0.0276	0.0281										372
DBHB10abc_384_P13	DBHB10abc	FS403,FS403,FS403,FS403_384_P13	384_P13	FS403	FALSE	TRUE	FS403	YPD	0.2222	0.00169999	0.2177		0.0062	0.0059	0.0061	0.0059	0	0.0058	0.0045	0.0038	-	-										0.0017	0.0014	0.0016	0.0014	-0.0045	0.0013	0	-0.0007										373
DBHB10abc_384_P14	DBHB10abc	FS403,FS403,FS403,FS403_384_P14	384_P14	FS403	FALSE	TRUE	FS403	YPD	0.2421	-0.0233	0.2167		0.0021	0	0.0003	0.0005	0.0199	0.0289	0.0297	0.0321	-	-										-0.0233	-0.0254	-0.0251	-0.0249	-0.0055	0.0035	0.0043	0.0067										374
DBHB10abc_384_P15	DBHB10abc	FS403,FS403,FS403,FS403_384_P15	384_P15	FS403	FALSE	TRUE	FS403	YPD	0.2079	0.0126	0.2192		0.0013	0.0002	0	0.0001	0.0045	0.0115	0.0097	0.0095	-	-										0.0126	0.0115	0.0113	0.0114	0.0158	0.0228	0.021	0.0208										375
DBHB10abc_384_P16	DBHB10abc	FS403,FS403,FS403,FS403_384_P16	384_P16	FS403	FALSE	TRUE	FS403	YPD	0.2075	0.0023	0.2085		0.0013	0	0.0007	0	0.0063	0.0121	0.0109	0.0097	-	-										0.0023	0.001	0.0017	0.001	0.0073	0.0131	0.0119	0.0107										376
DBHB10abc_384_P17	DBHB10abc	FS403,FS403,FS403,FS403_384_P17	384_P17	FS403	FALSE	TRUE	FS403	YPD	0.205	0.005	0.2078		0.0022	0.0001	0.001	0	0.0126	0.0187	0.0182	0.0183	-	-										0.005	0.0029	0.0038	0.0028	0.0154	0.0215	0.021	0.0211										377
DBHB11abc_384_A1	DBHB11abc	FS403,FS403,FS403,FS403_384_A1	384_A1	FS403	FALSE	TRUE	FS403	YPD	0.2096	0.6395	0.8088		0.0403	0.0156	0	0.0111	1.1321	1.1531	1.1226	1.1382	-	-										0.6395	0.6148	0.5992	0.6103	1.7313	1.7523	1.7218	1.7374										1
DBHB11abc_384_A2	DBHB11abc	FS403,FS403,FS403,FS403_384_A2	384_A2	FS403	FALSE	TRUE	FS403	YPD	0.2082	0.6202	0.7821		0.0463	0.0426	0	0.0184	1.0621	1.0778	1.0547	1.0689	-	-										0.6202	0.6165	0.5739	0.5923	1.636	1.6517	1.6286	1.6428										2
DBHB11abc_384_B1	DBHB11abc	FS403,FS403,FS403,FS403_384_B1	384_B1	FS403	FALSE	TRUE	FS403	YPD	0.2017	0.5077	0.6693		0.0401	0.0101	0.0114	0	1.0659	1.0739	1.0583	1.0667	-	-										0.5077	0.4777	0.479	0.4676	1.5335	1.5415	1.5259	1.5343										25
DBHB11abc_384_B2	DBHB11abc	FS403,FS403,FS403,FS403_384_B2	384_B2	FS403	FALSE	FALSE	FS403	YPD	0.1986	0.5541	0.6942		0.0585	0.0134	0.012	0	1.025	1.0169	1.0164	1.0204	-	-										0.5541	0.509	0.5076	0.4956	1.5206	1.5125	1.512	1.516										26
DBHB11abc_384_C1	DBHB11abc	FS403,FS403,FS403,FS403_384_C1	384_C1	FS403	FALSE	TRUE	FS403	YPD	0.1997	0.6434	0.8288		0.0143	0.0002	0	0.0047	0.9812	0.9808	0.9694	0.9711	-	-										0.6434	0.6293	0.6291	0.6338	1.6103	1.6099	1.5985	1.6002										49
DBHB11abc_384_C2	DBHB11abc	FS403,FS403,FS403,FS403_384_C2	384_C2	FS403	FALSE	FALSE	FS403	YPD	0.1989	0.7002	0.8757		0.0234	0.0099	0	0.0026	0.9161	0.9141	0.8925	0.9075	-	-										0.7002	0.6867	0.6768	0.6794	1.5929	1.5909	1.5693	1.5843										50
DBHB11abc_384_D1	DBHB11abc	FS403,FS403,FS403,FS403_384_D1	384_D1	FS403	FALSE	TRUE	FS403	YPD	0.2003	0.8146	1.0101		0.0048	0.0141	0	0.0179	0.8441	0.881	0.868	0.8664	-	-										0.8146	0.8239	0.8098	0.8277	1.6539	1.6908	1.6778	1.6762										73
DBHB11abc_384_D2	DBHB11abc	FS403,FS403,FS403,FS403_384_D2	384_D2	FS403	FALSE	FALSE	FS403	YPD	0.1988	0.5582	0.757		0	0.0087	0.003	0.0142	0.9824	1.0047	1.0059	1.0024	-	-										0.5582	0.5669	0.5612	0.5724	1.5406	1.5629	1.5641	1.5606										74
DBHB11abc_384_E1	DBHB11abc	FS403,FS403,FS403,FS403_384_E1	384_E1	FS403	FALSE	TRUE	FS403	YPD	0.1982	0.4176	0.6158		0	0.0231	0.0202	0.021	1.1588	1.1695	1.1753	1.1865	-	-										0.4176	0.4407	0.4378	0.4386	1.5764	1.5871	1.5929	1.6041										97
DBHB11abc_384_E2	DBHB11abc	FS403,FS403,FS403,FS403_384_E2	384_E2	FS403	FALSE	FALSE	FS403	YPD	0.1959	0.6938	0.8897		0	0.0196	0.0309	0.0267	0.8427	0.8567	0.8617	0.8718	-	-										0.6938	0.7134	0.7247	0.7205	1.5365	1.5505	1.5555	1.5656										98
DBHB11abc_384_F1	DBHB11abc	FS403,FS403,FS403,FS403_384_F1	384_F1	FS403	FALSE	TRUE	FS403	YPD	0.1912	0.4029	0.5722		0.0219	0.0192	0.0069	0	1.2371	1.2582	1.2457	1.242	-	-										0.4029	0.4002	0.3879	0.381	1.6181	1.6392	1.6267	1.623										121
DBHB11abc_384_F2	DBHB11abc	FS403,FS403,FS403,FS403_384_F2	384_F2	FS403	FALSE	FALSE	FS403	YPD	0.1936	0.4136	0.6072		0	0.0152	0.0167	0.007	1.0787	1.0906	1.082	1.0856	-	-										0.4136	0.4288	0.4303	0.4206	1.4923	1.5042	1.4956	1.4992										122
DBHB11abc_384_G1	DBHB11abc	FS403,FS403,FS403,FS403_384_G1	384_G1	FS403	FALSE	TRUE	FS403	YPD	0.1912	0.4048	0.596		0	0.0069	0.0122	0.0018	1.1741	1.1964	1.187	1.1886	-	-										0.4048	0.4117	0.417	0.4066	1.5789	1.6012	1.5918	1.5934										145
DBHB11abc_384_G2	DBHB11abc	FS403,FS403,FS403,FS403_384_G2	384_G2	FS403	FALSE	FALSE	FS403	YPD	0.1915	0.2532	0.4447		0	0.0085	0.0137	0.0044	1.1888	1.2018	1.2006	1.2015	-	-										0.2532	0.2617	0.2669	0.2576	1.442	1.455	1.4538	1.4547										146
DBHB11abc_384_H1	DBHB11abc	FS403,FS403,FS403,FS403_384_H1	384_H1	FS403	FALSE	TRUE	FS403	YPD	0.1908	0.4034	0.5782		0.016	0.004	0	0.0224	1.1389	1.1739	1.1629	1.1664	-	-										0.4034	0.3914	0.3874	0.4098	1.5263	1.5613	1.5503	1.5538										169
DBHB11abc_384_H2	DBHB11abc	FS403,FS403,FS403,FS403_384_H2	384_H2	FS403	FALSE	FALSE	FS403	YPD	0.191	0.3588	0.5456		0.0042	0	0.0015	0.0195	1.0975	1.1367	1.1224	1.1315	-	-										0.3588	0.3546	0.3561	0.3741	1.4521	1.4913	1.477	1.4861										170
DBHB11abc_384_I1	DBHB11abc	FS403,FS403,FS403,FS403_384_I1	384_I1	FS403	FALSE	TRUE	FS403	YPD	0.1896	0.5605	0.7501		0	0.0173	0.0138	0.0312	0.962	0.9999	0.9823	0.9999	-	-										0.5605	0.5778	0.5743	0.5917	1.5225	1.5604	1.5428	1.5604										193
DBHB11abc_384_I2	DBHB11abc	FS403,FS403,FS403,FS403_384_I2	384_I2	FS403	FALSE	FALSE	FS403	YPD	0.1885	0.5167	0.7052		0	0.0086	0.006	0.0301	0.9897	1.0337	1.0226	1.0244	-	-										0.5167	0.5253	0.5227	0.5468	1.5064	1.5504	1.5393	1.5411										194
DBHB11abc_384_J1	DBHB11abc	FS403,FS403,FS403,FS403_384_J1	384_J1	FS403	FALSE	TRUE	FS403	YPD	0.1896	0.8988	1.0884		0	0.015	0.0171	0.0208	0.7254	0.7376	0.733	0.7494	-	-										0.8988	0.9138	0.9159	0.9196	1.6242	1.6364	1.6318	1.6482										217
DBHB11abc_384_J2	DBHB11abc	FS403,FS403,FS403,FS403_384_J2	384_J2	FS403	FALSE	FALSE	FS403	YPD	0.1852	0.185	0.3702		0	0.0101	0.0148	0.0193	1.2424	1.2603	1.2564	1.2703	-	-										0.185	0.1951	0.1998	0.2043	1.4274	1.4453	1.4414	1.4553										218
DBHB11abc_384_K1	DBHB11abc	FS403,FS403,FS403,FS403_384_K1	384_K1	FS403	FALSE	TRUE	FS403	YPD	0.1857	0.802	0.9877		0	0.0092	0.0289	0.0299	0.7716	0.7904	0.7807	0.7925	-	-										0.802	0.8112	0.8309	0.8319	1.5736	1.5924	1.5827	1.5945										241
DBHB11abc_384_K2	DBHB11abc	FS403,FS403,FS403,FS403_384_K2	384_K2	FS403	FALSE	FALSE	FS403	YPD	0.1835	0.1075	0.291		0	0.0041	0.015	0.0159	1.2673	1.2814	1.2743	1.29	-	-										0.1075	0.1116	0.1225	0.1234	1.3748	1.3889	1.3818	1.3975										242
DBHB11abc_384_L1	DBHB11abc	FS403,FS403,FS403,FS403_384_L1	384_L1	FS403	FALSE	TRUE	FS403	YPD	0.1841	0.0873	0.2714		0	0.0112	0.0137	0.0141	1.289	1.3234	1.3112	1.326	-	-										0.0873	0.0985	0.101	0.1014	1.3763	1.4107	1.3985	1.4133										265
DBHB11abc_384_L2	DBHB11abc	FS403,FS403,FS403,FS403_384_L2	384_L2	FS403	FALSE	FALSE	FS403	YPD	0.1825	0.0752	0.2577		0	0.0114	0.0129	0.0137	1.2769	1.305	1.302	1.3108	-	-										0.0752	0.0866	0.0881	0.0889	1.3521	1.3802	1.3772	1.386										266
DBHB11abc_384_M1	DBHB11abc	FS403,FS403,FS403,FS403_384_M1	384_M1	FS403	FALSE	TRUE	FS403	YPD	0.1812	0.7826	0.9638		0	0.0436	0.0522	0.0422	0.7975	0.849	0.8181	0.8462	-	-										0.7826	0.8262	0.8348	0.8248	1.5801	1.6316	1.6007	1.6288										289
DBHB11abc_384_M2	DBHB11abc	FS403,FS403,FS403,FS403_384_M2	384_M2	FS403	FALSE	FALSE	FS403	YPD	0.1797	0.357	0.5234		0.0133	0.032	0.0253	0	1.0991	1.1294	1.1028	1.1244	-	-										0.357	0.3757	0.369	0.3437	1.4428	1.4731	1.4465	1.4681										290
DBHB11abc_384_N1	DBHB11abc	FS403,FS403,FS403,FS403_384_N1	384_N1	FS403	FALSE	TRUE	FS403	YPD	0.1804	0.9204	1.081		0.0198	0.014	0.02	0	0.68	0.6895	0.6799	0.6936	-	-										0.9204	0.9146	0.9206	0.9006	1.5806	1.5901	1.5805	1.5942										313
DBHB11abc_384_N2	DBHB11abc	FS403,FS403,FS403,FS403_384_N2	384_N2	FS403	FALSE	FALSE	FS403	YPD	0.1776	0.5584	0.6997		0.0363	0.0248	0.0382	0	1.0464	1.0594	1.0619	1.0519	-	-										0.5584	0.5469	0.5603	0.5221	1.5685	1.5815	1.584	1.574										314
DBHB11abc_384_O1	DBHB11abc	FS403,FS403,FS403,FS403_384_O1	384_O1	FS403	FALSE	TRUE	FS403	YPD	0.1766	0.0036	0.1802		0	0.007	0.0064	0.0053	0.0108	0.0162	0.0159	0.0168	-	-										0.0036	0.0106	0.01	0.0089	0.0144	0.0198	0.0195	0.0204										337
DBHB11abc_384_O2	DBHB11abc	FS403,FS403,FS403,FS403_384_O2	384_O2	FS403	FALSE	FALSE	FS403	YPD	0.1751	0.0469	0.222		0	0.0103	0.0079	0.0049	1.0881	1.103	1.1008	1.1079	-	-										0.0469	0.0572	0.0548	0.0518	1.135	1.1499	1.1477	1.1548										338
DBHB11abc_384_P1	DBHB11abc	FS403,FS403,FS403,FS403_384_P1	384_P1	FS403	FALSE	TRUE	FS403	YPD	0.1738	0.000999987	0.1748		0	0.0054	0.005	0.0042	0.0026	0.0084	0.0067	0.0068	-	-										0.001	0.0064	0.006	0.0052	0.0036	0.0094	0.0077	0.0078										361
DBHB11abc_384_P2	DBHB11abc	FS403,FS403,FS403,FS403_384_P2	384_P2	FS403	FALSE	TRUE	FS403	YPD	0.1734	0.0217	0.1951		0	0.0064	0.0044	0.0031	1.096	1.1187	1.1108	1.1325	-	-										0.0217	0.0281	0.0261	0.0248	1.1177	1.1404	1.1325	1.1542										362
DBHB13abc_384_D23	DBHB13abc	FS403,FS403,FS403,FS403_384_D23	384_D23	FS403	FALSE	FALSE	FS403	YPD	0.1994	0.00140001	0.1973		0.0035	0.0004	0.0004	0	0.3387	0.3272	0.3584	0.3322	-	-										0.0014	-0.0017	-0.0017	-0.0021	0.3366	0.3251	0.3563	0.3301										95
DBHB13abc_384_E23	DBHB13abc	FS403,FS403,FS403,FS403_384_E23	384_E23	FS403	FALSE	FALSE	FS403	YPD	0.1916	0.0112	0.2001		0.0027	0.0011	0	0.0001	0.7293	0.7464	0.7521	0.7986	-	-										0.0112	0.0096	0.0085	0.0086	0.7378	0.7549	0.7606	0.8071										119
DBHB13abc_384_F23	DBHB13abc	FS403,FS403,FS403,FS403_384_F23	384_F23	FS403	FALSE	FALSE	FS403	YPD	0.1884	0.0156	0.2016		0.0024	0.0025	0	0.001	0.7022	0.7154	0.7458	0.7578	-	-										0.0156	0.0157	0.0132	0.0142	0.7154	0.7286	0.759	0.771										143
DBHB13abc_384_G23	DBHB13abc	FS403,FS403,FS403,FS403_384_G23	384_G23	FS403	FALSE	FALSE	FS403	YPD	0.1889	0.0107	0.1967		0.0029	0.0015	0	0.0018	1.0251	1.0341	1.0595	1.0903	-	-										0.0107	0.0093	0.0078	0.0096	1.0329	1.0419	1.0673	1.0981										167
DBHB13abc_384_H23	DBHB13abc	FS403,FS403,FS403,FS403_384_H23	384_H23	FS403	FALSE	FALSE	FS403	YPD	0.1888	0.0194	0.2064		0.0018	0.0014	0	0.0009	0.564	0.5837	0.6087	0.6367	-	-										0.0194	0.019	0.0176	0.0185	0.5816	0.6013	0.6263	0.6543										191
DBHB13abc_384_I23	DBHB13abc	FS403,FS403,FS403,FS403_384_I23	384_I23	FS403	FALSE	FALSE	FS403	YPD	0.1865	0.1726	0.3591		0	0.0007	0.0019	0.0052	1.0167	1.0326	1.0472	1.0534	-	-										0.1726	0.1733	0.1745	0.1778	1.1893	1.2052	1.2198	1.226										215
DBHB13abc_384_J23	DBHB13abc	FS403,FS403,FS403,FS403_384_J23	384_J23	FS403	FALSE	FALSE	FS403	YPD	0.1877	0.0359	0.2236		0	0.0027	0.0001	0.0011	1.0007	1.0197	1.0471	1.0604	-	-										0.0359	0.0386	0.036	0.037	1.0366	1.0556	1.083	1.0963										239
DBHB13abc_384_K23	DBHB13abc	FS403,FS403,FS403,FS403_384_K23	384_K23	FS403	FALSE	FALSE	FS403	YPD	0.1893	0.0129	0.1998		0.0024	0.0004	0	0.0011	0.9253	0.9549	0.9913	1.0183	-	-										0.0129	0.0109	0.0105	0.0116	0.9358	0.9654	1.0018	1.0288										263
DBHB13abc_384_L23	DBHB13abc	FS403,FS403,FS403,FS403_384_L23	384_L23	FS403	FALSE	FALSE	FS403	YPD	0.1889	0.0476	0.2355		0.001	0.0015	0	0.0025	1.1036	1.1208	1.1374	1.1521	-	-										0.0476	0.0481	0.0466	0.0491	1.1502	1.1674	1.184	1.1987										287
DBHB13abc_384_M21	DBHB13abc	FS403,FS403,FS403,FS403_384_M21	384_M21	FS403	FALSE	FALSE	FS403	YPD	0.1891	0.0883	0.2751		0.0023	0.002	0	0.003	1.2314	1.2206	1.2375	1.2549	-	-										0.0883	0.088	0.086	0.089	1.3174	1.3066	1.3235	1.3409										309
DBHB13abc_384_M22	DBHB13abc	FS403,FS403,FS403,FS403_384_M22	384_M22	FS403	FALSE	FALSE	FS403	YPD	0.1913	0.0834	0.2701		0.0046	0.0038	0	0.0051	1.1684	1.1653	1.1824	1.2003	-	-										0.0834	0.0826	0.0788	0.0839	1.2472	1.2441	1.2612	1.2791										310
DBHB13abc_384_M23	DBHB13abc	FS403,FS403,FS403,FS403_384_M23	384_M23	FS403	FALSE	FALSE	FS403	YPD	0.1875	0.0108	0.1957		0.0026	0.0018	0	0.0021	0.6331	0.6829	0.7159	0.7467	-	-										0.0108	0.01	0.0082	0.0103	0.6413	0.6911	0.7241	0.7549										311
DBHB13abc_384_N21	DBHB13abc	FS403,FS403,FS403,FS403_384_N21	384_N21	FS403	FALSE	FALSE	FS403	YPD	0.1899	0.0465	0.2349		0.0015	0.0022	0	0.0012	1.0017	1.0233	1.049	1.064	-	-										0.0465	0.0472	0.045	0.0462	1.0467	1.0683	1.094	1.109										333
DBHB13abc_384_N22	DBHB13abc	FS403,FS403,FS403,FS403_384_N22	384_N22	FS403	FALSE	FALSE	FS403	YPD	0.1887	0.00509999	0.191		0.0028	0.0013	0	0.0014	0.2754	0.2861	0.3109	0.3196	-	-										0.0051	0.0036	0.0023	0.0037	0.2777	0.2884	0.3132	0.3219										334
DBHB13abc_384_N23	DBHB13abc	FS403,FS403,FS403,FS403_384_N23	384_N23	FS403	FALSE	FALSE	FS403	YPD	0.1878	0.00999999	0.195		0.0028	0.0014	0	0.0007	0.2344	0.2415	0.2677	0.2816	-	-										0.01	0.0086	0.0072	0.0079	0.2416	0.2487	0.2749	0.2888										335
DBHB13abc_384_P1	DBHB13abc	FS403,FS403,FS403,FS403_384_P1	384_P1	FS403	FALSE	TRUE	FS403	YPD	0.2084	0.1951	0.3909		0.0126	0.0076	0.0066	0	1.0051	1.0099	1.0185	1.0224	-	-										0.1951	0.1901	0.1891	0.1825	1.1876	1.1924	1.201	1.2049										361
DBHB4abcd_384_A1	DBHB4abcd	ARMYhd0001-0384.xlsx_384_A1	384_A1	ARMYhd0001	FALSE	TRUE	1	YPD	0.2181	-	0.2181		0	2.039	2.0636	2.0596	2.0593	2.5841	2.6004	2.6024	2.78	-	-									0	2.039	2.0636	2.0596	2.0593	2.5841	2.6004	2.6024	2.78									1
DBHB4abcd_384_A2	DBHB4abcd	ARMYhd0001-0384.xlsx_384_A2	384_A2	ARMYhd0002	FALSE	TRUE	1	YPD	0.2201	-	0.2201		0	1.985	1.9435	1.9554	1.9692	2.7565	2.514	2.4526	2.8127	-	-									0	1.985	1.9435	1.9554	1.9692	2.7565	2.514	2.4526	2.8127									2
DBHB4abcd_384_A3	DBHB4abcd	ARMYhd0001-0384.xlsx_384_A3	384_A3	ARMYhd0003	FALSE	TRUE	1	YPD	0.2177	-	0.2177		0	2.1409	2.0751	2.1189	2.0693	2.9019	3.0168	2.6769	3.0436	-	-									0	2.1409	2.0751	2.1189	2.0693	2.9019	3.0168	2.6769	3.0436									3
DBHB4abcd_384_A4	DBHB4abcd	ARMYhd0001-0384.xlsx_384_A4	384_A4	ARMYhd0004	FALSE	TRUE	1	YPD	0.2131	-	0.2131		0	0.2264	0.2218	0.2508	0.2421	1.4581	1.4291	1.4331	1.4412	-	-									0	0.2264	0.2218	0.2508	0.2421	1.4581	1.4291	1.4331	1.4412									4
DBHB4abcd_384_A5	DBHB4abcd	ARMYhd0001-0384.xlsx_384_A5	384_A5	ARMYhd0005	FALSE	TRUE	1	YPD	0.2194	-	0.2194		0	2.1003	2.044	2.0695	2.0581	2.7069	2.6733	2.4474	2.7303	-	-									0	2.1003	2.044	2.0695	2.0581	2.7069	2.6733	2.4474	2.7303									5
DBHB4abcd_384_D1	DBHB4abcd	ARMYhd0001-0384.xlsx_384_D1	384_D1	ARMYhd0073	FALSE	TRUE	1	YPD	0.2158	-	0.2158		0	1.3984	1.401	1.3992	1.3871	0.9208	0.9186	0.9235	0.93	-	-									0	1.3984	1.401	1.3992	1.3871	0.9208	0.9186	0.9235	0.93									73
DBHB4abcd_384_D2	DBHB4abcd	ARMYhd0001-0384.xlsx_384_D2	384_D2	ARMYhd0074	FALSE	FALSE	2	YPD	0.2176	-	0.2176		0	1.1846	1.1941	1.1895	1.1858	1.8016	1.7784	1.7481	1.7836	-	-									0	1.1846	1.1941	1.1895	1.1858	1.8016	1.7784	1.7481	1.7836									74
DBHB4abcd_384_D3	DBHB4abcd	ARMYhd0001-0384.xlsx_384_D3	384_D3	ARMYhd0075	FALSE	FALSE	3	YPD	0.2152	-	0.2147		0.0005	0	0.0021	0.0018	0.0024	0.7588	0.776	0.7487	0.763	-	-									0	-0.0005	0.0016	0.0013	0.0019	0.7583	0.7755	0.7482	0.7625									75
DBHB4abcd_384_D4	DBHB4abcd	ARMYhd0001-0384.xlsx_384_D4	384_D4	ARMYhd0076	FALSE	FALSE	4	YPD	0.215	-	0.215		0	0.6619	0.6802	0.6702	0.6729	1.7988	1.7786	1.771	1.7961	-	-									0	0.6619	0.6802	0.6702	0.6729	1.7988	1.7786	1.771	1.7961									76
DBHB4abcd_384_D5	DBHB4abcd	ARMYhd0001-0384.xlsx_384_D5	384_D5	ARMYhd0077	FALSE	FALSE	4	YPD	0.2117	-	0.2117		0	2.299	2.0729	2.192	2.2067	2.6183	2.54	2.5458	2.7026	-	-									0	2.299	2.0729	2.192	2.2067	2.6183	2.54	2.5458	2.7026									77
DBHB4abcd_384_D6	DBHB4abcd	ARMYhd0001-0384.xlsx_384_D6	384_D6	ARMYhd0078	FALSE	FALSE	4	YPD	0.2097	-	0.2097		0	0.7071	0.6924	0.7048	0.7076	1.2254	1.2021	1.2086	1.1962	-	-									0	0.7071	0.6924	0.7048	0.7076	1.2254	1.2021	1.2086	1.1962									78
DBHB4abcd_384_D7	DBHB4abcd	ARMYhd0001-0384.xlsx_384_D7	384_D7	ARMYhd0079	FALSE	FALSE	4	YPD	0.219	-	0.219		0	0.2736	0.265	0.2718	0.2737	1.3596	1.357	1.3507	1.3553	-	-									0	0.2736	0.265	0.2718	0.2737	1.3596	1.357	1.3507	1.3553									79
DBHB4abcd_384_D8	DBHB4abcd	ARMYhd0001-0384.xlsx_384_D8	384_D8	ARMYhd0080	FALSE	FALSE	4	YPD	0.2106	-	0.2106		0	0.7337	0.7095	0.7124	0.711	1.5469	1.5323	1.5396	1.5659	-	-									0	0.7337	0.7095	0.7124	0.711	1.5469	1.5323	1.5396	1.5659									80
DBHB4abcd_384_D9	DBHB4abcd	ARMYhd0001-0384.xlsx_384_D9	384_D9	ARMYhd0081	FALSE	FALSE	4	YPD	0.2086	-	0.2086		0	1.729	1.6902	1.718	1.717	2.1661	2.114	2.0903	2.1311	-	-									0	1.729	1.6902	1.718	1.717	2.1661	2.114	2.0903	2.1311									81
DBHB4abcd_384_E14	DBHB4abcd	ARMYhd0001-0384.xlsx_384_E14	384_E14	ARMYhd0110	FALSE	FALSE	5	YPD	0.2068	-	0.2068		0	1.6664	1.6607	1.6845	1.6432	2.2551	2.1991	2.176	2.2938	-	-									0	1.6664	1.6607	1.6845	1.6432	2.2551	2.1991	2.176	2.2938									110
DBHB4abcd_384_E15	DBHB4abcd	ARMYhd0001-0384.xlsx_384_E15	384_E15	ARMYhd0111	FALSE	FALSE	5	YPD	0.204	-	0.204		0	1.8849	1.8335	1.8637	1.8259	2.0109	1.9749	1.9764	2.0179	-	-									0	1.8849	1.8335	1.8637	1.8259	2.0109	1.9749	1.9764	2.0179									111
DBHB4abcd_384_E16	DBHB4abcd	ARMYhd0001-0384.xlsx_384_E16	384_E16	ARMYhd0112	FALSE	FALSE	5	YPD	0.2017	-	0.2017		0	2.2347	2.1549	2.2406	2.2158	2.6345	2.5291	2.4576	2.9204	-	-									0	2.2347	2.1549	2.2406	2.2158	2.6345	2.5291	2.4576	2.9204									112
DBHB4abcd_384_E17	DBHB4abcd	ARMYhd0001-0384.xlsx_384_E17	384_E17	ARMYhd0113	FALSE	FALSE	5	YPD	0.2033	-	0.2033		0	1.6736	1.6636	1.6833	1.6723	1.8473	1.804	1.8238	1.8425	-	-									0	1.6736	1.6636	1.6833	1.6723	1.8473	1.804	1.8238	1.8425									113
DBHB4abcd_384_E18	DBHB4abcd	ARMYhd0001-0384.xlsx_384_E18	384_E18	ARMYhd0114	FALSE	FALSE	5	YPD	0.1982	-	0.1982		0	1.6201	1.602	1.6353	1.6219	2.1153	2.1232	2.0649	2.1278	-	-									0	1.6201	1.602	1.6353	1.6219	2.1153	2.1232	2.0649	2.1278									114
DBHB4abcd_384_E19	DBHB4abcd	ARMYhd0001-0384.xlsx_384_E19	384_E19	ARMYhd0115	FALSE	FALSE	5	YPD	0.1976	-	0.1976		0	1.3148	1.3053	1.3187	1.3254	1.6577	1.654	1.6333	1.6471	-	-									0	1.3148	1.3053	1.3187	1.3254	1.6577	1.654	1.6333	1.6471									115
DBHB4abcd_384_E20	DBHB4abcd	ARMYhd0001-0384.xlsx_384_E20	384_E20	ARMYhd0116	FALSE	FALSE	5	YPD	0.197	-	0.197		0	2.1474	2.0471	2.1324	2.0862	2.3868	2.4231	2.3903	2.4412	-	-									0	2.1474	2.0471	2.1324	2.0862	2.3868	2.4231	2.3903	2.4412									116
DBHB4abcd_384_E21	DBHB4abcd	ARMYhd0001-0384.xlsx_384_E21	384_E21	ARMYhd0117	FALSE	FALSE	4	YPD	0.1964	-	0.1964		0	1.5211	1.4995	1.5191	1.5299	1.6995	1.7111	1.697	1.7279	-	-									0	1.5211	1.4995	1.5191	1.5299	1.6995	1.7111	1.697	1.7279									117
DBHB4abcd_384_E22	DBHB4abcd	ARMYhd0001-0384.xlsx_384_E22	384_E22	ARMYhd0118	FALSE	FALSE	3	YPD	0.194	-	0.194		0	1.0824	1.0756	1.1047	1.147	1.4796	1.4787	1.477	1.4963	-	-									0	1.0824	1.0756	1.1047	1.147	1.4796	1.4787	1.477	1.4963									118
DBHB4abcd_384_E23	DBHB4abcd	ARMYhd0001-0384.xlsx_384_E23	384_E23	ARMYhd0119	FALSE	FALSE	2	YPD	0.1967	-	0.1967		0	1.328	1.3157	1.33	1.3385	2.3315	2.2731	2.3138	2.3755	-	-									0	1.328	1.3157	1.33	1.3385	2.3315	2.2731	2.3138	2.3755									119
DBHB4abcd_384_F1	DBHB4abcd	ARMYhd0001-0384.xlsx_384_F1	384_F1	ARMYhd0121	FALSE	TRUE	1	YPD	0.2128	-	0.2128		0	2.4564	2.3584	2.4315	2.1986	3.1201	2.7786	2.6621	2.7054	-	-									0	2.4564	2.3584	2.4315	2.1986	3.1201	2.7786	2.6621	2.7054									121
DBHB4abcd_384_F3	DBHB4abcd	ARMYhd0001-0384.xlsx_384_F3	384_F3	ARMYhd0123	FALSE	FALSE	3	YPD	0.2096	-	0.2096		0	0.7994	0.8303	0.8485	0.8656	0.3274	0.3315	0.3195	0.322	-	-									0	0.7994	0.8303	0.8485	0.8656	0.3274	0.3315	0.3195	0.322									123
DBHB4abcd_384_F4	DBHB4abcd	ARMYhd0001-0384.xlsx_384_F4	384_F4	ARMYhd0124	FALSE	FALSE	4	YPD	0.2136	-	0.2136		0	1.4483	1.4402	1.4526	1.4339	0.6936	0.7193	0.6727	0.6874	-	-									0	1.4483	1.4402	1.4526	1.4339	0.6936	0.7193	0.6727	0.6874									124
DBHB4abcd_384_F6	DBHB4abcd	ARMYhd0001-0384.xlsx_384_F6	384_F6	ARMYhd0126	FALSE	FALSE	6	YPD	0.2072	-	0.2072		0	1.67	1.6619	1.6701	1.6543	2.0854	2.0482	2.04	2.0324	-	-									0	1.67	1.6619	1.6701	1.6543	2.0854	2.0482	2.04	2.0324									126
DBHB4abcd_384_F7	DBHB4abcd	ARMYhd0001-0384.xlsx_384_F7	384_F7	ARMYhd0127	FALSE	FALSE	6	YPD	0.2141	-	0.2141		0	2.2352	2.1127	2.2024	2.1556	2.3491	2.2782	2.2322	2.2355	-	-									0	2.2352	2.1127	2.2024	2.1556	2.3491	2.2782	2.2322	2.2355									127
DBHB4abcd_384_F8	DBHB4abcd	ARMYhd0001-0384.xlsx_384_F8	384_F8	ARMYhd0128	FALSE	FALSE	6	YPD	0.21	-	0.21		0	1.4575	1.4584	1.4746	1.458	1.9457	1.9521	1.9307	1.9171	-	-									0	1.4575	1.4584	1.4746	1.458	1.9457	1.9521	1.9307	1.9171									128
DBHB4abcd_384_F9	DBHB4abcd	ARMYhd0001-0384.xlsx_384_F9	384_F9	ARMYhd0129	FALSE	FALSE	6	YPD	0.2075	-	0.2075		0	2.2729	2.2407	2.2405	2.2781	2.6671	2.6307	2.4988	2.4797	-	-									0	2.2729	2.2407	2.2405	2.2781	2.6671	2.6307	2.4988	2.4797									129
DBHB4abcd_384_I1	DBHB4abcd	ARMYhd0001-0384.xlsx_384_I1	384_I1	ARMYhd0193	FALSE	TRUE	1	YPD	0.2107	-	0.2107		0	1.7006	1.6731	1.6955	1.7111	0.9128	0.855	0.8694	0.8734	-	-									0	1.7006	1.6731	1.6955	1.7111	0.9128	0.855	0.8694	0.8734									193
DBHB4abcd_384_I2	DBHB4abcd	ARMYhd0001-0384.xlsx_384_I2	384_I2	ARMYhd0194	FALSE	FALSE	2	YPD	0.2139	-	0.2139		0	1.6911	1.6691	1.6982	1.7085	2.0343	2.0416	1.9966	2.0031	-	-									0	1.6911	1.6691	1.6982	1.7085	2.0343	2.0416	1.9966	2.0031									194
DBHB4abcd_384_I3	DBHB4abcd	ARMYhd0001-0384.xlsx_384_I3	384_I3	ARMYhd0195	FALSE	FALSE	3	YPD	0.2104	-	0.2104		0	0.6111	0.6533	0.6693	0.7002	0.5309	0.5451	0.5441	0.5422	-	-									0	0.6111	0.6533	0.6693	0.7002	0.5309	0.5451	0.5441	0.5422									195
DBHB4abcd_384_I4	DBHB4abcd	ARMYhd0001-0384.xlsx_384_I4	384_I4	ARMYhd0196	FALSE	FALSE	4	YPD	0.2061	-	0.2061		0	0.6994	0.7382	0.7681	0.8069	0.3651	0.3708	0.3695	0.3692	-	-									0	0.6994	0.7382	0.7681	0.8069	0.3651	0.3708	0.3695	0.3692									196
DBHB4abcd_384_I5	DBHB4abcd	ARMYhd0001-0384.xlsx_384_I5	384_I5	ARMYhd0197	FALSE	FALSE	5	YPD	0.2088	-	0.2088		0	0.1097	0.121	0.1269	0.1356	0.7763	0.7858	0.7818	0.7918	-	-									0	0.1097	0.121	0.1269	0.1356	0.7763	0.7858	0.7818	0.7918									197
DBHB4abcd_384_I6	DBHB4abcd	ARMYhd0001-0384.xlsx_384_I6	384_I6	ARMYhd0198	FALSE	FALSE	6	YPD	0.2084	-	0.2084		0	0.6685	0.7019	0.7266	0.744	0.455	0.4501	0.4573	0.4563	-	-									0	0.6685	0.7019	0.7266	0.744	0.455	0.4501	0.4573	0.4563									198
DBHB4abcd_384_I7	DBHB4abcd	ARMYhd0001-0384.xlsx_384_I7	384_I7	ARMYhd0199	FALSE	FALSE	7	YPD	0.2073	-	0.2073		0	1.4277	1.4409	1.4345	1.4483	0.2096	0.227	0.2255	0.2229	-	-									0	1.4277	1.4409	1.4345	1.4483	0.2096	0.227	0.2255	0.2229									199
DBHB4abcd_384_I8	DBHB4abcd	ARMYhd0001-0384.xlsx_384_I8	384_I8	ARMYhd0200	FALSE	FALSE	8	YPD	0.2071	-	0.2071		0	2.3105	2.2567	2.2718	2.3221	2.5118	2.5488	2.3734	2.6383	-	-									0	2.3105	2.2567	2.2718	2.3221	2.5118	2.5488	2.3734	2.6383									200
DBHB4abcd_384_I9	DBHB4abcd	ARMYhd0001-0384.xlsx_384_I9	384_I9	ARMYhd0201	FALSE	FALSE	8	YPD	0.2085	-	0.2085		0	1.7498	1.7384	1.7451	1.7742	1.4707	1.5063	1.4991	1.5156	-	-									0	1.7498	1.7384	1.7451	1.7742	1.4707	1.5063	1.4991	1.5156									201
DBHB4abcd_384_L1	DBHB4abcd	ARMYhd0001-0384.xlsx_384_L1	384_L1	ARMYhd0265	FALSE	TRUE	1	YPD	0.2075	-	0.2075		0	1.3621	1.3716	1.3727	1.388	0.9643	0.9652	0.964	0.9692	-	-									0	1.3621	1.3716	1.3727	1.388	0.9643	0.9652	0.964	0.9692									265
DBHB4abcd_384_L3	DBHB4abcd	ARMYhd0001-0384.xlsx_384_L3	384_L3	ARMYhd0267	FALSE	FALSE	3	YPD	0.2075	-	0.2075		0	1.5462	1.5252	1.5639	1.5631	1.7523	1.7624	1.7349	1.7573	-	-									0	1.5462	1.5252	1.5639	1.5631	1.7523	1.7624	1.7349	1.7573									267
DBHB4abcd_384_L4	DBHB4abcd	ARMYhd0001-0384.xlsx_384_L4	384_L4	ARMYhd0268	FALSE	FALSE	4	YPD	0.2063	-	0.2063		0	2.2521	2.135	2.2665	2.2546	2.6321	2.6336	2.6125	2.6027	-	-									0	2.2521	2.135	2.2665	2.2546	2.6321	2.6336	2.6125	2.6027									268
DBHB4abcd_384_L5	DBHB4abcd	ARMYhd0001-0384.xlsx_384_L5	384_L5	ARMYhd0269	FALSE	FALSE	5	YPD	0.2085	-	0.2085		0	2.0112	1.9635	2.0481	2.0697	2.473	2.4362	2.3966	2.4164	-	-									0	2.0112	1.9635	2.0481	2.0697	2.473	2.4362	2.3966	2.4164									269
DBHB4abcd_384_L6	DBHB4abcd	ARMYhd0001-0384.xlsx_384_L6	384_L6	ARMYhd0270	FALSE	FALSE	5	YPD	0.2068	-	0.2068		0	0.7883	0.8144	0.8386	0.8565	0.2526	0.2581	0.2604	0.2644	-	-									0	0.7883	0.8144	0.8386	0.8565	0.2526	0.2581	0.2604	0.2644									270
DBHB4abcd_384_L7	DBHB4abcd	ARMYhd0001-0384.xlsx_384_L7	384_L7	ARMYhd0271	FALSE	FALSE	5	YPD	0.2063	-	0.2063		0	0.8381	0.847	0.8547	0.8767	0.2159	0.2204	0.2247	0.2306	-	-									0	0.8381	0.847	0.8547	0.8767	0.2159	0.2204	0.2247	0.2306									271
DBHB4abcd_384_L9	DBHB4abcd	ARMYhd0001-0384.xlsx_384_L9	384_L9	ARMYhd0273	FALSE	FALSE	5	YPD	0.2024	-	0.2024		0	0.2885	0.3064	0.3221	0.3298	0.285	0.2944	0.3046	0.3058	-	-									0	0.2885	0.3064	0.3221	0.3298	0.285	0.2944	0.3046	0.3058									273
DBHB4abcd_384_B12	DBHB4abcd	ARMYhd0001-0384.xlsx_384_B12	384_B12	ARMYhd0036	FALSE	FALSE	2	YPD	0.2063	-	0.2063		0	1.1386	1.1399	1.1392	1.1275	2.0217	2.0435	2.0017	2.035	-	-									0	1.1386	1.1399	1.1392	1.1275	2.0217	2.0435	2.0017	2.035									36
DBHB4abcd_384_B15	DBHB4abcd	ARMYhd0001-0384.xlsx_384_B15	384_B15	ARMYhd0039	FALSE	FALSE	2	YPD	0.2057	-	0.2057		0	0.7369	0.7119	0.7648	0.734	0.809	0.8326	0.8001	0.8044	-	-									0	0.7369	0.7119	0.7648	0.734	0.809	0.8326	0.8001	0.8044									39
DBHB4abcd_384_B17	DBHB4abcd	ARMYhd0001-0384.xlsx_384_B17	384_B17	ARMYhd0041	FALSE	FALSE	2	YPD	0.2018	-	0.2018		0	2.283	2.2324	2.1391	2.2541	2.5471	2.6359	2.3569	2.6904	-	-									0	2.283	2.2324	2.1391	2.2541	2.5471	2.6359	2.3569	2.6904									41
DBHB4abcd_384_B20	DBHB4abcd	ARMYhd0001-0384.xlsx_384_B20	384_B20	ARMYhd0044	FALSE	FALSE	2	YPD	0.2003	-	0.2003		0	0.4958	0.4968	0.4805	0.4714	1.8314	1.8403	1.8019	1.8479	-	-									0	0.4958	0.4968	0.4805	0.4714	1.8314	1.8403	1.8019	1.8479									44
DBHB4abcd_384_C10	DBHB4abcd	ARMYhd0001-0384.xlsx_384_C10	384_C10	ARMYhd0058	FALSE	FALSE	3	YPD	0.2079	-	0.2079		0	2.2136	2.1591	2.1995	2.2101	2.6876	2.7122	2.5249	2.4905	-	-									0	2.2136	2.1591	2.1995	2.2101	2.6876	2.7122	2.5249	2.4905									58
DBHB4abcd_384_C24	DBHB4abcd	ARMYhd0001-0384.xlsx_384_C24	384_C24	ARMYhd0072	FALSE	TRUE	1	YPD	0.1808	-	0.1808		0	1.9591	1.9302	1.9402	1.9587	3.1615	2.9695	2.7577	2.7612	-	-									0	1.9591	1.9302	1.9402	1.9587	3.1615	2.9695	2.7577	2.7612									72
DBHB4abcd_384_D13	DBHB4abcd	ARMYhd0001-0384.xlsx_384_D13	384_D13	ARMYhd0085	FALSE	FALSE	4	YPD	0.2072	-	0.2072		0	0.1409	0.1396	0.1409	0.1414	2.0321	2.0148	1.9944	2.0418	-	-									0	0.1409	0.1396	0.1409	0.1414	2.0321	2.0148	1.9944	2.0418									85
DBHB4abcd_384_D24	DBHB4abcd	ARMYhd0001-0384.xlsx_384_D24	384_D24	ARMYhd0096	FALSE	TRUE	1	YPD	0.1836	-	0.1836		0	1.7069	1.7045	1.7233	1.7157	2.4777	2.4422	2.3483	2.4518	-	-									0	1.7069	1.7045	1.7233	1.7157	2.4777	2.4422	2.3483	2.4518									96
DBHB4abcd_384_F13	DBHB4abcd	ARMYhd0001-0384.xlsx_384_F13	384_F13	ARMYhd0133	FALSE	FALSE	6	YPD	0.211	-	0.211		0	0.965	0.9675	0.9789	0.9901	2.0132	1.984	1.9688	1.956	-	-									0	0.965	0.9675	0.9789	0.9901	2.0132	1.984	1.9688	1.956									133
DBHB4abcd_384_J1	DBHB4abcd	ARMYhd0001-0384.xlsx_384_J1	384_J1	ARMYhd0217	FALSE	TRUE	1	YPD	0.2097	-	0.2097		0	2.2048	2.1006	2.2064	2.1822	2.5134	2.531	2.3751	2.5805	-	-									0	2.2048	2.1006	2.2064	2.1822	2.5134	2.531	2.3751	2.5805									217
DBHB4abcd_384_J7	DBHB4abcd	ARMYhd0001-0384.xlsx_384_J7	384_J7	ARMYhd0223	FALSE	FALSE	7	YPD	0.2076	-	0.2076		0	1.4731	1.4741	1.475	1.485	0.2216	0.2325	0.2282	0.2294	-	-									0	1.4731	1.4741	1.475	1.485	0.2216	0.2325	0.2282	0.2294									223
DBHB4abcd_384_K5	DBHB4abcd	ARMYhd0001-0384.xlsx_384_K5	384_K5	ARMYhd0245	FALSE	FALSE	5	YPD	0.204	-	0.204		0	1.6286	1.5933	1.626	1.6378	0.7471	0.747	0.7643	0.755	-	-									0	1.6286	1.5933	1.626	1.6378	0.7471	0.747	0.7643	0.755									245
DBHB4abcd_384_M6	DBHB4abcd	ARMYhd0001-0384.xlsx_384_M6	384_M6	ARMYhd0294	FALSE	FALSE	4	YPD	0.2035	-	0.2035		0	2.3465	2.281	2.236	2.2175	2.363	2.3765	2.2783	2.3344	-	-									0	2.3465	2.281	2.236	2.2175	2.363	2.3765	2.2783	2.3344									294
DBHB4abcd_384_P7	DBHB4abcd	ARMYhd0001-0384.xlsx_384_P7	384_P7	ARMYhd0367	FALSE	TRUE	1	YPD	0.1946	-	0.1946		0	2.4571	2.2659	2.3734	2.3535	3.1039	2.868	2.7491	3.0786	-	-									0	2.4571	2.2659	2.3734	2.3535	3.1039	2.868	2.7491	3.0786									367
DBHB4abcd_384_P18	DBHB4abcd	ARMYhd0001-0384.xlsx_384_P18	384_P18	ARMYhd0378	FALSE	TRUE	1	YPD	0.1903	-	0.1903		0	1.2989	1.3092	1.3206	1.3149	1.1751	1.1373	1.238	1.1772	-	-									0	1.2989	1.3092	1.3206	1.3149	1.1751	1.1373	1.238	1.1772									378
DBHB4abcd_384_P24	DBHB4abcd	ARMYhd0001-0384.xlsx_384_P24	384_P24	ARMYhd0384	FALSE	TRUE	1	YPD	0.1796	-	0.1796		0	1.6523	1.6623	1.6676	1.6751	2.4102	2.3475	2.2669	2.4664	-	-									0	1.6523	1.6623	1.6676	1.6751	2.4102	2.3475	2.2669	2.4664									384
DBHB6abc_384_C1	DBHB6abc	Basic384.xlsx_384_C1	384_C1	FW201	FALSE	TRUE	49	YPD	0.166	0.098	0.264		0	0.0026	0.0013	0.0068	1.9084	1.8696	1.9037	1.8683	-	-										0.098	0.1006	0.0993	0.1048	2.0064	1.9676	2.0017	1.9663										49
DBHB6abc_384_C2	DBHB6abc	Basic384.xlsx_384_C2	384_C2	FW201	FALSE	FALSE	50	YPD	0.1659	0.3103	0.4554		0.0208	0.0134	0	0.0058	1.9327	1.8875	1.8652	1.8579	-	-										0.3103	0.3029	0.2895	0.2953	2.2222	2.177	2.1547	2.1474										50
DBHB6abc_384_C3	DBHB6abc	Basic384.xlsx_384_C3	384_C3	FW201	FALSE	FALSE	51	YPD	0.168	0.092	0.26		0	0.0028	0.0057	0.0028	1.9556	1.9268	1.909	1.8946	-	-										0.092	0.0948	0.0977	0.0948	2.0476	2.0188	2.001	1.9866										51
DBHB6abc_384_C4	DBHB6abc	Basic384.xlsx_384_C4	384_C4	FW201	FALSE	FALSE	52	YPD	0.1749	0.2532	0.4131		0.015	0.0087	0.0037	0	1.9759	1.9297	1.9049	1.9204	-	-										0.2532	0.2469	0.2419	0.2382	2.2141	2.1679	2.1431	2.1586										52
DBHB6abc_384_C5	DBHB6abc	Basic384.xlsx_384_C5	384_C5	FW201	FALSE	FALSE	53	YPD	0.1713	0.6079	0.7612		0.018	0.0085	0.0049	0	1.7387	1.6468	1.6442	1.6495	-	-										0.6079	0.5984	0.5948	0.5899	2.3286	2.2367	2.2341	2.2394										53
DBHB6abc_384_F1	DBHB6abc	Basic384.xlsx_384_F1	384_F1	FW201	FALSE	TRUE	121	YPD	0.1652	0.1761	0.337		0.0043	0.001	0.0056	0	1.8983	1.8878	1.9112	1.9142	-	-										0.1761	0.1728	0.1774	0.1718	2.0701	2.0596	2.083	2.086										121
DBHB6abc_384_F2	DBHB6abc	Basic384.xlsx_384_F2	384_F2	FW201	FALSE	FALSE	122	YPD	0.1636	0.1464	0.3022		0.0078	0	0.0042	0.0019	1.8025	1.8228	1.8465	1.8189	-	-										0.1464	0.1386	0.1428	0.1405	1.9411	1.9614	1.9851	1.9575										122
DBHB6abc_384_F3	DBHB6abc	Basic384.xlsx_384_F3	384_F3	FW201	FALSE	FALSE	123	YPD	0.1672	0.1415	0.3076		0.0011	0	0.0036	0.0037	1.8527	1.8633	1.8882	1.8557	-	-										0.1415	0.1404	0.144	0.1441	1.9931	2.0037	2.0286	1.9961										123
DBHB6abc_384_F4	DBHB6abc	Basic384.xlsx_384_F4	384_F4	FW201	FALSE	FALSE	124	YPD	0.1633	0.0941	0.2574		0	0.0027	0.0058	0.0062	1.657	1.6574	1.6807	1.6582	-	-										0.0941	0.0968	0.0999	0.1003	1.7511	1.7515	1.7748	1.7523										124
DBHB6abc_384_F5	DBHB6abc	Basic384.xlsx_384_F5	384_F5	FW201	FALSE	FALSE	125	YPD	0.1621	0.2545	0.4059		0.0107	0.0016	0.0036	0	1.8481	1.7927	1.8417	1.8391	-	-										0.2545	0.2454	0.2474	0.2438	2.0919	2.0365	2.0855	2.0829										125
DBHB6abc_384_G13	DBHB6abc	Basic384.xlsx_384_G13	384_G13	FW201	FALSE	FALSE	157	YPD	0.1676	0.291	0.4515		0.0071	0.0005	0.0008	0	2.0051	1.9564	1.9682	2.0081	-	-										0.291	0.2844	0.2847	0.2839	2.289	2.2403	2.2521	2.292										157
DBHB6abc_384_G20	DBHB6abc	Basic384.xlsx_384_G20	384_G20	FW201	FALSE	FALSE	164	YPD	0.1613	0.0463	0.2076		0	0.0017	0.0045	0.0058	1.9028	1.9329	1.9083	1.9537	-	-										0.0463	0.048	0.0508	0.0521	1.9491	1.9792	1.9546	2										164
DBHB6abc_384_H20	DBHB6abc	Basic384.xlsx_384_H20	384_H20	FW201	FALSE	FALSE	188	YPD	0.16	0.0196	0.1791		0.0005	0.0007	0	0.0006	1.7325	1.7694	1.7818	1.73	-	-										0.0196	0.0198	0.0191	0.0197	1.7516	1.7885	1.8009	1.7491										188
DBHB6abc_384_I20	DBHB6abc	Basic384.xlsx_384_I20	384_I20	FW201	FALSE	FALSE	212	YPD	0.1576	0.0687	0.2263		0	0.0082	0.0123	0.0142	1.9628	1.973	1.9808	1.9918	-	-										0.0687	0.0769	0.081	0.0829	2.0315	2.0417	2.0495	2.0605										212
DBHB6abc_384_J20	DBHB6abc	Basic384.xlsx_384_J20	384_J20	FW201	FALSE	FALSE	236	YPD	0.1531	0.0034	0.1565		0	0.0006	0.0004	0.0019	1.6454	1.6571	1.6657	1.633	-	-										0.0034	0.004	0.0038	0.0053	1.6488	1.6605	1.6691	1.6364										236
DBHB6abc_384_K20	DBHB6abc	Basic384.xlsx_384_K20	384_K20	FW201	FALSE	FALSE	260	YPD	0.152	0.0422	0.1942		0	0.0051	0.0101	0.0153	1.951	1.9064	1.9322	1.9637	-	-										0.0422	0.0473	0.0523	0.0575	1.9932	1.9486	1.9744	2.0059										260
DBHB6abc_384_L15	DBHB6abc	Basic384.xlsx_384_L15	384_L15	FW201	FALSE	FALSE	279	YPD	0.1561	0.1651	0.3212		0	0.0044	0.0073	0.0095	1.7521	1.73	1.741	1.7354	-	-										0.1651	0.1695	0.1724	0.1746	1.9172	1.8951	1.9061	1.9005										279
DBHB6abc_384_L20	DBHB6abc	Basic384.xlsx_384_L20	384_L20	FW201	FALSE	FALSE	284	YPD	0.1489	0.000799999	0.1497		0	0.0006	0.0007	0.0007	1.6225	1.6016	1.6268	1.6156	-	-										0.0008	0.0014	0.0015	0.0015	1.6233	1.6024	1.6276	1.6164										284
DBHB6abc_384_L21	DBHB6abc	Basic384.xlsx_384_L21	384_L21	FW201	FALSE	FALSE	285	YPD	0.1492	0.000899985	0.1501		0	0.0008	0.0003	0.0003	1.6871	1.6503	1.6856	1.6717	-	-										0.0009	0.0017	0.0012	0.0012	1.688	1.6512	1.6865	1.6726										285
DBHB6abc_384_L22	DBHB6abc	Basic384.xlsx_384_L22	384_L22	FW201	FALSE	FALSE	286	YPD	0.1461	-0.0015	0.1446		0	0.0017	0.0007	0.0015	1.5435	1.5298	1.5712	1.5548	-	-										-0.0015	0.0002	-0.0008	0	1.542	1.5283	1.5697	1.5533										286
DBHB6abc_384_L23	DBHB6abc	Basic384.xlsx_384_L23	384_L23	FW201	FALSE	FALSE	287	YPD	0.1482	0.0806	0.2288		0	0.0029	0.0108	0.0145	1.517	1.489	1.5217	1.5075	-	-										0.0806	0.0835	0.0914	0.0951	1.5976	1.5696	1.6023	1.5881										287
DBHB6abc_384_L24	DBHB6abc	Basic384.xlsx_384_L24	384_L24	FW201	FALSE	TRUE	288	YPD	0.146	0.0451	0.1883		0.0028	0	0.005	0.0108	1.5103	1.4984	1.5219	1.519	-	-										0.0451	0.0423	0.0473	0.0531	1.5526	1.5407	1.5642	1.5613										288
DBHB6abc_384_M15	DBHB6abc	Basic384.xlsx_384_M15	384_M15	FW201	FALSE	FALSE	303	YPD	0.1523	0.2556	0.4028		0.0051	0	0.0015	0.0004	1.9721	1.9404	1.9755	1.9668	-	-										0.2556	0.2505	0.252	0.2509	2.2226	2.1909	2.226	2.2173										303
DBHB6abc_384_N1	DBHB6abc	Basic384.xlsx_384_N1	384_N1	FW201	FALSE	TRUE	313	YPD	0.1567	0.2592	0.4038		0.0121	0.0051	0	0.0002	2.003	1.9824	1.9792	1.9486	-	-										0.2592	0.2522	0.2471	0.2473	2.2501	2.2295	2.2263	2.1957										313
DBHB6abc_384_N2	DBHB6abc	Basic384.xlsx_384_N2	384_N2	FW201	FALSE	FALSE	314	YPD	0.1491	0.2985	0.4476		0	0.0026	0.005	0.003	1.8122	1.7896	1.7812	1.7767	-	-										0.2985	0.3011	0.3035	0.3015	2.1107	2.0881	2.0797	2.0752										314
DBHB6abc_384_N3	DBHB6abc	Basic384.xlsx_384_N3	384_N3	FW201	FALSE	FALSE	315	YPD	0.1488	0.2622	0.411		0	0.0044	0.0006	0.0137	1.9606	1.9541	1.9266	1.9308	-	-										0.2622	0.2666	0.2628	0.2759	2.2228	2.2163	2.1888	2.193										315
DBHB6abc_384_N4	DBHB6abc	Basic384.xlsx_384_N4	384_N4	FW201	FALSE	FALSE	316	YPD	0.1444	0.387	0.5314		0	0.0114	0.01	0.0228	1.8427	1.7442	1.7522	1.8102	-	-										0.387	0.3984	0.397	0.4098	2.2297	2.1312	2.1392	2.1972										316
DBHB6abc_384_N5	DBHB6abc	Basic384.xlsx_384_N5	384_N5	FW201	FALSE	FALSE	317	YPD	0.1441	0.3319	0.4727		0.0033	0.0051	0	0.0168	1.7611	1.7934	1.8162	1.8203	-	-										0.3319	0.3337	0.3286	0.3454	2.0897	2.122	2.1448	2.1489										317
DBHB6abc_384_N6	DBHB6abc	Basic384.xlsx_384_N6	384_N6	FW201	FALSE	FALSE	318	YPD	0.1476	0.3721	0.5152		0.0045	0.0073	0	0.0151	1.709	1.7244	1.7548	1.7307	-	-										0.3721	0.3749	0.3676	0.3827	2.0766	2.092	2.1224	2.0983										318
DBHB6abc_384_N7	DBHB6abc	Basic384.xlsx_384_N7	384_N7	FW201	FALSE	FALSE	319	YPD	0.1462	0.3035	0.4497		0	0.0127	0.0124	0.0202	1.6052	1.6024	1.6222	1.6165	-	-										0.3035	0.3162	0.3159	0.3237	1.9087	1.9059	1.9257	1.92										319
DBHB6abc_384_N15	DBHB6abc	Basic384.xlsx_384_N15	384_N15	FW201	FALSE	FALSE	327	YPD	0.1513	0.1259	0.2772		0	0.0103	0.018	0.0168	1.9319	1.9417	1.952	1.9351	-	-										0.1259	0.1362	0.1439	0.1427	2.0578	2.0676	2.0779	2.061										327
DBHB6abc_384_O8	DBHB6abc	Basic384.xlsx_384_O8	384_O8	FW201	FALSE	FALSE	344	YPD	0.1423	0.203	0.3453		0	0.0041	0.007	0.0091	1.4023	1.3996	1.4086	1.4103	-	-										0.203	0.2071	0.21	0.2121	1.6053	1.6026	1.6116	1.6133										344
DBHB6abc_384_O9	DBHB6abc	Basic384.xlsx_384_O9	384_O9	FW201	FALSE	FALSE	345	YPD	0.1429	0.8824	0.9947		0.0306	0	0.0101	0.0275	1.0321	1.0105	1.0361	1.0265	-	-										0.8824	0.8518	0.8619	0.8793	1.8839	1.8623	1.8879	1.8783										345
DBHB6abc_384_O10	DBHB6abc	Basic384.xlsx_384_O10	384_O10	FW201	FALSE	FALSE	346	YPD	0.142	0.5622	0.7042		0	0.0182	0.0213	0.0239	0.8293	0.8286	0.8453	0.8435	-	-										0.5622	0.5804	0.5835	0.5861	1.3915	1.3908	1.4075	1.4057										346
DBHB6abc_384_O11	DBHB6abc	Basic384.xlsx_384_O11	384_O11	FW201	FALSE	FALSE	347	YPD	0.1433	0.3975	0.5273		0.0135	0	0.0002	0.0161	2.0499	1.9108	2.0225	1.989	-	-										0.3975	0.384	0.3842	0.4001	2.4339	2.2948	2.4065	2.373										347
DBHB6abc_384_O12	DBHB6abc	Basic384.xlsx_384_O12	384_O12	FW201	FALSE	FALSE	348	YPD	0.143	0.2149	0.3579		0	0.0148	0.0207	0.0155	2.2682	2.0925	2.196	2.1276	-	-										0.2149	0.2297	0.2356	0.2304	2.4831	2.3074	2.4109	2.3425										348
DBHB6abc_384_O15	DBHB6abc	Basic384.xlsx_384_O15	384_O15	FW201	FALSE	FALSE	351	YPD	0.1468	0.6698	0.8166		0	0.0099	0.0212	0.0186	1.8699	1.7649	1.7299	1.7716	-	-										0.6698	0.6797	0.691	0.6884	2.5397	2.4347	2.3997	2.4414										351
DBHB6abc_384_O20	DBHB6abc	Basic384.xlsx_384_O20	384_O20	FW201	FALSE	FALSE	356	YPD	0.142	0.2862	0.4282		0	0.0246	0.029	0.0272	2.1087	2.0228	2.0064	2.0636	-	-										0.2862	0.3108	0.3152	0.3134	2.3949	2.309	2.2926	2.3498										356
DBHB6abc_384_O21	DBHB6abc	Basic384.xlsx_384_O21	384_O21	FW201	FALSE	FALSE	357	YPD	0.1433	0.3763	0.5196		0	0.04	0.0394	0.0321	2.0233	1.9378	1.8793	2.0356	-	-										0.3763	0.4163	0.4157	0.4084	2.3996	2.3141	2.2556	2.4119										357
DBHB6abc_384_O22	DBHB6abc	Basic384.xlsx_384_O22	384_O22	FW201	FALSE	FALSE	358	YPD	0.1409	0.2254	0.3663		0	0.0148	0.0168	0.0113	2.0733	2.0802	2.0133	2.0777	-	-										0.2254	0.2402	0.2422	0.2367	2.2987	2.3056	2.2387	2.3031										358
DBHB6abc_384_O23	DBHB6abc	Basic384.xlsx_384_O23	384_O23	FW201	FALSE	FALSE	359	YPD	0.1408	0.2878	0.4286		0	0.0132	0.014	0.0116	2.1498	2.0816	1.9891	2.0814	-	-										0.2878	0.301	0.3018	0.2994	2.4376	2.3694	2.2769	2.3692										359
DBHB6abc_384_O24	DBHB6abc	Basic384.xlsx_384_O24	384_O24	FW201	FALSE	TRUE	360	YPD	0.1342	0.1385	0.2727		0	0.02	0.014	0.0058	2.1884	2.1886	2.1197	2.2821	-	-										0.1385	0.1585	0.1525	0.1443	2.3269	2.3271	2.2582	2.4206										360
DBHB6abc_384_P8	DBHB6abc	Basic384.xlsx_384_P8	384_P8	FW201	FALSE	TRUE	368	YPD	0.1419	0.0931	0.235		0	0.0008	0.0011	0.0025	0.4635	0.4903	0.488	0.5019	-	-										0.0931	0.0939	0.0942	0.0956	0.5566	0.5834	0.5811	0.595										368
DBHB6abc_384_P9	DBHB6abc	Basic384.xlsx_384_P9	384_P9	FW201	FALSE	TRUE	369	YPD	0.1417	0.2264	0.3681		0	0.0028	0.0028	0.0043	0.2228	0.2444	0.2476	0.2525	-	-										0.2264	0.2292	0.2292	0.2307	0.4492	0.4708	0.474	0.4789										369
DBHB6abc_384_P10	DBHB6abc	Basic384.xlsx_384_P10	384_P10	FW201	FALSE	TRUE	370	YPD	0.1405	0.1004	0.2406		0.0003	0	0.0035	0.0046	0.0948	0.107	0.1142	0.1174	-	-										0.1004	0.1001	0.1036	0.1047	0.1949	0.2071	0.2143	0.2175										370
DBHB6abc_384_P11	DBHB6abc	Basic384.xlsx_384_P11	384_P11	FW201	FALSE	TRUE	371	YPD	0.1414	0.1528	0.2942		0	0.0023	0.0044	0.0074	1.5366	1.5255	1.5185	1.5538	-	-										0.1528	0.1551	0.1572	0.1602	1.6894	1.6783	1.6713	1.7066										371
DBHB6abc_384_P12	DBHB6abc	Basic384.xlsx_384_P12	384_P12	FW201	FALSE	TRUE	372	YPD	0.1409	0.0165	0.1574		0	0.0003	0.0016	0.0014	1.8415	1.8127	1.806	1.844	-	-										0.0165	0.0168	0.0181	0.0179	1.858	1.8292	1.8225	1.8605										372
DBHB6abc_384_P15	DBHB6abc	Basic384.xlsx_384_P15	384_P15	FW201	FALSE	TRUE	375	YPD	0.1437	0.0697	0.2134		0	0.0065	0.0045	0.0077	2.0774	2.1113	2.0635	2.1575	-	-										0.0697	0.0762	0.0742	0.0774	2.1471	2.181	2.1332	2.2272										375
DBHB9abcd_384_A21	DBHB9abcd	FS403,FS403,FS403,FS403_384_A21	384_A21	FW403	FALSE	TRUE	FS403	YPD	0.1927	0.1624	0.0717		0.2834	0.2735	0.2739	0.2706	2.1115	2.1985	2.1843	2.1432	0	0.0043	0.0046	0.0045	-	-						0.1624	0.1525	0.1529	0.1496	1.9905	2.0775	2.0633	2.0222	-0.121	-0.1167	-0.1164	-0.1165						21
DBHB9abcd_384_A23	DBHB9abcd	FS403,FS403,FS403,FS403_384_A23	384_A23	FW403	FALSE	TRUE	FS403	YPD	0.1905	0.00899999	0.0644		0.1351	0.1318	0.1319	0.1307	1.8118	1.8504	1.8366	1.8061	0	0.0043	0.0045	0.004	-	-						0.009	0.0057	0.0058	0.0046	1.6857	1.7243	1.7105	1.68	-0.1261	-0.1218	-0.1216	-0.1221						23
DBHB9abcd_384_B21	DBHB9abcd	FS403,FS403,FS403,FS403_384_B21	384_B21	FW403	FALSE	FALSE	FS403	YPD	0.1891	0.2495	0.1219		0.3167	0.3071	0.3095	0.3196	2.0098	1.994	2.0038	1.9664	0.0086	0.0096	0.0082	0	-	-						0.2495	0.2399	0.2423	0.2524	1.9426	1.9268	1.9366	1.8992	-0.0586	-0.0576	-0.059	-0.0672						45
DBHB9abcd_384_B23	DBHB9abcd	FS403,FS403,FS403,FS403_384_B23	384_B23	FW403	FALSE	FALSE	FS403	YPD	0.188	0.00830001	0.0641		0.1322	0.1281	0.1289	0.1286	1.801	1.7876	1.8018	1.7598	0	0.0029	0.0023	0.0007	-	-						0.0083	0.0042	0.005	0.0047	1.6771	1.6637	1.6779	1.6359	-0.1239	-0.121	-0.1216	-0.1232						47
DBHB9abcd_384_C21	DBHB9abcd	FS403,FS403,FS403,FS403_384_C21	384_C21	FW403	FALSE	FALSE	FS403	YPD	0.1895	0.2624	0.0663		0.3856	0.373	0.3837	0.3836	2.0931	2.0483	2.0712	2.033	0	0.0031	0.0036	0.0032	-	-						0.2624	0.2498	0.2605	0.2604	1.9699	1.9251	1.948	1.9098	-0.1232	-0.1201	-0.1196	-0.12						69
DBHB9abcd_384_C23	DBHB9abcd	FS403,FS403,FS403,FS403_384_C23	384_C23	FW403	FALSE	FALSE	FS403	YPD	0.1871	0.0104	0.0617		0.1358	0.133	0.1348	0.1331	1.8802	1.847	1.858	1.8405	0	0.0036	0.0049	0.0053	-	-						0.0104	0.0076	0.0094	0.0077	1.7548	1.7216	1.7326	1.7151	-0.1254	-0.1218	-0.1205	-0.1201						71
DBHB9abcd_384_D21	DBHB9abcd	FS403,FS403,FS403,FS403_384_D21	384_D21	FW403	FALSE	FALSE	FS403	YPD	0.1874	0.4821	0.0671		0.6024	0.5836	0.6011	0.591	2.1731	2.1492	2.1237	2.1733	0	0.0036	0.0036	0.0032	-	-						0.4821	0.4633	0.4808	0.4707	2.0528	2.0289	2.0034	2.053	-0.1203	-0.1167	-0.1167	-0.1171						93
DBHB9abcd_384_D23	DBHB9abcd	FS403,FS403,FS403,FS403_384_D23	384_D23	FW403	FALSE	FALSE	FS403	YPD	0.189	0.0276	0.0673		0.1493	0.1466	0.1478	0.1475	1.8768	1.8545	1.8576	1.8981	0	0.0025	0.0033	0.0014	-	-						0.0276	0.0249	0.0261	0.0258	1.7551	1.7328	1.7359	1.7764	-0.1217	-0.1192	-0.1184	-0.1203						95
DBHB9abcd_384_E21	DBHB9abcd	FS403,FS403,FS403,FS403_384_E21	384_E21	FW403	FALSE	FALSE	FS403	YPD	0.1871	0.4414	0.0664		0.5621	0.5621	0.5739	0.5668	2.1193	2.126	2.1224	2.0491	0	0.0032	0.0016	0.0007	-	-						0.4414	0.4414	0.4532	0.4461	1.9986	2.0053	2.0017	1.9284	-0.1207	-0.1175	-0.1191	-0.12						117
DBHB9abcd_384_E23	DBHB9abcd	FS403,FS403,FS403,FS403_384_E23	384_E23	FW403	FALSE	FALSE	FS403	YPD	0.1975	0.000699997	0.07		0.1282	0.1247	0.1249	0.1256	1.8545	1.8775	1.8852	1.8269	0	0.0024	0.0036	0.0024	-	-						0.0007	-0.0028	-0.0026	-0.0019	1.727	1.75	1.7577	1.6994	-0.1275	-0.1251	-0.1239	-0.1251						119
DBHB9abcd_384_F21	DBHB9abcd	FS403,FS403,FS403,FS403_384_F21	384_F21	FW403	FALSE	FALSE	FS403	YPD	0.1857	0.391	0.0956		0.4811	0.4794	0.4942	0.4961	2.119	2.1325	2.1278	2.1054	0.0024	0.0042	0.002	0	-	-						0.391	0.3893	0.4041	0.406	2.0289	2.0424	2.0377	2.0153	-0.0877	-0.0859	-0.0881	-0.0901						141
DBHB9abcd_384_F23	DBHB9abcd	FS403,FS403,FS403,FS403_384_F23	384_F23	FW403	FALSE	FALSE	FS403	YPD	0.1897	0.0237	0.0668		0.1466	0.144	0.1451	0.1443	1.9398	1.9313	1.9414	1.938	0.0001	0.0015	0.0015	0	-	-						0.0237	0.0211	0.0222	0.0214	1.8169	1.8084	1.8185	1.8151	-0.1228	-0.1214	-0.1214	-0.1229						143
DBHB9abcd_384_G21	DBHB9abcd	FS403,FS403,FS403,FS403_384_G21	384_G21	FW403	FALSE	FALSE	FS403	YPD	0.1854	0.093	0.0711		0.2073	0.2029	0.2047	0.2054	1.9897	1.9862	1.9957	1.9935	0	0.0028	0.0033	0.0017	-	-						0.093	0.0886	0.0904	0.0911	1.8754	1.8719	1.8814	1.8792	-0.1143	-0.1115	-0.111	-0.1126						165
DBHB9abcd_384_G23	DBHB9abcd	FS403,FS403,FS403,FS403_384_G23	384_G23	FW403	FALSE	FALSE	FS403	YPD	0.1903	0.0232	0.0586		0.1549	0.1519	0.1512	0.1498	1.954	1.9603	1.9519	1.948	0.0005	0.0032	0.0014	0	-	-						0.0232	0.0202	0.0195	0.0181	1.8223	1.8286	1.8202	1.8163	-0.1312	-0.1285	-0.1303	-0.1317						167
DBHB9abcd_384_H21	DBHB9abcd	FS403,FS403,FS403,FS403_384_H21	384_H21	FW403	FALSE	FALSE	FS403	YPD	0.186	0.0817	0.0641		0.2036	0.2005	0.2029	0.2018	2.0528	2.0306	2.073	2.0641	0	0.003	0.0036	0.0027	-	-						0.0817	0.0786	0.081	0.0799	1.9309	1.9087	1.9511	1.9422	-0.1219	-0.1189	-0.1183	-0.1192						189
DBHB9abcd_384_H23	DBHB9abcd	FS403,FS403,FS403,FS403_384_H23	384_H23	FW403	FALSE	FALSE	FS403	YPD	0.1909	0.0265	0.069		0.1484	0.1435	0.1451	0.1462	1.9255	1.8992	1.9254	1.913	0	0.0026	0.0025	0.0003	-	-						0.0265	0.0216	0.0232	0.0243	1.8036	1.7773	1.8035	1.7911	-0.1219	-0.1193	-0.1194	-0.1216						191
DBHB9abcd_384_I21	DBHB9abcd	FS403,FS403,FS403,FS403_384_I21	384_I21	FW403	FALSE	FALSE	FS403	YPD	0.1886	0.0715	0.0576		0.2025	0.2008	0.2034	0.2038	2.0193	2.0421	2.0067	2.0215	0	0.0027	0.0024	0.0005	-	-						0.0715	0.0698	0.0724	0.0728	1.8883	1.9111	1.8757	1.8905	-0.131	-0.1283	-0.1286	-0.1305						213
DBHB9abcd_384_I23	DBHB9abcd	FS403,FS403,FS403,FS403_384_I23	384_I23	FW403	FALSE	FALSE	FS403	YPD	0.1898	0.0297	0.0583		0.1612	0.164	0.1693	0.1782	1.9191	1.9457	1.9178	1.9297	0	0.0032	0.0029	0.0018	-	-						0.0297	0.0325	0.0378	0.0467	1.7876	1.8142	1.7863	1.7982	-0.1315	-0.1283	-0.1286	-0.1297						215
DBHB9abcd_384_J21	DBHB9abcd	FS403,FS403,FS403,FS403_384_J21	384_J21	FW403	FALSE	FALSE	FS403	YPD	0.1884	0.1704	0.058		0.3008	0.2931	0.2981	0.2927	2.0904	2.0609	2.0466	2.0617	0	0.0012	0.001	0.0001	-	-						0.1704	0.1627	0.1677	0.1623	1.96	1.9305	1.9162	1.9313	-0.1304	-0.1292	-0.1294	-0.1303						237
DBHB9abcd_384_J23	DBHB9abcd	FS403,FS403,FS403,FS403_384_J23	384_J23	FW403	FALSE	FALSE	FS403	YPD	0.1904	0.077	0.0605		0.2069	0.2055	0.2021	0.2049	2.109	2.1328	2.0469	2.0952	0	0.0011	0.0019	0.0015	-	-						0.077	0.0756	0.0722	0.075	1.9791	2.0029	1.917	1.9653	-0.1299	-0.1288	-0.128	-0.1284						239
DBHB9abcd_384_K21	DBHB9abcd	FS403,FS403,FS403,FS403_384_K21	384_K21	FW403	FALSE	FALSE	FS403	YPD	0.1911	0.0903	0.0595		0.2219	0.2197	0.2219	0.2232	2.0178	2.1011	2.0699	2.0531	0	0.0042	0.0032	0.0011	-	-						0.0903	0.0881	0.0903	0.0916	1.8862	1.9695	1.9383	1.9215	-0.1316	-0.1274	-0.1284	-0.1305						261
DBHB9abcd_384_K23	DBHB9abcd	FS403,FS403,FS403,FS403_384_K23	384_K23	FW403	FALSE	FALSE	FS403	YPD	0.1925	0.0127	0.0634		0.1418	0.1384	0.1396	0.1393	1.9002	1.9402	1.9374	1.9279	0	0.0022	0.0024	0.0001	-	-						0.0127	0.0093	0.0105	0.0102	1.7711	1.8111	1.8083	1.7988	-0.1291	-0.1269	-0.1267	-0.129						263
DBHB9abcd_384_L21	DBHB9abcd	FS403,FS403,FS403,FS403_384_L21	384_L21	FW403	FALSE	FALSE	FS403	YPD	0.1949	0.0977	0.066		0.2266	0.2279	0.2305	0.2333	2.0272	2.0309	2.0104	2.0303	0	0.0029	0.0032	0.0014	-	-						0.0977	0.099	0.1016	0.1044	1.8983	1.902	1.8815	1.9014	-0.1289	-0.126	-0.1257	-0.1275						285
DBHB9abcd_384_L23	DBHB9abcd	FS403,FS403,FS403,FS403_384_L23	384_L23	FW403	FALSE	FALSE	FS403	YPD	0.1908	0.1402	0.0584		0.2726	0.2713	0.2734	0.2746	2.0743	2.1369	2.088	2.1016	0	0.0021	0.0017	0.0006	-	-						0.1402	0.1389	0.141	0.1422	1.9419	2.0045	1.9556	1.9692	-0.1324	-0.1303	-0.1307	-0.1318						287
DBHB9abcd_384_M21	DBHB9abcd	FS403,FS403,FS403,FS403_384_M21	384_M21	FW403	FALSE	FALSE	FS403	YPD	0.191	0.1361	0.0799		0.2472	0.2453	0.2418	0.2405	2.0329	2.0394	2.0496	2.0282	0	0.0035	0.0038	0.0035	-	-						0.1361	0.1342	0.1307	0.1294	1.9218	1.9283	1.9385	1.9171	-0.1111	-0.1076	-0.1073	-0.1076						309
DBHB9abcd_384_M23	DBHB9abcd	FS403,FS403,FS403,FS403_384_M23	384_M23	FW403	FALSE	FALSE	FS403	YPD	0.1874	0.00900001	0.0633		0.1331	0.1288	0.1316	0.1313	1.9009	1.9071	1.9053	1.8931	0	0.0028	0.0032	0.0019	-	-						0.009	0.0047	0.0075	0.0072	1.7768	1.783	1.7812	1.769	-0.1241	-0.1213	-0.1209	-0.1222						311
DBHB9abcd_384_M24	DBHB9abcd	FS403,FS403,FS403,FS403_384_M24	384_M24	FW403	FALSE	TRUE	FS403	YPD	0.1866	0.0286	0.0643		0.1509	0.1491	0.1523	0.154	2.0573	2.0478	2.0625	2.0158	0	0.0033	0.0031	0.0022	-	-						0.0286	0.0268	0.03	0.0317	1.935	1.9255	1.9402	1.8935	-0.1223	-0.119	-0.1192	-0.1201						312
DBHB9abcd_384_N21	DBHB9abcd	FS403,FS403,FS403,FS403_384_N21	384_N21	FW403	FALSE	FALSE	FS403	YPD	0.1902	0.0428	0.0627		0.1703	0.1697	0.1713	0.1721	2.0555	2.0753	2.0552	1.9974	0.0012	0.0026	0.0002	0	-	-						0.0428	0.0422	0.0438	0.0446	1.928	1.9478	1.9277	1.8699	-0.1263	-0.1249	-0.1273	-0.1275						333
DBHB9abcd_384_N23	DBHB9abcd	FS403,FS403,FS403,FS403_384_N23	384_N23	FW403	FALSE	FALSE	FS403	YPD	0.1919	0.00530001	0.0642		0.133	0.1298	0.1312	0.1301	1.8457	1.8578	1.8547	1.8358	0	0.003	0.0014	0.0021	-	-						0.0053	0.0021	0.0035	0.0024	1.718	1.7301	1.727	1.7081	-0.1277	-0.1247	-0.1263	-0.1256						335
DBHB9abcd_384_N24	DBHB9abcd	FS403,FS403,FS403,FS403_384_N24	384_N24	FW403	FALSE	TRUE	FS403	YPD	0.182	0.0053	0.0651		0.1222	0.1186	0.1193	0.1193	1.9219	1.9361	1.9231	1.9187	0	0.0021	0.0019	0.0026	-	-						0.0053	0.0017	0.0024	0.0024	1.805	1.8192	1.8062	1.8018	-0.1169	-0.1148	-0.115	-0.1143						336
DBHB9abcd_384_O21	DBHB9abcd	FS403,FS403,FS403,FS403_384_O21	384_O21	FW403	FALSE	FALSE	FS403	YPD	0.1954	0.0114	0.0888		0.118	0.1144	0.1162	0.1156	1.9779	1.9979	1.995	1.9816	0.0013	0.0038	0.0013	0	-	-						0.0114	0.0078	0.0096	0.009	1.8713	1.8913	1.8884	1.875	-0.1053	-0.1028	-0.1053	-0.1066						357
DBHB9abcd_384_P21	DBHB9abcd	FS403,FS403,FS403,FS403_384_P21	384_P21	FW403	FALSE	TRUE	FS403	YPD	0.1896	0.00389999	0.0704		0.1231	0.1189	0.1201	0.1199	1.9071	1.913	1.9104	1.9069	0	0.0027	0.0033	0.0029	-	-						0.0039	-0.0003	0.0009	0.0007	1.7879	1.7938	1.7912	1.7877	-0.1192	-0.1165	-0.1159	-0.1163						381
DBHB8abc_384_C1	DBHB8abc	FS403,FS403,FS403,FS403_384_C1	384_C1	FW403	FALSE	TRUE	FS403	YPD	0.2259	0.3073	0.4835		0.0497	0.0195	0	0.0058	1.4719	1.4935	1.4976	1.4911	-	-									0.3073	0.2771	0.2576	0.2634	1.7295	1.7511	1.7552	1.7487											49
DBHB8abc_384_C2	DBHB8abc	FS403,FS403,FS403,FS403_384_C2	384_C2	FW403	FALSE	FALSE	FS403	YPD	0.2281	0.2564	0.4142		0.0703	0.03	0.0033	0	1.5019	1.5238	1.5276	1.5205	-	-									0.2564	0.2161	0.1894	0.1861	1.688	1.7099	1.7137	1.7066											50
DBHB8abc_384_C3	DBHB8abc	FS403,FS403,FS403,FS403_384_C3	384_C3	FW403	FALSE	FALSE	FS403	YPD	0.2266	0.3652	0.5232		0.0686	0.0312	0.0046	0	1.5054	1.5055	1.5325	1.5182	-	-									0.3652	0.3278	0.3012	0.2966	1.802	1.8021	1.8291	1.8148											51
DBHB8abc_384_C4	DBHB8abc	FS403,FS403,FS403,FS403_384_C4	384_C4	FW403	FALSE	FALSE	FS403	YPD	0.2248	0.3876	0.5458		0.0666	0.0217	0	0.0044	1.4778	1.4836	1.4826	1.4856	-	-									0.3876	0.3427	0.321	0.3254	1.7988	1.8046	1.8036	1.8066											52
DBHB8abc_384_C5	DBHB8abc	FS403,FS403,FS403,FS403_384_C5	384_C5	FW403	FALSE	FALSE	FS403	YPD	0.2242	0.2559	0.4059		0.0742	0.0149	0.0004	0	1.5252	1.5522	1.5268	1.5501	-	-									0.2559	0.1966	0.1821	0.1817	1.7069	1.7339	1.7085	1.7318											53
DBHB8abc_384_C6	DBHB8abc	FS403,FS403,FS403,FS403_384_C6	384_C6	FW403	FALSE	FALSE	FS403	YPD	0.2239	0.3044	0.4601		0.0682	0.012	0	0.0076	1.6174	1.6506	1.6201	1.6572	-	-									0.3044	0.2482	0.2362	0.2438	1.8536	1.8868	1.8563	1.8934											54
DBHB8abc_384_C7	DBHB8abc	FS403,FS403,FS403,FS403_384_C7	384_C7	FW403	FALSE	FALSE	FS403	YPD	0.2219	0.2051	0.387		0.04	0.0012	0	0.0015	1.5669	1.5998	1.5788	1.6039	-	-									0.2051	0.1663	0.1651	0.1666	1.732	1.7649	1.7439	1.769											55
DBHB8abc_384_C8	DBHB8abc	FS403,FS403,FS403,FS403_384_C8	384_C8	FW403	FALSE	FALSE	FS403	YPD	0.2238	0.1142	0.301		0.037	0.0033	0	0.0025	1.6133	1.6222	1.6022	1.6458	-	-									0.1142	0.0805	0.0772	0.0797	1.6905	1.6994	1.6794	1.723											56
DBHB8abc_384_C9	DBHB8abc	FS403,FS403,FS403,FS403_384_C9	384_C9	FW403	FALSE	FALSE	FS403	YPD	0.2218	0.1411	0.3247		0.0382	0.0038	0	0.0071	1.4821	1.5135	1.4893	1.512	-	-									0.1411	0.1067	0.1029	0.11	1.585	1.6164	1.5922	1.6149											57
DBHB8abc_384_C10	DBHB8abc	FS403,FS403,FS403,FS403_384_C10	384_C10	FW403	FALSE	FALSE	FS403	YPD	0.2201	0.1558	0.3421		0.0338	0.0023	0	0.0046	1.6031	1.6333	1.5975	1.6165	-	-									0.1558	0.1243	0.122	0.1266	1.7251	1.7553	1.7195	1.7385											58
DBHB8abc_384_O1	DBHB8abc	FS403,FS403,FS403,FS403_384_O1	384_O1	FW403	FALSE	TRUE	FS403	YPD	0.2242	-0.000799997	0.22		0.0034	0.0015	0.0009	0	0.007	0.0113	0.0112	0.0113	-	-									-0.0008	-0.0027	-0.0033	-0.0042	0.0028	0.0071	0.007	0.0071											337
DBHB8abc_384_O2	DBHB8abc	FS403,FS403,FS403,FS403_384_O2	384_O2	FW403	FALSE	FALSE	FS403	YPD	0.2225	0.1868	0.3684		0.0409	0.0245	0.0115	0	1.1737	1.1622	1.1749	1.1831	-	-									0.1868	0.1704	0.1574	0.1459	1.3196	1.3081	1.3208	1.329											338
DBHB8abc_384_O3	DBHB8abc	FS403,FS403,FS403,FS403_384_O3	384_O3	FW403	FALSE	FALSE	FS403	YPD	0.224	0.2759	0.4646		0.0353	0.0174	0.0129	0	1.0575	1.0538	1.062	1.0662	-	-									0.2759	0.258	0.2535	0.2406	1.2981	1.2944	1.3026	1.3068											339
DBHB8abc_384_O4	DBHB8abc	FS403,FS403,FS403,FS403_384_O4	384_O4	FW403	FALSE	FALSE	FS403	YPD	0.2247	0.7645	0.9333		0.0559	0.0421	0.0226	0	1.1393	1.0834	1.1202	1.1447	-	-									0.7645	0.7507	0.7312	0.7086	1.8479	1.792	1.8288	1.8533											340
DBHB8abc_384_O5	DBHB8abc	FS403,FS403,FS403,FS403_384_O5	384_O5	FW403	FALSE	FALSE	FS403	YPD	0.2222	0.5766	0.7211		0.0777	0.0675	0.0346	0	1.4061	1.3591	1.3989	1.4041	-	-									0.5766	0.5664	0.5335	0.4989	1.905	1.858	1.8978	1.903											341
DBHB8abc_384_O6	DBHB8abc	FS403,FS403,FS403,FS403_384_O6	384_O6	FW403	FALSE	FALSE	FS403	YPD	0.219	0.3855	0.5813		0.0232	0.0285	0.0147	0	1.6181	1.5369	1.6129	1.6222	-	-									0.3855	0.3908	0.377	0.3623	1.9804	1.8992	1.9752	1.9845											342
DBHB8abc_384_O7	DBHB8abc	FS403,FS403,FS403,FS403_384_O7	384_O7	FW403	FALSE	FALSE	FS403	YPD	0.2195	0.3013	0.5091		0.0117	0.0185	0.0122	0	1.5136	1.482	1.5266	1.5313	-	-									0.3013	0.3081	0.3018	0.2896	1.8032	1.7716	1.8162	1.8209											343
DBHB8abc_384_O8	DBHB8abc	FS403,FS403,FS403,FS403_384_O8	384_O8	FW403	FALSE	FALSE	FS403	YPD	0.2175	0.3984	0.5937		0.0222	0.0394	0.0216	0	1.4787	1.4452	1.5077	1.498	-	-									0.3984	0.4156	0.3978	0.3762	1.8549	1.8214	1.8839	1.8742											344
DBHB8abc_384_O9	DBHB8abc	FS403,FS403,FS403,FS403_384_O9	384_O9	FW403	FALSE	FALSE	FS403	YPD	0.217	0.5805	0.7947		0.0028	0.0138	0.0242	0	1.2324	1.2446	1.2283	1.2389	-	-									0.5805	0.5915	0.6019	0.5777	1.8101	1.8223	1.806	1.8166											345
DBHB8abc_384_O10	DBHB8abc	FS403,FS403,FS403,FS403_384_O10	384_O10	FW403	FALSE	FALSE	FS403	YPD	0.2179	0.6097	0.8276		0	0.0304	0.0264	0.0039	1.0971	1.1181	1.1094	1.0952	-	-									0.6097	0.6401	0.6361	0.6136	1.7068	1.7278	1.7191	1.7049											346
DBHB8abc_384_O11	DBHB8abc	FS403,FS403,FS403,FS403_384_O11	384_O11	FW403	FALSE	FALSE	FS403	YPD	0.2157	0.6752	0.8909		0	0.0263	0.0322	0.0329	1.0055	1.0296	1.0212	1.016	-	-									0.6752	0.7015	0.7074	0.7081	1.6807	1.7048	1.6964	1.6912											347
DBHB8abc_384_O12	DBHB8abc	FS403,FS403,FS403,FS403_384_O12	384_O12	FW403	FALSE	FALSE	FS403	YPD	0.2164	0.4834	0.6998		0	0.0387	0.0349	0.0199	1.2509	1.2959	1.2776	1.2565	-	-									0.4834	0.5221	0.5183	0.5033	1.7343	1.7793	1.761	1.7399											348
DBHB8abc_384_P2	DBHB8abc	FS403,FS403,FS403,FS403_384_P2	384_P2	FW403	FALSE	TRUE	FS403	YPD	0.2264	0.013	0.2269		0.0125	0.0053	0.0032	0	0.5397	0.5415	0.5437	0.5417	-	-									0.013	0.0058	0.0037	0.0005	0.5402	0.542	0.5442	0.5422											362
DBHB8abc_384_P3	DBHB8abc	FS403,FS403,FS403,FS403_384_P3	384_P3	FW403	FALSE	TRUE	FS403	YPD	0.225	0.0117	0.2282		0.0085	0.0038	0.0015	0	0.6906	0.6445	0.647	0.6349	-	-									0.0117	0.007	0.0047	0.0032	0.6938	0.6477	0.6502	0.6381											363
DBHB8abc_384_P4	DBHB8abc	FS403,FS403,FS403,FS403_384_P4	384_P4	FW403	FALSE	TRUE	FS403	YPD	0.2243	0.1002	0.282		0.0425	0.0238	0.0137	0	1.0907	1.0827	1.0938	1.0914	-	-									0.1002	0.0815	0.0714	0.0577	1.1484	1.1404	1.1515	1.1491											364
DBHB8abc_384_P5	DBHB8abc	FS403,FS403,FS403,FS403_384_P5	384_P5	FW403	FALSE	TRUE	FS403	YPD	0.2221	0.2284	0.4061		0.0444	0.0232	0.029	0	1.498	1.4664	1.5177	1.4934	-	-									0.2284	0.2072	0.213	0.184	1.682	1.6504	1.7017	1.6774											365
DBHB8abc_384_P6	DBHB8abc	FS403,FS403,FS403,FS403_384_P6	384_P6	FW403	FALSE	TRUE	FS403	YPD	0.2214	0.4373	0.6125		0.0462	0.0342	0.0455	0	1.2735	1.2583	1.298	1.2742	-	-									0.4373	0.4253	0.4366	0.3911	1.6646	1.6494	1.6891	1.6653											366
DBHB8abc_384_P7	DBHB8abc	FS403,FS403,FS403,FS403_384_P7	384_P7	FW403	FALSE	TRUE	FS403	YPD	0.2196	0.3241	0.5039		0.0398	0.018	0.0286	0	1.5367	1.5351	1.5542	1.5342	-	-									0.3241	0.3023	0.3129	0.2843	1.821	1.8194	1.8385	1.8185											367
DBHB8abc_384_P8	DBHB8abc	FS403,FS403,FS403,FS403_384_P8	384_P8	FW403	FALSE	TRUE	FS403	YPD	0.2194	0.2854	0.4958		0.009	0.0044	0.02	0	1.5025	1.4922	1.4991	1.5166	-	-									0.2854	0.2808	0.2964	0.2764	1.7789	1.7686	1.7755	1.793											368
DBHB8abc_384_P9	DBHB8abc	FS403,FS403,FS403,FS403_384_P9	384_P9	FW403	FALSE	TRUE	FS403	YPD	0.2174	0.3461	0.5597		0.0038	0.0039	0.0156	0	1.2959	1.298	1.3059	1.2901	-	-									0.3461	0.3462	0.3579	0.3423	1.6382	1.6403	1.6482	1.6324											369
DBHB8abc_384_P10	DBHB8abc	FS403,FS403,FS403,FS403_384_P10	384_P10	FW403	FALSE	TRUE	FS403	YPD	0.2171	0.5286	0.7457		0	0.0105	0.0259	0.0235	1.2098	1.1759	1.201	1.1994	-	-									0.5286	0.5391	0.5545	0.5521	1.7384	1.7045	1.7296	1.728											370
DBHB8abc_384_P11	DBHB8abc	FS403,FS403,FS403,FS403_384_P11	384_P11	FW403	FALSE	TRUE	FS403	YPD	0.217	0.4203	0.6373		0	0.0155	0.0377	0.0336	1.2299	1.2179	1.2298	1.2244	-	-									0.4203	0.4358	0.458	0.4539	1.6502	1.6382	1.6501	1.6447											371
DBHB9abcd_384_A2	DBHB9abcd	FS403,FS403,FS403,FS403_384_A2	384_A2	FW403	FALSE	TRUE	FS403	YPD	0.1885	0.3302	0.4958		0.0229	0.0089	0.0014	0	1.7795	1.8547	1.8984	1.8248	2.0636	2.0651	2.0617	2.1508	-	-						0.3302	0.3162	0.3087	0.3073	2.0868	2.162	2.2057	2.1321	2.3709	2.3724	2.369	2.4581						2
DBHB9abcd_384_B2	DBHB9abcd	FS403,FS403,FS403,FS403_384_B2	384_B2	FW403	FALSE	FALSE	FS403	YPD	0.1832	0.2734	0.4262		0.0304	0.0088	0.0004	0	1.8936	1.8761	1.8581	1.9064	1.9812	2.0834	2.0844	2.0452	-	-						0.2734	0.2518	0.2434	0.243	2.1366	2.1191	2.1011	2.1494	2.2242	2.3264	2.3274	2.2882						26
DBHB9abcd_384_C2	DBHB9abcd	FS403,FS403,FS403,FS403_384_C2	384_C2	FW403	FALSE	FALSE	FS403	YPD	0.1814	0.3934	0.5532		0.0216	0	0.0089	0.0032	1.7755	1.7323	1.6685	1.7622	1.9074	1.977	1.9518	1.9265	-	-						0.3934	0.3718	0.3807	0.375	2.1473	2.1041	2.0403	2.134	2.2792	2.3488	2.3236	2.2983						50
DBHB9abcd_384_D2	DBHB9abcd	FS403,FS403,FS403,FS403_384_D2	384_D2	FW403	FALSE	FALSE	FS403	YPD	0.1783	0.3013	0.452		0.0276	0.0061	0.0017	0	1.8114	1.7787	1.8199	1.8506	2.0093	2.0389	2.0187	1.9548	-	-						0.3013	0.2798	0.2754	0.2737	2.0851	2.0524	2.0936	2.1243	2.283	2.3126	2.2924	2.2285						74
DBHB9abcd_384_E2	DBHB9abcd	FS403,FS403,FS403,FS403_384_E2	384_E2	FW403	FALSE	FALSE	FS403	YPD	0.1775	0.2168	0.3943		0	0.0096	0.0085	0.012	1.8873	1.8537	1.8872	1.8814	2.0257	2.1207	2.0767	2.0432	-	-						0.2168	0.2264	0.2253	0.2288	2.1041	2.0705	2.104	2.0982	2.2425	2.3375	2.2935	2.26						98
DBHB9abcd_384_F2	DBHB9abcd	FS403,FS403,FS403,FS403_384_F2	384_F2	FW403	FALSE	FALSE	FS403	YPD	0.1792	0.1995	0.3748		0.0039	0.0133	0.008	0	1.9083	1.8929	1.9057	1.9188	2.0971	2.1299	2.0849	2.0615	-	-						0.1995	0.2089	0.2036	0.1956	2.1039	2.0885	2.1013	2.1144	2.2927	2.3255	2.2805	2.2571						122
DBHB9abcd_384_G2	DBHB9abcd	FS403,FS403,FS403,FS403_384_G2	384_G2	FW403	FALSE	FALSE	FS403	YPD	0.1783	0.4652	0.6415		0.002	0.0104	0	0.0137	1.6481	1.6636	1.6712	1.6476	1.8525	1.879	1.8812	1.9268	-	-						0.4652	0.4736	0.4632	0.4769	2.1113	2.1268	2.1344	2.1108	2.3157	2.3422	2.3444	2.39						146
DBHB9abcd_384_H2	DBHB9abcd	FS403,FS403,FS403,FS403_384_H2	384_H2	FW403	FALSE	FALSE	FS403	YPD	0.1786	0.2996	0.4712		0.007	0	0.0077	0.0152	1.8143	1.8034	1.7467	1.7949	1.9994	2.0377	2.0371	2.0948	-	-						0.2996	0.2926	0.3003	0.3078	2.1069	2.096	2.0393	2.0875	2.292	2.3303	2.3297	2.3874						170
DBHB9abcd_384_I2	DBHB9abcd	FS403,FS403,FS403,FS403_384_I2	384_I2	FW403	FALSE	FALSE	FS403	YPD	0.1784	0.1475	0.319		0.0069	0	0.0072	0.0073	1.9534	1.9538	1.975	1.9328	2.0739	2.1858	2.1801	2.21	-	-						0.1475	0.1406	0.1478	0.1479	2.094	2.0944	2.1156	2.0734	2.2145	2.3264	2.3207	2.3506						194
DBHB9abcd_384_J2	DBHB9abcd	FS403,FS403,FS403,FS403_384_J2	384_J2	FW403	FALSE	FALSE	FS403	YPD	0.1769	0.196	0.3721		0.0008	0	0.0037	0.0081	1.8647	1.9052	1.8697	1.858	2.0666	2.09	2.119	2.0099	-	-						0.196	0.1952	0.1989	0.2033	2.0599	2.1004	2.0649	2.0532	2.2618	2.2852	2.3142	2.2051						218
DBHB9abcd_384_K2	DBHB9abcd	FS403,FS403,FS403,FS403_384_K2	384_K2	FW403	FALSE	FALSE	FS403	YPD	0.1771	0.2104	0.3869		0.0006	0	0.0101	0.0167	1.8557	1.8877	1.9082	1.8707	2.1004	2.0415	2.1193	2.0519	-	-						0.2104	0.2098	0.2199	0.2265	2.0655	2.0975	2.118	2.0805	2.3102	2.2513	2.3291	2.2617						242
DBHB9abcd_384_L2	DBHB9abcd	FS403,FS403,FS403,FS403_384_L2	384_L2	FW403	FALSE	FALSE	FS403	YPD	0.1783	0.4985	0.6714		0.0054	0.0004	0.0018	0	1.6621	1.6725	1.6733	1.6379	1.9423	1.9551	1.8719	1.9838	-	-						0.4985	0.4935	0.4949	0.4931	2.1552	2.1656	2.1664	2.131	2.4354	2.4482	2.365	2.4769						266
DBHB9abcd_384_M2	DBHB9abcd	FS403,FS403,FS403,FS403_384_M2	384_M2	FW403	FALSE	FALSE	FS403	YPD	0.1756	0.5941	0.7697		0	0.014	0.049	0.0484	1.5657	1.5327	1.5818	1.5213	1.7713	1.9181	1.8237	1.8062	-	-						0.5941	0.6081	0.6431	0.6425	2.1598	2.1268	2.1759	2.1154	2.3654	2.5122	2.4178	2.4003						290
DBHB9abcd_384_N2	DBHB9abcd	FS403,FS403,FS403,FS403_384_N2	384_N2	FW403	FALSE	FALSE	FS403	YPD	0.1784	0.1201	0.2985		0	0.0095	0.0202	0.0315	1.9527	2.0118	2.0404	2.0262	2.2717	2.2616	2.269	2.3693	-	-						0.1201	0.1296	0.1403	0.1516	2.0728	2.1319	2.1605	2.1463	2.3918	2.3817	2.3891	2.4894						314
DBHB9abcd_384_O2	DBHB9abcd	FS403,FS403,FS403,FS403_384_O2	384_O2	FW403	FALSE	FALSE	FS403	YPD	0.1771	0.4775	0.6546		0	0.0121	0.0034	0.0103	1.6826	1.7779	1.7762	1.7346	2.0438	2.1315	2.1059	2.2766	-	-						0.4775	0.4896	0.4809	0.4878	2.1601	2.2554	2.2537	2.2121	2.5213	2.609	2.5834	2.7541						338
DBHB9abcd_384_P2	DBHB9abcd	FS403,FS403,FS403,FS403_384_P2	384_P2	FW403	FALSE	TRUE	FS403	YPD	0.1804	0.1262	0.2911		0.0155	0.007	0.0006	0	2.0869	1.9953	2.0661	2.0108	2.5431	2.5593	2.5887	2.6381	-	-						0.1262	0.1177	0.1113	0.1107	2.1976	2.106	2.1768	2.1215	2.6538	2.67	2.6994	2.7488						362
DBHB12abcd_384_A1	DBHB12abcd	FS403,FS403,FS403,FS403_384_A1	384_A1	FS403	FALSE	TRUE	FS403	YPD	0.2296	2.0944	2.2894		0.0346	0.0069	0	0.0659	0.2746	0.2166	0.2447	0.2573	0.3051	0.2836	0.2586	0.2845	-	-						2.0944	2.0667	2.0598	2.1257	2.3344	2.2764	2.3045	2.3171	2.3649	2.3434	2.3184	2.3443						1
DBHB12abcd_384_A24	DBHB12abcd	FS403,FS403,FS403,FS403_384_A24	384_A24	FS403	FALSE	TRUE	FS403	YPD	0.2246	2.0524	2.2372		0.0398	0.0469	0	0.0305	0.4388	0.3294	0.3454	0.3811	0.3822	0.4028	0.3597	0.3356	-	-						2.0524	2.0595	2.0126	2.0431	2.4514	2.342	2.358	2.3937	2.3948	2.4154	2.3723	2.3482						24
DBHB12abcd_384_B2	DBHB12abcd	FS403,FS403,FS403,FS403_384_B2	384_B2	FS403	FALSE	FALSE	FS403	YPD	0.2254	2.0416	2.2308		0.0362	0.068	0	0.0238	0.191	0.094	0.1151	0.1799	0.1528	0.1464	0.1366	0.1125	-	-						2.0416	2.0734	2.0054	2.0292	2.1964	2.0994	2.1205	2.1853	2.1582	2.1518	2.142	2.1179						26
DBHB12abcd_384_C3	DBHB12abcd	FS403,FS403,FS403,FS403_384_C3	384_C3	FS403	FALSE	FALSE	FS403	YPD	0.2238	1.905	2.1131		0.0157	0.0293	0	0.0168	0.0883	0.1576	0.0705	0.1575	0.1007	0.1768	0.1784	0.2108	-	-						1.905	1.9186	1.8893	1.9061	1.9776	2.0469	1.9598	2.0468	1.99	2.0661	2.0677	2.1001						51
DBHB12abcd_384_D1	DBHB12abcd	FS403,FS403,FS403,FS403_384_D1	384_D1	FS403	FALSE	TRUE	FS403	YPD	0.2235	2.137	2.3125		0.048	0.0532	0	0.0456	0.1948	0.2304	0.1394	0.1965	0.2065	0.156	0.1884	0.1737	-	-						2.137	2.1422	2.089	2.1346	2.2838	2.3194	2.2284	2.2855	2.2955	2.245	2.2774	2.2627						73
DBHB12abcd_384_E2	DBHB12abcd	FS403,FS403,FS403,FS403_384_E2	384_E2	FS403	FALSE	FALSE	FS403	YPD	0.2288	1.9424	2.1644		0.0068	0.0191	0.0009	0	0.197	0.2016	0.1096	0.2197	0.2358	0.2614	0.1813	0.1946	-	-						1.9424	1.9547	1.9365	1.9356	2.1326	2.1372	2.0452	2.1553	2.1714	2.197	2.1169	2.1302						98
DBHB12abcd_384_F3	DBHB12abcd	FS403,FS403,FS403,FS403_384_F3	384_F3	FS403	FALSE	FALSE	FS403	YPD	0.2174	1.979	2.1964		0	0.0235	0.0082	0.0608	0.1682	0.1753	0.0552	0.1342	0.13	0.1021	0.0905	0.0849	-	-						1.979	2.0025	1.9872	2.0398	2.1472	2.1543	2.0342	2.1132	2.109	2.0811	2.0695	2.0639						123
DBHB12abcd_384_G1	DBHB12abcd	FS403,FS403,FS403,FS403_384_G1	384_G1	FS403	FALSE	TRUE	FS403	YPD	0.2183	2.055	2.2363		0.037	0.0014	0	0.0729	0.2369	0.2566	0.0598	0.1894	0.2283	0.233	0.1416	0.1069	-	-						2.055	2.0194	2.018	2.0909	2.2549	2.2746	2.0778	2.2074	2.2463	2.251	2.1596	2.1249						145
DBHB12abcd_384_H2	DBHB12abcd	FS403,FS403,FS403,FS403_384_H2	384_H2	FS403	FALSE	FALSE	FS403	YPD	0.2161	1.9538	2.1642		0.0057	0.0312	0	0.0585	0.2259	0.2215	0.1772	0.126	0.1723	0.2456	0.2358	0.1065	-	-						1.9538	1.9793	1.9481	2.0066	2.174	2.1696	2.1253	2.0741	2.1204	2.1937	2.1839	2.0546						170
DBHB12abcd_384_I3	DBHB12abcd	FS403,FS403,FS403,FS403_384_I3	384_I3	FS403	FALSE	FALSE	FS403	YPD	0.216	1.9963	2.1335		0.0788	0.0634	0	0.0775	0.1847	0.2296	0.1318	0.111	0.1922	0.1955	0.1568	0.0908	-	-						1.9963	1.9809	1.9175	1.995	2.1022	2.1471	2.0493	2.0285	2.1097	2.113	2.0743	2.0083						195
DBHB12abcd_384_I11	DBHB12abcd	FS403,FS403,FS403,FS403_384_I11	384_I11	FS403	FALSE	FALSE	FS403	YPD	0.2091	1.9006	2.0796		0.0301	0.0437	0	0.036	0.1601	0.164	0.1487	0.1439	0.1423	0.12	0.0892	0.1451	-	-						1.9006	1.9142	1.8705	1.9065	2.0306	2.0345	2.0192	2.0144	2.0128	1.9905	1.9597	2.0156						203
DBHB12abcd_384_I12	DBHB12abcd	FS403,FS403,FS403,FS403_384_I12	384_I12	FS403	FALSE	FALSE	FS403	YPD	0.2159	1.8565	2.0612		0.0112	0.0444	0	0.0373	0.1599	0.1971	0.1607	0.1552	0.151	0.0865	0.0646	0.1098	-	-						1.8565	1.8897	1.8453	1.8826	2.0052	2.0424	2.006	2.0005	1.9963	1.9318	1.9099	1.9551						204
DBHB12abcd_384_J1	DBHB12abcd	FS403,FS403,FS403,FS403_384_J1	384_J1	FS403	FALSE	TRUE	FS403	YPD	0.2132	2.124	2.2364		0.1008	0.1007	0	0.0937	0.2752	0.2922	0.251	0.2767	0.2442	0.2704	0.3056	0.2865	-	-						2.124	2.1239	2.0232	2.1169	2.2984	2.3154	2.2742	2.2999	2.2674	2.2936	2.3288	2.3097						217
DBHB12abcd_384_K2	DBHB12abcd	FS403,FS403,FS403,FS403_384_K2	384_K2	FS403	FALSE	FALSE	FS403	YPD	0.2206	2.0059	2.1538		0.0727	0.0266	0	0.0188	0.2573	0.2597	0.2294	0.2592	0.2395	0.2784	0.2767	0.2673	-	-						2.0059	1.9598	1.9332	1.952	2.1905	2.1929	2.1626	2.1924	2.1727	2.2116	2.2099	2.2005						242
DBHB12abcd_384_P1	DBHB12abcd	FS403,FS403,FS403,FS403_384_P1	384_P1	FS403	FALSE	TRUE	FS403	YPD	0.2147	2.1177	2.2739		0.0585	0.0337	0	0.08	0.4593	0.2305	0.258	0.4	0.28	0.2708	0.3888	0.2464	-	-						2.1177	2.0929	2.0592	2.1392	2.5185	2.2897	2.3172	2.4592	2.3392	2.33	2.448	2.3056						361
DBHB12abcd_384_P24	DBHB12abcd	FS403,FS403,FS403,FS403_384_P24	384_P24	FS403	FALSE	TRUE	FS403	YPD	0.2177	2.1275	2.2881		0.0571	0.059	0	0.0896	0.3233	0.559	0.4372	0.4651	0.3848	0.4312	0.4866	0.2643	-	-						2.1275	2.1294	2.0704	2.16	2.3937	2.6294	2.5076	2.5355	2.4552	2.5016	2.557	2.3347						384
DBHB14abc_96_A1	DBHB14abc	FS403_96_A1	96_A1	FS403	FALSE	TRUE	FS403	YPD	0.2489	1.6675	1.8993		0.0171	0.0327	0.0546	0	0.7282	0.574	0.559	0.6114	-	-										1.6675	1.6831	1.705	1.6504	2.3786	2.2244	2.2094	2.2618										1
DBHB14abc_96_A2	DBHB14abc	FS403_96_A2	96_A2	FS403	FALSE	TRUE	FS403	YPD	0.2228	1.6222	1.8433		0.0017	0.0231	0.0376	0	0.7704	0.606	0.5826	0.7459	-	-										1.6222	1.6436	1.6581	1.6205	2.3909	2.2265	2.2031	2.3664										2
DBHB14abc_96_A3	DBHB14abc	FS403_96_A3	96_A3	FS403	FALSE	TRUE	FS403	YPD	0.2641	1.5471	1.8112		0	0.0229	0.0228	0.0042	0.7797	0.6592	0.6871	0.7421	-	-										1.5471	1.57	1.5699	1.5513	2.3268	2.2063	2.2342	2.2892										3
DBHB14abc_96_A4	DBHB14abc	FS403_96_A4	96_A4	FS403	FALSE	TRUE	FS403	YPD	0.2169	1.4778	1.673		0.0217	0.0294	0.0303	0	0.8964	0.7511	0.7296	0.7802	-	-										1.4778	1.4855	1.4864	1.4561	2.3525	2.2072	2.1857	2.2363										4
DBHB14abc_96_A5	DBHB14abc	FS403_96_A5	96_A5	FS403	FALSE	TRUE	FS403	YPD	0.2238	1.6541	1.8705		0.0074	0.0244	0.0215	0	0.7581	0.5613	0.5259	0.6723	-	-										1.6541	1.6711	1.6682	1.6467	2.4048	2.208	2.1726	2.319										5
DBHB14abc_96_A6	DBHB14abc	FS403_96_A6	96_A6	FS403	FALSE	TRUE	FS403	YPD	0.219	1.6559	1.8571		0.0178	0.0167	0.0238	0	0.8251	0.5979	0.5903	0.7351	-	-										1.6559	1.6548	1.6619	1.6381	2.4632	2.236	2.2284	2.3732										6
DBHB14abc_96_A7	DBHB14abc	FS403_96_A7	96_A7	FS403	FALSE	TRUE	FS403	YPD	0.2179	1.6158	1.8129		0.0208	0.0382	0.0427	0	0.8557	0.8236	0.6718	0.8532	-	-										1.6158	1.6332	1.6377	1.595	2.4507	2.4186	2.2668	2.4482										7
DBHB14abc_96_A12	DBHB14abc	FS403_96_A12	96_A12	FS403	FALSE	TRUE	FS403	YPD	0.2111	1.2377	1.4127		0.0361	0.0443	0.0423	0	1.2049	1.3624	1.0945	1.3048	-	-										1.2377	1.2459	1.2439	1.2016	2.4065	2.564	2.2961	2.5064										12
DBHB14abc_96_B6	DBHB14abc	FS403_96_B6	96_B6	FS403	FALSE	FALSE	FS403	YPD	0.2118	1.5063	1.6829		0.0352	0.0342	0.0181	0	0.8617	0.8604	0.8937	0.7582	-	-										1.5063	1.5053	1.4892	1.4711	2.3328	2.3315	2.3648	2.2293										18
DBHB14abc_96_C6	DBHB14abc	FS403_96_C6	96_C6	FS403	FALSE	FALSE	FS403	YPD	0.2178	1.5431	1.7255		0.0354	0.0314	0.0414	0	0.8284	0.7777	0.7426	0.7598	-	-										1.5431	1.5391	1.5491	1.5077	2.3361	2.2854	2.2503	2.2675										30
DBHB14abc_96_D1	DBHB14abc	FS403_96_D1	96_D1	FS403	FALSE	TRUE	FS403	YPD	0.2106	1.701	1.9063		0.0053	0.0368	0.0198	0	0.6847	0.6659	0.6523	0.7008	-	-										1.701	1.7325	1.7155	1.6957	2.3804	2.3616	2.348	2.3965										37
DBHB14abc_96_E1	DBHB14abc	FS403_96_E1	96_E1	FS403	FALSE	TRUE	FS403	YPD	0.2063	1.7911	1.9669		0.0305	0.0445	0.0455	0	0.7218	0.6752	0.6823	0.694	-	-										1.7911	1.8051	1.8061	1.7606	2.4824	2.4358	2.4429	2.4546										49
DBHB14abc_96_E6	DBHB14abc	FS403_96_E6	96_E6	FS403	FALSE	FALSE	FS403	YPD	0.2046	1.6887	1.8375		0.0558	0.0079	0.01	0	0.7416	0.763	0.6267	0.6611	-	-										1.6887	1.6408	1.6429	1.6329	2.3745	2.3959	2.2596	2.294										54
DBHB14abc_96_F1	DBHB14abc	FS403_96_F1	96_F1	FS403	FALSE	TRUE	FS403	YPD	0.2059	1.8244	2.0303		0	0.0328	0.0623	0.0069	0.6279	0.6146	0.4841	0.6365	-	-										1.8244	1.8572	1.8867	1.8313	2.4523	2.439	2.3085	2.4609										61
DBHB14abc_96_F6	DBHB14abc	FS403_96_F6	96_F6	FS403	FALSE	FALSE	FS403	YPD	0.2039	1.6894	1.8614		0.0319	0.0053	0.0433	0	0.6986	0.687	0.7027	0.7242	-	-										1.6894	1.6628	1.7008	1.6575	2.3561	2.3445	2.3602	2.3817										66
DBHB14abc_96_G6	DBHB14abc	FS403_96_G6	96_G6	FS403	FALSE	FALSE	FS403	YPD	0.2066	1.118	1.3246		0	0.0274	0.0491	0.0267	1.2211	1.0944	1.0522	1.1501	-	-										1.118	1.1454	1.1671	1.1447	2.3391	2.2124	2.1702	2.2681										78
DBHB15abc_96_A1	DBHB15abc	FS403_96_A1	96_A1	FS403	FALSE	TRUE	FS403	YPD	0.2143	0.2076	0.4033		0.0186	0.0081	0	0.0038	2.3067	2.4484	2.3685	2.4164	-	-										0.2076	0.1971	0.189	0.1928	2.4957	2.6374	2.5575	2.6054										1
DBHB15abc_96_A2	DBHB15abc	FS403_96_A2	96_A2	FS403	FALSE	TRUE	FS403	YPD	0.2176	0.3659	0.5666		0.0169	0.0092	0.0035	0	2.0674	2.2358	2.1141	2.1807	-	-										0.3659	0.3582	0.3525	0.349	2.4164	2.5848	2.4631	2.5297										2
DBHB15abc_96_A3	DBHB15abc	FS403_96_A3	96_A3	FS403	FALSE	TRUE	FS403	YPD	0.2077	0.1838	0.3842		0.0073	0.0071	0.0009	0	2.2192	2.3698	2.2036	2.2842	-	-										0.1838	0.1836	0.1774	0.1765	2.3957	2.5463	2.3801	2.4607										3
DBHB15abc_96_A4	DBHB15abc	FS403_96_A4	96_A4	FS403	FALSE	TRUE	FS403	YPD	0.2059	0.21	0.4079		0.008	0.0065	0.0018	0	2.1985	2.4074	2.1584	2.2195	-	-										0.21	0.2085	0.2038	0.202	2.4005	2.6094	2.3604	2.4215										4
DBHB15abc_96_A5	DBHB15abc	FS403_96_A5	96_A5	FS403	FALSE	TRUE	FS403	YPD	0.206	0.3208	0.5123		0.0145	0.0137	0.0084	0	2.1274	2.2818	2.027	2.1535	-	-										0.3208	0.32	0.3147	0.3063	2.4337	2.5881	2.3333	2.4598										5
DBHB15abc_96_A6	DBHB15abc	FS403_96_A6	96_A6	FS403	FALSE	TRUE	FS403	YPD	0.2114	0.2368	0.441		0.0072	0.0052	0.003	0	2.3229	2.592	2.3428	2.5513	-	-										0.2368	0.2348	0.2326	0.2296	2.5525	2.8216	2.5724	2.7809										6
DBHB15abc_96_B1	DBHB15abc	FS403_96_B1	96_B1	FS403	FALSE	TRUE	FS403	YPD	0.2062	0.4898	0.6663		0.0297	0.0178	0.0075	0	1.9547	2.0483	2.1857	2.0937	-	-										0.4898	0.4779	0.4676	0.4601	2.4148	2.5084	2.6458	2.5538										13
DBHB15abc_96_C1	DBHB15abc	FS403_96_C1	96_C1	FS403	FALSE	TRUE	FS403	YPD	0.2069	0.5687	0.7275		0.0481	0.0213	0.0063	0	1.8763	2.1507	2.0372	2.0013	-	-										0.5687	0.5419	0.5269	0.5206	2.3969	2.6713	2.5578	2.5219										25
DBHB15abc_96_D1	DBHB15abc	FS403_96_D1	96_D1	FS403	FALSE	TRUE	FS403	YPD	0.2102	0.4216	0.618		0.0138	0.0088	0	0.0005	1.9315	2.2043	2.0394	2.0822	-	-										0.4216	0.4166	0.4078	0.4083	2.3393	2.6121	2.4472	2.49										37
DBHB15abc_96_E1	DBHB15abc	FS403_96_E1	96_E1	FS403	FALSE	TRUE	FS403	YPD	0.2185	0.541	0.7511		0.0084	0.0148	0.0117	0	1.8889	2.2452	2.115	1.9556	-	-										0.541	0.5474	0.5443	0.5326	2.4215	2.7778	2.6476	2.4882										49
DBHB15abc_96_F1	DBHB15abc	FS403_96_F1	96_F1	FS403	FALSE	TRUE	FS403	YPD	0.2142	0.4492	0.6503		0.0131	0.0042	0.0082	0	1.9195	2.2014	2.1323	2.1328	-	-										0.4492	0.4403	0.4443	0.4361	2.3556	2.6375	2.5684	2.5689										61
DBHB15abc_96_G1	DBHB15abc	FS403_96_G1	96_G1	FS403	FALSE	TRUE	FS403	YPD	0.2107	0.5713	0.7704		0.0116	0.0105	0.0076	0	1.8147	2.1139	2.0351	1.9445	-	-										0.5713	0.5702	0.5673	0.5597	2.3744	2.6736	2.5948	2.5042										73
DBHB15abc_96_H2	DBHB15abc	FS403_96_H2	96_H2	FS403	FALSE	TRUE	FS403	YPD	0.2072	0.6287	0.8348		0.0011	0.0082	0.0022	0	1.6562	1.7378	1.7264	1.6613	-	-										0.6287	0.6358	0.6298	0.6276	2.2838	2.3654	2.354	2.2889										86
DBHB15abc_96_H3	DBHB15abc	FS403_96_H3	96_H3	FS403	FALSE	TRUE	FS403	YPD	0.2058	0.4291	0.6323		0.0026	0.0032	0.0048	0	2.0338	2.2844	2.1185	2.0551	-	-										0.4291	0.4297	0.4313	0.4265	2.4603	2.7109	2.545	2.4816										87
DBHB15abc_96_H4	DBHB15abc	FS403_96_H4	96_H4	FS403	FALSE	TRUE	FS403	YPD	0.2011	0.2102	0.4078		0.0035	0.0021	0.0014	0	1.9866	2.1289	2.0515	2.0116	-	-										0.2102	0.2088	0.2081	0.2067	2.1933	2.3356	2.2582	2.2183										88
DBHB15abc_96_H5	DBHB15abc	FS403_96_H5	96_H5	FS403	FALSE	TRUE	FS403	YPD	0.1978	0.3285	0.5263		0	0.0008	0.0034	0.0055	1.9773	2.0944	2.1899	2.1772	-	-										0.3285	0.3293	0.3319	0.334	2.3058	2.4229	2.5184	2.5057										89
DBHB17abc_96_A1	DBHB17abc	FS403_96_A1	96_A1	FS403	FALSE	TRUE	FS403	YPD	0.1887	0.279	0.4499		0.0178	0.0122	0	0.0022	1.1207	1.1195	1.136	1.1248	-	-										0.279	0.2734	0.2612	0.2634	1.3819	1.3807	1.3972	1.386										1
DBHB17abc_96_A12	DBHB17abc	FS403_96_A12	96_A12	FS403	FALSE	TRUE	FS403	YPD	0.1967	0.1487	0.3405		0.0049	0.0027	0.0005	0	1.2103	1.1931	1.2155	1.2038	-	-										0.1487	0.1465	0.1443	0.1438	1.3541	1.3369	1.3593	1.3476										12
DBHB17abc_96_B1	DBHB17abc	FS403_96_B1	96_B1	FS403	FALSE	TRUE	FS403	YPD	0.1857	0.3896	0.5697		0.0056	0.0042	0.0024	0	1.0969	1.1032	1.1253	1.1088	-	-										0.3896	0.3882	0.3864	0.384	1.4809	1.4872	1.5093	1.4928										13
DBHB17abc_96_B12	DBHB17abc	FS403_96_B12	96_B12	FS403	FALSE	TRUE	FS403	YPD	0.2075	0.0867	0.2928		0.0014	0	0.0013	0	1.2388	1.1916	1.1987	1.195	-	-										0.0867	0.0853	0.0866	0.0853	1.3241	1.2769	1.284	1.2803										24
DBHB17abc_96_C1	DBHB17abc	FS403_96_C1	96_C1	FS403	FALSE	TRUE	FS403	YPD	0.1877	0.4349	0.6172		0.0054	0.0026	0	0.0003	1.0325	1.0427	1.0556	1.0379	-	-										0.4349	0.4321	0.4295	0.4298	1.462	1.4722	1.4851	1.4674										25
DBHB17abc_96_C12	DBHB17abc	FS403_96_C12	96_C12	FS403	FALSE	TRUE	FS403	YPD	0.2045	0.169	0.3735		0	0.0001	0.0016	0.0042	1.2395	1.2309	1.2389	1.2364	-	-										0.169	0.1691	0.1706	0.1732	1.4085	1.3999	1.4079	1.4054										36
DBHB17abc_96_D1	DBHB17abc	FS403_96_D1	96_D1	FS403	FALSE	TRUE	FS403	YPD	0.1936	0.4533	0.6408		0.0061	0.0039	0	0.0034	1.0843	1.0878	1.0667	1.0971	-	-										0.4533	0.4511	0.4472	0.4506	1.5315	1.535	1.5139	1.5443										37
DBHB17abc_96_D12	DBHB17abc	FS403_96_D12	96_D12	FS403	FALSE	TRUE	FS403	YPD	0.2045	-0.00400001	0.2005		0	0.0002	0	0.0001	0.4149	0.3978	0.4005	0.4052	-	-										-0.004	-0.0038	-0.004	-0.0039	0.4109	0.3938	0.3965	0.4012										48
DBHB17abc_96_E1	DBHB17abc	FS403_96_E1	96_E1	FS403	FALSE	TRUE	FS403	YPD	0.1981	0.4629	0.6568		0.0042	0.0048	0.0008	0	1.0286	1.0274	1.0212	1.0413	-	-										0.4629	0.4635	0.4595	0.4587	1.4873	1.4861	1.4799	1.5										49
DBHB17abc_96_E12	DBHB17abc	FS403_96_E12	96_E12	FS403	FALSE	TRUE	FS403	YPD	0.199	0.1928	0.3918		0	0.0038	0.01	0.0085	1.3072	1.3041	1.319	1.2932	-	-										0.1928	0.1966	0.2028	0.2013	1.5	1.4969	1.5118	1.486										60
DBHB17abc_96_F1	DBHB17abc	FS403_96_F1	96_F1	FS403	FALSE	TRUE	FS403	YPD	0.2149	0.4729	0.6821		0.0057	0.0037	0	0.0003	1.0383	1.0306	1.0447	1.0528	-	-										0.4729	0.4709	0.4672	0.4675	1.5055	1.4978	1.5119	1.52										61
DBHB17abc_96_F12	DBHB17abc	FS403_96_F12	96_F12	FS403	FALSE	TRUE	FS403	YPD	0.2115	0.347	0.5577		0.0008	0.0012	0.0035	0	0.9275	0.9298	0.936	0.929	-	-										0.347	0.3474	0.3497	0.3462	1.2737	1.276	1.2822	1.2752										72
DBHB17abc_96_G1	DBHB17abc	FS403_96_G1	96_G1	FS403	FALSE	TRUE	FS403	YPD	0.2127	0.3726	0.5803		0.005	0.0042	0	0.0012	1.0877	1.0831	1.0966	1.1064	-	-										0.3726	0.3718	0.3676	0.3688	1.4553	1.4507	1.4642	1.474										73
DBHB17abc_96_G12	DBHB17abc	FS403_96_G12	96_G12	FS403	FALSE	TRUE	FS403	YPD	0.1985	0.1458	0.3443		0	0.001	0.0055	0.004	1.3001	1.3004	1.3158	1.3099	-	-										0.1458	0.1468	0.1513	0.1498	1.4459	1.4462	1.4616	1.4557										84
DBHB17abc_96_H1	DBHB17abc	FS403_96_H1	96_H1	FS403	FALSE	TRUE	FS403	YPD	0.1708	0.3818	0.5477		0.0049	0.0004	0	0.0005	1.0436	1.0386	1.0474	1.05	-	-										0.3818	0.3773	0.3769	0.3774	1.4205	1.4155	1.4243	1.4269										85
DBHB17abc_96_H12	DBHB17abc	FS403_96_H12	96_H12	FS403	FALSE	TRUE	FS403	YPD	0.178	0.0529	0.23		0.0009	0	0.0029	0.0031	1.2738	1.2691	1.2777	1.274	-	-										0.0529	0.052	0.0549	0.0551	1.3258	1.3211	1.3297	1.326										96
DBHB19ab_96_A10	DBHB19ab	FS403_96_A10	96_A10	FS403	FALSE	TRUE	FS403	YPD	0.1678	0.1281	0.2882		0.0077	0.0065	0.0019	0	-	-														0.1281	0.1269	0.1223	0.1204														10
DBHB19ab_96_B10	DBHB19ab	FS403_96_B10	96_B10	FS403	FALSE	FALSE	FS403	YPD	0.1692	0.1004	0.266		0.0036	0.0003	0.0017	0	-	-														0.1004	0.0971	0.0985	0.0968														22
DBHB19ab_96_B12	DBHB19ab	FS403_96_B12	96_B12	FS403	FALSE	TRUE	FS403	YPD	0.1648	0.2096	0.3585		0.0159	0.0121	0.0089	0	-	-														0.2096	0.2058	0.2026	0.1937														24
DBHB19ab_96_C10	DBHB19ab	FS403_96_C10	96_C10	FS403	FALSE	FALSE	FS403	YPD	0.1664	0.1074	0.2724		0.0014	0.0009	0.0027	0	-	-														0.1074	0.1069	0.1087	0.106														34
DBHB19ab_96_C12	DBHB19ab	FS403_96_C12	96_C12	FS403	FALSE	TRUE	FS403	YPD	0.1643	0.1979	0.3499		0.0123	0.0079	0.0052	0	-	-														0.1979	0.1935	0.1908	0.1856														36
DBHB19ab_96_D10	DBHB19ab	FS403_96_D10	96_D10	FS403	FALSE	FALSE	FS403	YPD	0.1625	0.1551	0.3156		0.002	0	0.0013	0.0022	-	-														0.1551	0.1531	0.1544	0.1553														46
DBHB19ab_96_D12	DBHB19ab	FS403_96_D12	96_D12	FS403	FALSE	TRUE	FS403	YPD	0.1662	0.1745	0.3309		0.0098	0.0041	0	0	-	-														0.1745	0.1688	0.1647	0.1647														48
DBHB19ab_96_E10	DBHB19ab	FS403_96_E10	96_E10	FS403	FALSE	FALSE	FS403	YPD	0.1624	0.1577	0.3188		0.0013	0.003	0.0031	0	-	-														0.1577	0.1594	0.1595	0.1564														58
DBHB19ab_96_E12	DBHB19ab	FS403_96_E12	96_E12	FS403	FALSE	TRUE	FS403	YPD	0.1643	0.0925	0.2559		0.0009	0.0012	0.0016	0	-	-														0.0925	0.0928	0.0932	0.0916														60
DBHB19ab_96_F10	DBHB19ab	FS403_96_F10	96_F10	FS403	FALSE	FALSE	FS403	YPD	0.1619	0.1329	0.2911		0.0037	0	0.001	0.0016	-	-														0.1329	0.1292	0.1302	0.1308														70
DBHB19ab_96_F12	DBHB19ab	FS403_96_F12	96_F12	FS403	FALSE	TRUE	FS403	YPD	0.1593	0.247	0.3929		0.0134	0.0079	0.0044	0	-	-														0.247	0.2415	0.238	0.2336														72
DBHB19ab_96_G10	DBHB19ab	FS403_96_G10	96_G10	FS403	FALSE	FALSE	FS403	YPD	0.1662	0.129	0.2929		0.0023	0.0018	0.0028	0	-	-														0.129	0.1285	0.1295	0.1267														82
DBHB19ab_96_G12	DBHB19ab	FS403_96_G12	96_G12	FS403	FALSE	TRUE	FS403	YPD	0.1666	0.1332	0.2928		0.007	0.0046	0.0052	0	-	-														0.1332	0.1308	0.1314	0.1262														84
DBHB19ab_96_H1	DBHB19ab	FS403_96_H1	96_H1	FS403	FALSE	TRUE	FS403	YPD	0.1687	0.4342	0.5504		0.0525	0.0345	0.0142	0	-	-														0.4342	0.4162	0.3959	0.3817														85
DBHB19ab_96_H10	DBHB19ab	FS403_96_H10	96_H10	FS403	FALSE	TRUE	FS403	YPD	0.1638	0.1178	0.2769		0.0047	0.0029	0.0029	0	-	-														0.1178	0.116	0.116	0.1131														94
DBHB19ab_96_H12	DBHB19ab	FS403_96_H12	96_H12	FS403	FALSE	TRUE	FS403	YPD	0.1646	0.1378	0.2941		0.0083	0.0054	0.0033	0	-	-														0.1378	0.1349	0.1328	0.1295														96
DBHB20abc_96_A1	DBHB20abc	FS403_96_A1	96_A1	FS403	FALSE	TRUE	FS403	YPD	0.1787	0.1879	0.349		0.0176	0.0106	0.0062	0	0.4937	0.5173	0.533	0.5476	-	-										0.1879	0.1809	0.1765	0.1703	0.664	0.6876	0.7033	0.7179										1
DBHB20abc_96_A2	DBHB20abc	FS403_96_A2	96_A2	FS403	FALSE	TRUE	FS403	YPD	0.1731	0.3054	0.4506		0.0279	0.0187	0.0102	0	0.6756	0.69	0.7072	0.7159	-	-										0.3054	0.2962	0.2877	0.2775	0.9531	0.9675	0.9847	0.9934										2
DBHB20abc_96_A3	DBHB20abc	FS403_96_A3	96_A3	FS403	FALSE	TRUE	FS403	YPD	0.1723	0.206	0.3565		0.0218	0.0127	0.0085	0	0.5916	0.6108	0.6218	0.6347	-	-										0.206	0.1969	0.1927	0.1842	0.7758	0.795	0.806	0.8189										3
DBHB20abc_96_A4	DBHB20abc	FS403_96_A4	96_A4	FS403	FALSE	TRUE	FS403	YPD	0.1715	0.2099	0.3613		0.0201	0.0143	0.0057	0	0.5829	0.606	0.6239	0.627	-	-										0.2099	0.2041	0.1955	0.1898	0.7727	0.7958	0.8137	0.8168										4
DBHB20abc_96_A5	DBHB20abc	FS403_96_A5	96_A5	FS403	FALSE	TRUE	FS403	YPD	0.1741	0.2152	0.3667		0.0226	0.0154	0.0073	0	0.5596	0.579	0.5937	0.5973	-	-										0.2152	0.208	0.1999	0.1926	0.7522	0.7716	0.7863	0.7899										5
DBHB20abc_96_B1	DBHB20abc	FS403_96_B1	96_B1	FS403	FALSE	TRUE	FS403	YPD	0.1773	0.1439	0.2952		0.026	0.0205	0.0102	0	0.411	0.4369	0.4619	0.4676	-	-										0.1439	0.1384	0.1281	0.1179	0.5289	0.5548	0.5798	0.5855										13
DBHB20abc_96_B2	DBHB20abc	FS403_96_B2	96_B2	FS403	FALSE	FALSE	FS403	YPD	0.1721	0.1752	0.3232		0.0241	0.0138	0.0111	0	0.4975	0.5215	0.5444	0.5594	-	-										0.1752	0.1649	0.1622	0.1511	0.6486	0.6726	0.6955	0.7105										14
DBHB20abc_96_B3	DBHB20abc	FS403_96_B3	96_B3	FS403	FALSE	FALSE	FS403	YPD	0.17	0.1271	0.2842		0.0129	0.0072	0.0051	0	0.372	0.3941	0.4025	0.4146	-	-										0.1271	0.1214	0.1193	0.1142	0.4862	0.5083	0.5167	0.5288										15
DBHB20abc_96_B4	DBHB20abc	FS403_96_B4	96_B4	FS403	FALSE	FALSE	FS403	YPD	0.1715	0.1278	0.278		0.0213	0.0128	0.0108	0	0.3719	0.4017	0.4084	0.4258	-	-										0.1278	0.1193	0.1173	0.1065	0.4784	0.5082	0.5149	0.5323										16
DBHB20abc_96_B5	DBHB20abc	FS403_96_B5	96_B5	FS403	FALSE	FALSE	FS403	YPD	0.1682	0.2034	0.3547		0.0169	0.0088	0.0041	0	0.5051	0.5258	0.5432	0.5426	-	-										0.2034	0.1953	0.1906	0.1865	0.6916	0.7123	0.7297	0.7291										17
DBHB20abc_96_C1	DBHB20abc	FS403_96_C1	96_C1	FS403	FALSE	TRUE	FS403	YPD	0.1701	0.3113	0.4513		0.0301	0.0207	0.0113	0	0.6387	0.6573	0.6771	0.6736	-	-										0.3113	0.3019	0.2925	0.2812	0.9199	0.9385	0.9583	0.9548										25
DBHB20abc_96_C2	DBHB20abc	FS403_96_C2	96_C2	FS403	FALSE	FALSE	FS403	YPD	0.1703	0.2295	0.3789		0.0209	0.0119	0.0043	0	0.499	0.5279	0.5482	0.5547	-	-										0.2295	0.2205	0.2129	0.2086	0.7076	0.7365	0.7568	0.7633										26
DBHB20abc_96_C3	DBHB20abc	FS403_96_C3	96_C3	FS403	FALSE	FALSE	FS403	YPD	0.1757	0.4519	0.6089		0.0187	0.015	0.0051	0	0.6882	0.7071	0.7274	0.7171	-	-										0.4519	0.4482	0.4383	0.4332	1.1214	1.1403	1.1606	1.1503										27
DBHB20abc_96_C4	DBHB20abc	FS403_96_C4	96_C4	FS403	FALSE	FALSE	FS403	YPD	0.1703	0.26	0.4177		0.0126	0.0135	0.0053	0	0.6233	0.6397	0.6539	0.6559	-	-										0.26	0.2609	0.2527	0.2474	0.8707	0.8871	0.9013	0.9033										28
DBHB20abc_96_C5	DBHB20abc	FS403_96_C5	96_C5	FS403	FALSE	FALSE	FS403	YPD	0.1709	0.3392	0.4916		0.0185	0.013	0.0059	0	0.6472	0.6651	0.6897	0.6853	-	-										0.3392	0.3337	0.3266	0.3207	0.9679	0.9858	1.0104	1.006										29
DBHB20abc_96_D1	DBHB20abc	FS403_96_D1	96_D1	FS403	FALSE	TRUE	FS403	YPD	0.1675	0.2611	0.4148		0.0138	0.0097	0.0024	0	0.6454	0.6609	0.6785	0.6821	-	-										0.2611	0.257	0.2497	0.2473	0.8927	0.9082	0.9258	0.9294										37
DBHB21abd_96_A1	DBHB21abd	FS403_96_A1	96_A1	FS403	FALSE	TRUE	FS403	YPD	0.1989	0.242	0.4311		0.0098	0.0037	0	0.0021	2.9615	2.7229	2.4044	2.6786	-	-										0.242	0.2359	0.2322	0.2343	3.1937	2.9551	2.6366	2.9108										1
DBHB21abd_96_A2	DBHB21abd	FS403_96_A2	96_A2	FS403	FALSE	TRUE	FS403	YPD	0.3009	0.2802	0.566		0.0151	0.0065	0	0.0044	2.5602	2.42	2.1571	2.5092	-	-										0.2802	0.2716	0.2651	0.2695	2.8253	2.6851	2.4222	2.7743										2
DBHB21abd_96_A3	DBHB21abd	FS403_96_A3	96_A3	FS403	FALSE	TRUE	FS403	YPD	0.3012	0.1458	0.4387		0.0083	0.0034	0.0004	0	2.5075	2.5132	2.2344	2.4453	-	-										0.1458	0.1409	0.1379	0.1375	2.645	2.6507	2.3719	2.5828										3
DBHB21abd_96_A5	DBHB21abd	FS403_96_A5	96_A5	FS403	FALSE	TRUE	FS403	YPD	0.193	0.3659	0.5456		0.0133	0.0074	0.0027	0	2.3825	2.2881	2.1019	2.2885	-	-										0.3659	0.36	0.3553	0.3526	2.7351	2.6407	2.4545	2.6411										5
DBHB21abd_96_A7	DBHB21abd	FS403_96_A7	96_A7	FS403	FALSE	TRUE	FS403	YPD	0.1957	0.1858	0.3754		0.0061	0.0016	0	0	3.1246	2.7719	2.6056	2.9056	-	-										0.1858	0.1813	0.1797	0.1797	3.3043	2.9516	2.7853	3.0853										7
DBHB21abd_96_A8	DBHB21abd	FS403_96_A8	96_A8	FS403	FALSE	TRUE	FS403	YPD	0.2028	0.3138	0.4974		0.0192	0.0065	0	0.0035	2.4392	2.2244	2.2154	2.3877	-	-										0.3138	0.3011	0.2946	0.2981	2.7338	2.519	2.51	2.6823										8
DBHB21abd_96_A9	DBHB21abd	FS403_96_A9	96_A9	FS403	FALSE	TRUE	FS403	YPD	0.1929	0.1741	0.3628		0.0042	0.0029	0	0.0021	2.6206	2.5081	2.5809	2.4874	-	-										0.1741	0.1728	0.1699	0.172	2.7905	2.678	2.7508	2.6573										9
DBHB21abd_96_A10	DBHB21abd	FS403_96_A10	96_A10	FS403	FALSE	TRUE	FS403	YPD	0.1924	0.1047	0.2898		0.0073	0.0025	0	0.0014	2.7316	2.4838	2.7581	2.5788	-	-										0.1047	0.0999	0.0974	0.0988	2.829	2.5812	2.8555	2.6762										10
DBHB21abd_96_A11	DBHB21abd	FS403_96_A11	96_A11	FS403	FALSE	TRUE	FS403	YPD	0.1935	0.0692	0.2594		0.0033	0.0011	0	0.0009	2.7634	2.7134	2.8893	2.6078	-	-										0.0692	0.067	0.0659	0.0668	2.8293	2.7793	2.9552	2.6737										11
DBHB21abd_96_A12	DBHB21abd	FS403_96_A12	96_A12	FS403	FALSE	TRUE	FS403	YPD	0.1836	0.0765	0.2553		0.0048	0.0031	0	0	2.9731	2.778	3.0501	2.7246	-	-										0.0765	0.0748	0.0717	0.0717	3.0448	2.8497	3.1218	2.7963										12
DBHB21abd_96_B12	DBHB21abd	FS403_96_B12	96_B12	FS403	FALSE	TRUE	FS403	YPD	0.1863	0.056	0.2401		0.0022	0.0014	0	0.0005	2.7676	2.5812	2.7621	2.6194	-	-										0.056	0.0552	0.0538	0.0543	2.8214	2.635	2.8159	2.6732										24
DBHB21abd_96_C12	DBHB21abd	FS403_96_C12	96_C12	FS403	FALSE	TRUE	FS403	YPD	0.1822	0.0198	0.1986		0.0034	0	0.0008	0.002	3.3014	3.1142	2.7496	3.1535	-	-										0.0198	0.0164	0.0172	0.0184	3.3178	3.1306	2.766	3.1699										36
DBHB21abd_96_D12	DBHB21abd	FS403_96_D12	96_D12	FS403	FALSE	TRUE	FS403	YPD	0.18	0.0152	0.1946		0.0006	0	0.0003	0.0003	2.9149	2.8356	2.5963	2.7912	-	-										0.0152	0.0146	0.0149	0.0149	2.9295	2.8502	2.6109	2.8058										48
DBHB21abd_96_H1	DBHB21abd	FS403_96_H1	96_H1	FS403	FALSE	TRUE	FS403	YPD	0.1785	0.6281	0.8049		0.0017	0.0028	0.0024	0	2.0966	2.3816	1.9781	2.0366	-	-										0.6281	0.6292	0.6288	0.6264	2.723	3.008	2.6045	2.663										85
DBHB16abc_96_A1	DBHB16abc	FS403_96_A1	96_A1	FS403	FALSE	TRUE	FS403	YPD	0.2011	0.3273	0.5171		0.0113	0.008	0.0059	0	2.8038	2.9829	2.9829	2.3441	-	-										0.3273	0.324	0.3219	0.316	3.1198	3.2989	3.2989	2.6601										1
DBHB16abc_96_A6	DBHB16abc	FS403_96_A6	96_A6	FS403	FALSE	TRUE	FS403	YPD	0.2024	0.3049	0.4953		0.012	0	0.0065	0.0005	2.455	2.647	2.6948	2.6962	-	-										0.3049	0.2929	0.2994	0.2934	2.7479	2.9399	2.9877	2.9891										6
DBHB16abc_96_A12	DBHB16abc	FS403_96_A12	96_A12	FS403	FALSE	TRUE	FS403	YPD	0.2011	0.1076	0.3059		0.0028	0	0.0046	0.0018	3.1941	3.1941	3.1941	3.1941	-	-										0.1076	0.1048	0.1094	0.1066	3.2989	3.2989	3.2989	3.2989										12
DBHB16abc_96_B1	DBHB16abc	FS403_96_B1	96_B1	FS403	FALSE	TRUE	FS403	YPD	0.1917	0.5899	0.7557		0.0259	0.0069	0.0004	0	2.0249	2.3537	2.1182	2.6645	-	-										0.5899	0.5709	0.5644	0.564	2.5889	2.9177	2.6822	3.2285										13
DBHB16abc_96_B6	DBHB16abc	FS403_96_B6	96_B6	FS403	FALSE	FALSE	FS403	YPD	0.2282	0.0607	0.2816		0.0073	0	0.0068	0.0046	2.2208	2.4134	2.4262	2.3949	-	-										0.0607	0.0534	0.0602	0.058	2.2742	2.4668	2.4796	2.4483										18
DBHB16abc_96_B12	DBHB16abc	FS403_96_B12	96_B12	FS403	FALSE	TRUE	FS403	YPD	0.1964	0.1228	0.3132		0.006	0	0.0048	0.0036	2.8134	2.896	3.1061	3.036	-	-										0.1228	0.1168	0.1216	0.1204	2.9302	3.0128	3.2229	3.1528										24
DBHB16abc_96_C1	DBHB16abc	FS403_96_C1	96_C1	FS403	FALSE	TRUE	FS403	YPD	0.1921	0.5306	0.7045		0.0182	0.0097	0	0.0016	2.3666	2.3752	2.0806	2.4442	-	-										0.5306	0.5221	0.5124	0.514	2.879	2.8876	2.593	2.9566										25
DBHB16abc_96_C6	DBHB16abc	FS403_96_C6	96_C6	FS403	FALSE	FALSE	FS403	YPD	0.2402	0.4792	0.7039		0.0155	0.0043	0.0049	0	2.2466	2.2404	2.3602	2.1426	-	-										0.4792	0.468	0.4686	0.4637	2.7103	2.7041	2.8239	2.6063										30
DBHB16abc_96_C12	DBHB16abc	FS403_96_C12	96_C12	FS403	FALSE	TRUE	FS403	YPD	0.1973	0.1118	0.3057		0.0034	0	0.0011	0.0017	2.5817	3.1555	3.1943	3.1943	-	-										0.1118	0.1084	0.1095	0.1101	2.6901	3.2639	3.3027	3.3027										36
DBHB16abc_96_D1	DBHB16abc	FS403_96_D1	96_D1	FS403	FALSE	TRUE	FS403	YPD	0.1895	0.5914	0.7732		0.0077	0.0049	0	0.0009	2.4737	2.342	2.5329	2.0159	-	-										0.5914	0.5886	0.5837	0.5846	3.0574	2.9257	3.1166	2.5996										37
DBHB16abc_96_D6	DBHB16abc	FS403_96_D6	96_D6	FS403	FALSE	FALSE	FS403	YPD	0.2082	0.1861	0.3831		0.0112	0.0012	0.0043	0	2.4264	2.2773	2.2805	2.2467	-	-										0.1861	0.1761	0.1792	0.1749	2.6013	2.4522	2.4554	2.4216										42
DBHB16abc_96_D12	DBHB16abc	FS403_96_D12	96_D12	FS403	FALSE	TRUE	FS403	YPD	0.2052	0.0834	0.2885		0.0001	0.0007	0.0013	0	3.0668	3.0084	3.0044	2.8649	-	-										0.0834	0.084	0.0846	0.0833	3.1501	3.0917	3.0877	2.9482										48
DBHB16abc_96_E1	DBHB16abc	FS403_96_E1	96_E1	FS403	FALSE	TRUE	FS403	YPD	0.211	0.5976	0.799		0.0096	0.0038	0.004	0	2.5483	2.4761	2.5464	2.3512	-	-										0.5976	0.5918	0.592	0.588	3.1363	3.0641	3.1344	2.9392										49
DBHB16abc_96_F1	DBHB16abc	FS403_96_F1	96_F1	FS403	FALSE	TRUE	FS403	YPD	0.2027	0.6672	0.8582		0.0117	0.0108	0.0025	0	1.9844	2.4154	2.4195	2.1153	-	-										0.6672	0.6663	0.658	0.6555	2.6399	3.0709	3.075	2.7708										61
DBHB16abc_96_G1	DBHB16abc	FS403_96_G1	96_G1	FS403	FALSE	TRUE	FS403	YPD	0.2098	0.3624	0.5659		0.0063	0.005	0.0021	0	2.2435	2.5673	2.9207	2.2522	-	-										0.3624	0.3611	0.3582	0.3561	2.5996	2.9234	3.2768	2.6083										73
DBHB16abc_96_H1	DBHB16abc	FS403_96_H1	96_H1	FS403	FALSE	TRUE	FS403	YPD	0.1837	0.6717	0.8441		0.0113	0.005	0.0035	0	2.6559	2.5289	2.6559	2.6559	-	-										0.6717	0.6654	0.6639	0.6604	3.3163	3.1893	3.3163	3.3163										85
DBHB20abc_96_E8	DBHB20abc	FS403_96_E8	96_E8	FS403	FALSE	FALSE	FS403	YPD	0.1655	0.3331	0.4929		0.0057	0.0068	0.0066	0	0.7216	0.7431	0.7641	0.7694	-	-										0.3331	0.3342	0.334	0.3274	1.049	1.0705	1.0915	1.0968										56
DBHB20abc_96_E9	DBHB20abc	FS403_96_E9	96_E9	FS403	FALSE	FALSE	FS403	YPD	0.1643	0.1863	0.3467		0.0039	0.0044	0.0029	0	0.5352	0.5579	0.5682	0.5823	-	-										0.1863	0.1868	0.1853	0.1824	0.7176	0.7403	0.7506	0.7647										57
DBHB20abc_96_E10	DBHB20abc	FS403_96_E10	96_E10	FS403	FALSE	FALSE	FS403	YPD	0.1624	0.1577	0.3188		0.0013	0.003	0.0031	0	0.0833	0.0734	0.0719	0.0627	-	-										0.1577	0.1594	0.1595	0.1564	0.2397	0.2298	0.2283	0.2191										58
DBHB20abc_96_E11	DBHB20abc	FS403_96_E11	96_E11	FS403	FALSE	FALSE	FS403	YPD	0.1634	0.1199	0.2797		0.0036	0.004	0.0028	0	0.486	0.5092	0.5308	0.5371	-	-										0.1199	0.1203	0.1191	0.1163	0.6023	0.6255	0.6471	0.6534										59
DBHB20abc_96_E12	DBHB20abc	FS403_96_E12	96_E12	FS403	FALSE	TRUE	FS403	YPD	0.1643	0.0925	0.2559		0.0009	0.0012	0.0016	0	0.2533	0.235	0.2438	0.2286	-	-										0.0925	0.0928	0.0932	0.0916	0.3449	0.3266	0.3354	0.3202										60
DBHB20abc_96_F1	DBHB20abc	FS403_96_F1	96_F1	FS403	FALSE	TRUE	FS403	YPD	0.1721	0.4023	0.5486		0.0258	0.0163	0.0042	0	0.6822	0.7032	0.7148	0.7235	-	-										0.4023	0.3928	0.3807	0.3765	1.0587	1.0797	1.0913	1.1										61
DBHB20abc_96_F2	DBHB20abc	FS403_96_F2	96_F2	FS403	FALSE	FALSE	FS403	YPD	0.1719	0.2704	0.4279		0.0144	0.0075	0.0012	0	0.6268	0.6469	0.6606	0.6761	-	-										0.2704	0.2635	0.2572	0.256	0.8828	0.9029	0.9166	0.9321										62
DBHB20abc_96_F3	DBHB20abc	FS403_96_F3	96_F3	FS403	FALSE	FALSE	FS403	YPD	0.1661	0.1889	0.3523		0.0027	0.0014	0	0.0011	0.6477	0.6728	0.6886	0.7101	-	-										0.1889	0.1876	0.1862	0.1873	0.8339	0.859	0.8748	0.8963										63
DBHB20abc_96_F4	DBHB20abc	FS403_96_F4	96_F4	FS403	FALSE	FALSE	FS403	YPD	0.1658	0.1795	0.3389		0.0064	0.0034	0	0.0006	0.5635	0.5879	0.6055	0.6265	-	-										0.1795	0.1765	0.1731	0.1737	0.7366	0.761	0.7786	0.7996										64
DBHB20abc_96_F5	DBHB20abc	FS403_96_F5	96_F5	FS403	FALSE	FALSE	FS403	YPD	0.1703	0.1354	0.3012		0.0045	0.002	0	0.0006	0.5738	0.6002	0.6136	0.64	-	-										0.1354	0.1329	0.1309	0.1315	0.7047	0.7311	0.7445	0.7709										65
DBHB20abc_96_F6	DBHB20abc	FS403_96_F6	96_F6	FS403	FALSE	FALSE	FS403	YPD	0.1598	0.1395	0.2947		0.0046	0.0026	0.0009	0	0.5236	0.5479	0.5581	0.5771	-	-										0.1395	0.1375	0.1358	0.1349	0.6585	0.6828	0.693	0.712										66
DBHB20abc_96_F7	DBHB20abc	FS403_96_F7	96_F7	FS403	FALSE	FALSE	FS403	YPD	0.1656	0.2318	0.3913		0.0061	0.0047	0	0.0058	0.7547	0.7908	0.8084	0.8125	-	-										0.2318	0.2304	0.2257	0.2315	0.9804	1.0165	1.0341	1.0382										67
DBHB20abc_96_F8	DBHB20abc	FS403_96_F8	96_F8	FS403	FALSE	FALSE	FS403	YPD	0.1626	0.1892	0.3469		0.0049	0.0034	0.0007	0	0.6242	0.656	0.6697	0.6812	-	-										0.1892	0.1877	0.185	0.1843	0.8085	0.8403	0.854	0.8655										68
DBHB20abc_96_F9	DBHB20abc	FS403_96_F9	96_F9	FS403	FALSE	FALSE	FS403	YPD	0.1631	0.1624	0.3204		0.0051	0.0039	0	0	0.533	0.5542	0.5719	0.5866	-	-										0.1624	0.1612	0.1573	0.1573	0.6903	0.7115	0.7292	0.7439										69
DBHB20abc_96_F10	DBHB20abc	FS403_96_F10	96_F10	FS403	FALSE	FALSE	FS403	YPD	0.1619	0.1329	0.1426		0.1522	0.1485	0.1495	0.1501	0	0.0146	0.0184	0.0226	-	-										0.1329	0.1292	0.1302	0.1308	-0.0193	-0.0047	-0.0009	0.0033										70
DBHB20abc_96_F11	DBHB20abc	FS403_96_F11	96_F11	FS403	FALSE	FALSE	FS403	YPD	0.1646	0.0425	0.2058		0.0013	0	0.0009	0.0007	0.2379	0.2618	0.2721	0.2801	-	-										0.0425	0.0412	0.0421	0.0419	0.2791	0.303	0.3133	0.3213										71
DBHB20abc_96_F12	DBHB20abc	FS403_96_F12	96_F12	FS403	FALSE	TRUE	FS403	YPD	0.1593	0.247	0.1343		0.272	0.2665	0.263	0.2586	0	0.011	0.0148	0.0194	-	-										0.247	0.2415	0.238	0.2336	-0.025	-0.014	-0.0102	-0.0056										72
DBHB20abc_96_G1	DBHB20abc	FS403_96_G1	96_G1	FS403	FALSE	TRUE	FS403	YPD	0.1725	0.437	0.5764		0.0331	0.0229	0.0159	0	0.7205	0.7347	0.7497	0.7483	-	-										0.437	0.4268	0.4198	0.4039	1.1244	1.1386	1.1536	1.1522										73
DBHB20abc_96_G2	DBHB20abc	FS403_96_G2	96_G2	FS403	FALSE	FALSE	FS403	YPD	0.1672	0.2714	0.4207		0.0179	0.0117	0.0084	0	0.6235	0.6342	0.6528	0.6562	-	-										0.2714	0.2652	0.2619	0.2535	0.877	0.8877	0.9063	0.9097										74
DBHB20abc_96_G3	DBHB20abc	FS403_96_G3	96_G3	FS403	FALSE	FALSE	FS403	YPD	0.1659	0.3669	0.5156		0.0172	0.0124	0.009	0	0.698	0.7057	0.7214	0.7196	-	-										0.3669	0.3621	0.3587	0.3497	1.0477	1.0554	1.0711	1.0693										75
DBHB20abc_96_G4	DBHB20abc	FS403_96_G4	96_G4	FS403	FALSE	FALSE	FS403	YPD	0.1622	0.2785	0.4266		0.0141	0.0108	0.0074	0	0.7054	0.7165	0.7341	0.7341	-	-										0.2785	0.2752	0.2718	0.2644	0.9698	0.9809	0.9985	0.9985										76
DBHB20abc_96_G5	DBHB20abc	FS403_96_G5	96_G5	FS403	FALSE	FALSE	FS403	YPD	0.1589	0.3292	0.4736		0.0145	0.0106	0.0082	0	0.721	0.7326	0.7528	0.7561	-	-										0.3292	0.3253	0.3229	0.3147	1.0357	1.0473	1.0675	1.0708										77
DBHB20abc_96_G6	DBHB20abc	FS403_96_G6	96_G6	FS403	FALSE	FALSE	FS403	YPD	0.1664	0.2519	0.4132		0.0051	0.0042	0.0075	0	0.6589	0.6604	0.6784	0.6814	-	-										0.2519	0.251	0.2543	0.2468	0.9057	0.9072	0.9252	0.9282										78
DBHB20abc_96_G7	DBHB20abc	FS403_96_G7	96_G7	FS403	FALSE	FALSE	FS403	YPD	0.1652	0.2313	0.3901		0.0064	0.0039	0.0035	0	0.6657	0.6779	0.6935	0.6966	-	-										0.2313	0.2288	0.2284	0.2249	0.8906	0.9028	0.9184	0.9215										79
DBHB20abc_96_G8	DBHB20abc	FS403_96_G8	96_G8	FS403	FALSE	FALSE	FS403	YPD	0.1612	0.1889	0.3451		0.005	0.0033	0.0029	0	0.6508	0.6561	0.6807	0.6862	-	-										0.1889	0.1872	0.1868	0.1839	0.8347	0.84	0.8646	0.8701										80
DBHB20abc_96_G9	DBHB20abc	FS403_96_G9	96_G9	FS403	FALSE	FALSE	FS403	YPD	0.1631	0.184	0.3423		0.0048	0.0028	0.0045	0	0.5941	0.6109	0.6248	0.6266	-	-										0.184	0.182	0.1837	0.1792	0.7733	0.7901	0.804	0.8058										81
DBHB20abc_96_G10	DBHB20abc	FS403_96_G10	96_G10	FS403	FALSE	FALSE	FS403	YPD	0.1662	0.129	0.1689		0.1263	0.1258	0.1268	0.124	0	0.0148	0.0237	0.0362	-	-										0.129	0.1285	0.1295	0.1267	0.0027	0.0175	0.0264	0.0389										82
DBHB20abc_96_G11	DBHB20abc	FS403_96_G11	96_G11	FS403	FALSE	FALSE	FS403	YPD	0.1649	-0.00160001	0.1616		0.0017	0	0.0018	0.0016	0.0708	0.0873	0.0943	0.1003	-	-										-0.0016	-0.0033	-0.0015	-0.0017	0.0675	0.084	0.091	0.097										83
DBHB20abc_96_G12	DBHB20abc	FS403_96_G12	96_G12	FS403	FALSE	TRUE	FS403	YPD	0.1666	0.1332	0.1082		0.1916	0.1892	0.1898	0.1846	0	0.0073	0.0028	0.0124	-	-										0.1332	0.1308	0.1314	0.1262	-0.0584	-0.0511	-0.0556	-0.046										84
DBHB20abc_96_H1	DBHB20abc	FS403_96_H1	96_H1	FS403	FALSE	TRUE	FS403	YPD	0.1687	0.4342	0.1344		0.4685	0.4505	0.4302	0.416	0	0.0099	0.0105	0.0457	-	-										0.4342	0.4162	0.3959	0.3817	-0.0343	-0.0244	-0.0238	0.0114										85
DBHB20abc_96_H2	DBHB20abc	FS403_96_H2	96_H2	FS403	FALSE	TRUE	FS403	YPD	0.1731	0.3764	0.5351		0.0144	0.0132	0.0047	0	0.7711	0.7824	0.7926	0.7952	-	-										0.3764	0.3752	0.3667	0.362	1.1331	1.1444	1.1546	1.1572										86
DBHB20abc_96_H3	DBHB20abc	FS403_96_H3	96_H3	FS403	FALSE	TRUE	FS403	YPD	0.1718	0.4577	0.6063		0.0232	0.018	0.0108	0	0.8159	0.829	0.8431	0.8413	-	-										0.4577	0.4525	0.4453	0.4345	1.2504	1.2635	1.2776	1.2758										87
DBHB20abc_96_H4	DBHB20abc	FS403_96_H4	96_H4	FS403	FALSE	TRUE	FS403	YPD	0.1697	0.322	0.4822		0.0095	0.008	0.0006	0	0.8411	0.8542	0.8663	0.8665	-	-										0.322	0.3205	0.3131	0.3125	1.1536	1.1667	1.1788	1.179										88
DBHB20abc_96_H5	DBHB20abc	FS403_96_H5	96_H5	FS403	FALSE	TRUE	FS403	YPD	0.1706	0.2798	0.448		0.0024	0.0036	0	0.0001	0.6834	0.7058	0.7157	0.7109	-	-										0.2798	0.281	0.2774	0.2775	0.9608	0.9832	0.9931	0.9883										89
DBHB20abc_96_H6	DBHB20abc	FS403_96_H6	96_H6	FS403	FALSE	TRUE	FS403	YPD	0.169	0.2555	0.4141		0.0104	0.0115	0.003	0	0.7527	0.7679	0.7763	0.7762	-	-										0.2555	0.2566	0.2481	0.2451	0.9978	1.013	1.0214	1.0213										90
DBHB20abc_96_H7	DBHB20abc	FS403_96_H7	96_H7	FS403	FALSE	TRUE	FS403	YPD	0.1647	0.2728	0.4289		0.0086	0.0062	0.0008	0	0.7493	0.7665	0.7788	0.7724	-	-										0.2728	0.2704	0.265	0.2642	1.0135	1.0307	1.043	1.0366										91
DBHB20abc_96_H8	DBHB20abc	FS403_96_H8	96_H8	FS403	FALSE	TRUE	FS403	YPD	0.1669	0.2231	0.3852		0.0048	0.0047	0.0005	0	0.7321	0.7493	0.7636	0.7629	-	-										0.2231	0.223	0.2188	0.2183	0.9504	0.9676	0.9819	0.9812										92
DBHB20abc_96_H9	DBHB20abc	FS403_96_H9	96_H9	FS403	FALSE	TRUE	FS403	YPD	0.1667	0.1475	0.3094		0.0048	0.0026	0.0024	0	0.6828	0.7031	0.7195	0.7153	-	-										0.1475	0.1453	0.1451	0.1427	0.8255	0.8458	0.8622	0.858										93
DBHB20abc_96_H10	DBHB20abc	FS403_96_H10	96_H10	FS403	FALSE	TRUE	FS403	YPD	0.1638	0.1178	0.1834		0.0982	0.0964	0.0964	0.0935	0.0102	0.007	0.0197	0	-	-										0.1178	0.116	0.116	0.1131	0.0298	0.0266	0.0393	0.0196										94
DBHB20abc_96_H11	DBHB20abc	FS403_96_H11	96_H11	FS403	FALSE	TRUE	FS403	YPD	0.168	0.1354	0.2937		0.0097	0.0064	0.0051	0	0.4121	0.4371	0.4397	0.4414	-	-										0.1354	0.1321	0.1308	0.1257	0.5378	0.5628	0.5654	0.5671										95
DBHB20abc_96_H12	DBHB20abc	FS403_96_H12	96_H12	FS403	FALSE	TRUE	FS403	YPD	0.1646	0.1378	0.1127		0.1897	0.1868	0.1847	0.1814	0	0.0083	0.0119	0.0121	-	-										0.1378	0.1349	0.1328	0.1295	-0.0519	-0.0436	-0.04	-0.0398										96
DBHB21abd_96_A4	DBHB21abd	FS403_96_A4	96_A4	FS403	FALSE	TRUE	FS403	YPD	0.2464	0.3646	0.5964		0.0146	0.0046	0	0.0003	2.3699	2.2366	2.1026	2.4447	-	-										0.3646	0.3546	0.35	0.3503	2.7199	2.5866	2.4526	2.7947										4
DBHB21abd_96_A6	DBHB21abd	FS403_96_A6	96_A6	FS403	FALSE	TRUE	FS403	YPD	0.1932	0.321	0.5042		0.01	0.001	0.0014	0	2.4289	2.4318	2.1996	2.3469	-	-										0.321	0.312	0.3124	0.311	2.7399	2.7428	2.5106	2.6579										6
DBHB21abd_96_B1	DBHB21abd	FS403_96_B1	96_B1	FS403	FALSE	TRUE	FS403	YPD	0.1925	0.4254	0.6022		0.0157	0.0094	0.0079	0	2.2512	2.5283	2.5889	2.1258	-	-										0.4254	0.4191	0.4176	0.4097	2.6609	2.938	2.9986	2.5355										13
DBHB21abd_96_B2	DBHB21abd	FS403_96_B2	96_B2	FS403	FALSE	FALSE	FS403	YPD	0.2458	0.4001	0.6285		0.0174	0.0107	0.0074	0	2.0902	2.2171	2.4596	1.9846	-	-										0.4001	0.3934	0.3901	0.3827	2.4729	2.5998	2.8423	2.3673										14
DBHB21abd_96_B3	DBHB21abd	FS403_96_B3	96_B3	FS403	FALSE	FALSE	FS403	YPD	0.2812	0.3088	0.5738		0.0162	0.0108	0.0046	0	2.0969	2.2506	2.2949	2.0143	-	-										0.3088	0.3034	0.2972	0.2926	2.3895	2.5432	2.5875	2.3069										15
DBHB21abd_96_B4	DBHB21abd	FS403_96_B4	96_B4	FS403	FALSE	FALSE	FS403	YPD	0.256	0.2511	0.4922		0.0149	0.0096	0.005	0	2.1281	2.0144	2.2255	1.9978	-	-										0.2511	0.2458	0.2412	0.2362	2.3643	2.2506	2.4617	2.234										16
DBHB21abd_96_B5	DBHB21abd	FS403_96_B5	96_B5	FS403	FALSE	FALSE	FS403	YPD	0.1963	0.2222	0.4063		0.0122	0.0076	0.0012	0	2.2578	2.1877	2.5055	2.1873	-	-										0.2222	0.2176	0.2112	0.21	2.4678	2.3977	2.7155	2.3973										17
DBHB21abd_96_B6	DBHB21abd	FS403_96_B6	96_B6	FS403	FALSE	FALSE	FS403	YPD	0.1927	0.178	0.3633		0.0074	0.0033	0.0029	0	2.233	2.2489	2.5435	2.2001	-	-										0.178	0.1739	0.1735	0.1706	2.4036	2.4195	2.7141	2.3707										18
DBHB21abd_96_B7	DBHB21abd	FS403_96_B7	96_B7	FS403	FALSE	FALSE	FS403	YPD	0.1894	0.1614	0.3409		0.0099	0.0055	0.0054	0	2.2115	2.19	2.3558	2.1508	-	-										0.1614	0.157	0.1569	0.1515	2.363	2.3415	2.5073	2.3023										19
DBHB21abd_96_B8	DBHB21abd	FS403_96_B8	96_B8	FS403	FALSE	FALSE	FS403	YPD	0.1941	0.153	0.3426		0.0045	0.0029	0.0004	0	2.1991	2.2097	2.3787	2.1704	-	-										0.153	0.1514	0.1489	0.1485	2.3476	2.3582	2.5272	2.3189										20
DBHB21abd_96_B9	DBHB21abd	FS403_96_B9	96_B9	FS403	FALSE	FALSE	FS403	YPD	0.1853	0.0886	0.2716		0.0023	0.0023	0	0.0016	2.358	2.4412	2.6013	2.341	-	-										0.0886	0.0886	0.0863	0.0879	2.4443	2.5275	2.6876	2.4273										21
DBHB21abd_96_B10	DBHB21abd	FS403_96_B10	96_B10	FS403	FALSE	FALSE	FS403	YPD	0.1862	0.0766	0.256		0.0068	0.0006	0.0015	0	2.5368	2.4759	2.6479	2.3617	-	-										0.0766	0.0704	0.0713	0.0698	2.6066	2.5457	2.7177	2.4315										22
DBHB21abd_96_B11	DBHB21abd	FS403_96_B11	96_B11	FS403	FALSE	FALSE	FS403	YPD	0.1873	0.0269	0.2102		0.004	0.0025	0	0.0012	2.5625	2.5738	2.7359	2.5035	-	-										0.0269	0.0254	0.0229	0.0241	2.5854	2.5967	2.7588	2.5264										23
DBHB21abd_96_C1	DBHB21abd	FS403_96_C1	96_C1	FS403	FALSE	TRUE	FS403	YPD	0.1887	0.4729	0.6534		0.0082	0	0.0056	0.0018	2.0553	2.298	2.506	2.1044	-	-										0.4729	0.4647	0.4703	0.4665	2.52	2.7627	2.9707	2.5691										25
DBHB21abd_96_C2	DBHB21abd	FS403_96_C2	96_C2	FS403	FALSE	FALSE	FS403	YPD	0.2065	0.556	0.7493		0.0132	0.0021	0	0.0022	1.9793	1.9769	2.0706	1.8864	-	-										0.556	0.5449	0.5428	0.545	2.5221	2.5197	2.6134	2.4292										26
DBHB21abd_96_C3	DBHB21abd	FS403_96_C3	96_C3	FS403	FALSE	FALSE	FS403	YPD	0.2311	0.5176	0.7399		0.0088	0.0009	0.0038	0	1.8185	2.0032	2.0877	1.835	-	-										0.5176	0.5097	0.5126	0.5088	2.3273	2.512	2.5965	2.3438										27
DBHB21abd_96_C4	DBHB21abd	FS403_96_C4	96_C4	FS403	FALSE	FALSE	FS403	YPD	0.194	0.5415	0.7208		0.0147	0.001	0.0042	0	2.2023	2.1197	2.0981	1.812	-	-										0.5415	0.5278	0.531	0.5268	2.7291	2.6465	2.6249	2.3388										28
DBHB21abd_96_C5	DBHB21abd	FS403_96_C5	96_C5	FS403	FALSE	FALSE	FS403	YPD	0.1857	0.5718	0.7415		0.016	0.0066	0.0035	0	2.0742	1.9741	2.1083	1.9096	-	-										0.5718	0.5624	0.5593	0.5558	2.63	2.5299	2.6641	2.4654										29
DBHB21abd_96_C6	DBHB21abd	FS403_96_C6	96_C6	FS403	FALSE	FALSE	FS403	YPD	0.1862	0.3753	0.5494		0.0121	0	0.0063	0.0028	2.3243	2.1738	2.2197	2.0041	-	-										0.3753	0.3632	0.3695	0.366	2.6875	2.537	2.5829	2.3673										30
DBHB21abd_96_C7	DBHB21abd	FS403_96_C7	96_C7	FS403	FALSE	FALSE	FS403	YPD	0.1862	0.351	0.5233		0.0139	0	0.0073	0.0039	2.3251	2.2409	2.2556	2.1723	-	-										0.351	0.3371	0.3444	0.341	2.6622	2.578	2.5927	2.5094										31
DBHB21abd_96_C8	DBHB21abd	FS403_96_C8	96_C8	FS403	FALSE	FALSE	FS403	YPD	0.1862	0.3161	0.4921		0.0102	0	0.0048	0.0027	2.1747	2.1337	2.0829	2.1173	-	-										0.3161	0.3059	0.3107	0.3086	2.4806	2.4396	2.3888	2.4232										32
DBHB21abd_96_C9	DBHB21abd	FS403_96_C9	96_C9	FS403	FALSE	FALSE	FS403	YPD	0.1837	0.225	0.4031		0.0056	0.0023	0.0021	0	2.4516	2.4672	2.3291	2.3832	-	-										0.225	0.2217	0.2215	0.2194	2.671	2.6866	2.5485	2.6026										33
DBHB21abd_96_C10	DBHB21abd	FS403_96_C10	96_C10	FS403	FALSE	FALSE	FS403	YPD	0.1841	0.0653	0.2433		0.0061	0	0.0047	0.0029	2.6465	2.5408	2.521	2.5768	-	-										0.0653	0.0592	0.0639	0.0621	2.7057	2.6	2.5802	2.636										34
DBHB21abd_96_C11	DBHB21abd	FS403_96_C11	96_C11	FS403	FALSE	FALSE	FS403	YPD	0.1842	0.165	0.3423		0.0069	0.0006	0	0.0018	2.5972	2.4879	2.3178	2.5774	-	-										0.165	0.1587	0.1581	0.1599	2.7553	2.646	2.4759	2.7355										35
DBHB21abd_96_D1	DBHB21abd	FS403_96_D1	96_D1	FS403	FALSE	TRUE	FS403	YPD	0.187	0.4015	0.5871		0.0014	0.0057	0.0041	0	2.3719	2.1862	2.4058	2.3934	-	-										0.4015	0.4058	0.4042	0.4001	2.772	2.5863	2.8059	2.7935										37
DBHB21abd_96_D2	DBHB21abd	FS403_96_D2	96_D2	FS403	FALSE	FALSE	FS403	YPD	0.1867	0.3955	0.5822		0	0.0058	0.0011	0	2.2745	2.045	2.1894	2.1772	-	-										0.3955	0.4013	0.3966	0.3955	2.67	2.4405	2.5849	2.5727										38
DBHB21abd_96_D3	DBHB21abd	FS403_96_D3	96_D3	FS403	FALSE	FALSE	FS403	YPD	0.1975	0.1941	0.3904		0.0012	0.0023	0.001	0	2.4195	2.1984	2.345	2.3585	-	-										0.1941	0.1952	0.1939	0.1929	2.6124	2.3913	2.5379	2.5514										39
DBHB21abd_96_D4	DBHB21abd	FS403_96_D4	96_D4	FS403	FALSE	FALSE	FS403	YPD	0.1844	0.298	0.4824		0	0.0046	0	0.0024	2.2972	2.1467	2.1781	2.0118	-	-										0.298	0.3026	0.298	0.3004	2.5952	2.4447	2.4761	2.3098										40
DBHB21abd_96_D5	DBHB21abd	FS403_96_D5	96_D5	FS403	FALSE	FALSE	FS403	YPD	0.1953	0.257	0.4459		0.0064	0.0089	0.0028	0	2.3928	2.1784	2.3451	2.0583	-	-										0.257	0.2595	0.2534	0.2506	2.6434	2.429	2.5957	2.3089										41
DBHB21abd_96_D6	DBHB21abd	FS403_96_D6	96_D6	FS403	FALSE	FALSE	FS403	YPD	0.1858	0.1785	0.3643		0	0.0036	0.0017	0.002	2.5113	2.3416	2.4211	2.1193	-	-										0.1785	0.1821	0.1802	0.1805	2.6898	2.5201	2.5996	2.2978										42
DBHB21abd_96_D7	DBHB21abd	FS403_96_D7	96_D7	FS403	FALSE	FALSE	FS403	YPD	0.1933	0.1228	0.3161		0	0.0047	0.0033	0.0022	2.5716	2.4896	2.4206	2.2589	-	-										0.1228	0.1275	0.1261	0.125	2.6944	2.6124	2.5434	2.3817										43
DBHB21abd_96_D8	DBHB21abd	FS403_96_D8	96_D8	FS403	FALSE	FALSE	FS403	YPD	0.181	0.1558	0.3355		0.0013	0	0.0017	0.0004	2.3165	2.2284	2.2633	2.1896	-	-										0.1558	0.1545	0.1562	0.1549	2.471	2.3829	2.4178	2.3441										44
DBHB21abd_96_D9	DBHB21abd	FS403_96_D9	96_D9	FS403	FALSE	FALSE	FS403	YPD	0.1775	0.1444	0.3219		0	0.002	0.0022	0.0024	2.485	2.4803	2.4279	2.3631	-	-										0.1444	0.1464	0.1466	0.1468	2.6294	2.6247	2.5723	2.5075										45
DBHB21abd_96_D10	DBHB21abd	FS403_96_D10	96_D10	FS403	FALSE	FALSE	FS403	YPD	0.1837	0.0954	0.2791		0	0.002	0.0003	0.0005	2.5253	2.5755	2.2832	2.4365	-	-										0.0954	0.0974	0.0957	0.0959	2.6207	2.6709	2.3786	2.5319										46
DBHB21abd_96_D11	DBHB21abd	FS403_96_D11	96_D11	FS403	FALSE	FALSE	FS403	YPD	0.1811	0.0077	0.1884		0.0004	0	0.0001	0.0005	2.8659	2.6173	2.3882	2.5418	-	-										0.0077	0.0073	0.0074	0.0078	2.8732	2.6246	2.3955	2.5491										47
DBHB21abd_96_E1	DBHB21abd	FS403_96_E1	96_E1	FS403	FALSE	TRUE	FS403	YPD	0.1841	0.5693	0.7427		0.0107	0.0072	0	0.003	2.1485	2.0021	2.0628	2.1379	-	-										0.5693	0.5658	0.5586	0.5616	2.7071	2.5607	2.6214	2.6965										49
DBHB21abd_96_E2	DBHB21abd	FS403_96_E2	96_E2	FS403	FALSE	FALSE	FS403	YPD	0.1947	0.4213	0.6076		0.0084	0.0077	0	0.0059	2.4068	1.9624	2.0156	2.2414	-	-										0.4213	0.4206	0.4129	0.4188	2.8197	2.3753	2.4285	2.6543										50
DBHB21abd_96_E3	DBHB21abd	FS403_96_E3	96_E3	FS403	FALSE	FALSE	FS403	YPD	0.2043	0.4574	0.6537		0.008	0.0039	0	0.0054	2.2574	1.94	1.9567	2.117	-	-										0.4574	0.4533	0.4494	0.4548	2.7068	2.3894	2.4061	2.5664										51
DBHB21abd_96_E4	DBHB21abd	FS403_96_E4	96_E4	FS403	FALSE	FALSE	FS403	YPD	0.2158	0.498	0.7057		0.0081	0.0084	0	0.0073	2.175	1.9361	1.869	2.0504	-	-										0.498	0.4983	0.4899	0.4972	2.6649	2.426	2.3589	2.5403										52
DBHB21abd_96_E5	DBHB21abd	FS403_96_E5	96_E5	FS403	FALSE	FALSE	FS403	YPD	0.2083	0.5162	0.7172		0.0073	0.0071	0	0.0023	2.2747	1.9027	1.9114	2.1037	-	-										0.5162	0.516	0.5089	0.5112	2.7836	2.4116	2.4203	2.6126										53
DBHB21abd_96_E6	DBHB21abd	FS403_96_E6	96_E6	FS403	FALSE	FALSE	FS403	YPD	0.2186	0.372	0.5844		0.0062	0.0049	0	0.0043	2.3573	2.0439	1.9745	2.3353	-	-										0.372	0.3707	0.3658	0.3701	2.7231	2.4097	2.3403	2.7011										54
DBHB21abd_96_E7	DBHB21abd	FS403_96_E7	96_E7	FS403	FALSE	FALSE	FS403	YPD	0.2013	0.2977	0.4928		0.0062	0.0033	0	0.0024	2.3615	2.0332	2.1294	2.3611	-	-										0.2977	0.2948	0.2915	0.2939	2.653	2.3247	2.4209	2.6526										55
DBHB21abd_96_E8	DBHB21abd	FS403_96_E8	96_E8	FS403	FALSE	FALSE	FS403	YPD	0.2772	0.219	0.4917		0.0045	0.0023	0	0.0033	2.5062	2.1497	2.1181	2.2999	-	-										0.219	0.2168	0.2145	0.2178	2.7207	2.3642	2.3326	2.5144										56
DBHB21abd_96_E9	DBHB21abd	FS403_96_E9	96_E9	FS403	FALSE	FALSE	FS403	YPD	0.1807	0.1035	0.2779		0.0063	0.0036	0	0.0029	2.345	2.164	2.1617	2.2413	-	-										0.1035	0.1008	0.0972	0.1001	2.4422	2.2612	2.2589	2.3385										57
DBHB21abd_96_E10	DBHB21abd	FS403_96_E10	96_E10	FS403	FALSE	FALSE	FS403	YPD	0.1855	0.2282	0.4115		0.0022	0.0012	0	0.0028	2.3682	2.39	2.3587	2.2295	-	-										0.2282	0.2272	0.226	0.2288	2.5942	2.616	2.5847	2.4555										58
DBHB21abd_96_E11	DBHB21abd	FS403_96_E11	96_E11	FS403	FALSE	FALSE	FS403	YPD	0.1818	0.1032	0.277		0.008	0.0032	0	0.0059	2.5087	2.5457	2.5968	2.4636	-	-										0.1032	0.0984	0.0952	0.1011	2.6039	2.6409	2.692	2.5588										59
DBHB21abd_96_E12	DBHB21abd	FS403_96_E12	96_E12	FS403	FALSE	TRUE	FS403	YPD	0.1826	0.0147	0.1942		0.0031	0.0012	0	0.0017	2.753	2.7455	2.9858	2.7374	-	-										0.0147	0.0128	0.0116	0.0133	2.7646	2.7571	2.9974	2.749										60
DBHB21abd_96_F1	DBHB21abd	FS403_96_F1	96_F1	FS403	FALSE	TRUE	FS403	YPD	0.1985	0.5458	0.742		0.0023	0	0.006	0.0064	2.534	1.9915	2.2387	2.3346	-	-										0.5458	0.5435	0.5495	0.5499	3.0775	2.535	2.7822	2.8781										61
DBHB21abd_96_F2	DBHB21abd	FS403_96_F2	96_F2	FS403	FALSE	FALSE	FS403	YPD	0.1871	0.4329	0.6188		0.0012	0	0.0011	0.0012	2.3856	2.1203	2.205	2.0548	-	-										0.4329	0.4317	0.4328	0.4329	2.8173	2.552	2.6367	2.4865										62
DBHB21abd_96_F3	DBHB21abd	FS403_96_F3	96_F3	FS403	FALSE	FALSE	FS403	YPD	0.1963	0.2626	0.4589		0	0.0016	0.0011	0.0007	2.4032	2.1838	2.2984	2.1753	-	-										0.2626	0.2642	0.2637	0.2633	2.6658	2.4464	2.561	2.4379										63
DBHB21abd_96_F4	DBHB21abd	FS403_96_F4	96_F4	FS403	FALSE	FALSE	FS403	YPD	0.2164	0.253	0.4678		0.0016	0	0.0032	0.0038	2.4567	2.2096	2.2986	2.2135	-	-										0.253	0.2514	0.2546	0.2552	2.7081	2.461	2.55	2.4649										64
DBHB21abd_96_F5	DBHB21abd	FS403_96_F5	96_F5	FS403	FALSE	FALSE	FS403	YPD	0.3006	0.1922	0.4926		0.0002	0	0.0026	0.0027	2.6486	2.2238	2.304	2.4121	-	-										0.1922	0.192	0.1946	0.1947	2.8406	2.4158	2.496	2.6041										65
DBHB21abd_96_F6	DBHB21abd	FS403_96_F6	96_F6	FS403	FALSE	FALSE	FS403	YPD	0.2057	0.2488	0.4545		0	0.0038	0.0046	0.0044	2.4042	2.2283	2.2499	2.2766	-	-										0.2488	0.2526	0.2534	0.2532	2.653	2.4771	2.4987	2.5254										66
DBHB21abd_96_F7	DBHB21abd	FS403_96_F7	96_F7	FS403	FALSE	FALSE	FS403	YPD	0.22	0.1552	0.3752		0	0.0003	0.006	0.004	2.5158	2.4668	2.4894	2.3335	-	-										0.1552	0.1555	0.1612	0.1592	2.671	2.622	2.6446	2.4887										67
DBHB21abd_96_F8	DBHB21abd	FS403_96_F8	96_F8	FS403	FALSE	FALSE	FS403	YPD	0.21	0.1781	0.3858		0.0023	0	0.0091	0.0085	2.727	2.3615	2.4394	2.3982	-	-										0.1781	0.1758	0.1849	0.1843	2.9028	2.5373	2.6152	2.574										68
DBHB21abd_96_F9	DBHB21abd	FS403_96_F9	96_F9	FS403	FALSE	FALSE	FS403	YPD	0.1816	0.083	0.2636		0.001	0	0.003	0.001	2.6343	2.5112	2.5574	2.4449	-	-										0.083	0.082	0.085	0.083	2.7163	2.5932	2.6394	2.5269										69
DBHB21abd_96_F10	DBHB21abd	FS403_96_F10	96_F10	FS403	FALSE	FALSE	FS403	YPD	0.1793	0.0972	0.2765		0	0.0006	0.0041	0.0023	2.5395	2.548	2.5973	2.4405	-	-										0.0972	0.0978	0.1013	0.0995	2.6367	2.6452	2.6945	2.5377										70
DBHB21abd_96_F11	DBHB21abd	FS403_96_F11	96_F11	FS403	FALSE	FALSE	FS403	YPD	0.1798	0.0239	0.2019		0.0018	0	0.0027	0.0033	2.5319	2.5022	2.7185	2.4245	-	-										0.0239	0.0221	0.0248	0.0254	2.554	2.5243	2.7406	2.4466										71
DBHB21abd_96_F12	DBHB21abd	FS403_96_F12	96_F12	FS403	FALSE	TRUE	FS403	YPD	0.1719	0.2083	0.3802		0	0.001	0.003	0.0031	2.3794	2.3805	2.6056	2.3085	-	-										0.2083	0.2093	0.2113	0.2114	2.5877	2.5888	2.8139	2.5168										72
DBHB21abd_96_G1	DBHB21abd	FS403_96_G1	96_G1	FS403	FALSE	TRUE	FS403	YPD	0.1806	0.4168	0.5933		0.0041	0	0.0031	0.0015	2.622	2.1169	2.3163	2.4932	-	-										0.4168	0.4127	0.4158	0.4142	3.0347	2.5296	2.729	2.9059										73
DBHB21abd_96_G2	DBHB21abd	FS403_96_G2	96_G2	FS403	FALSE	FALSE	FS403	YPD	0.178	0.6674	0.8429		0.0025	0.0007	0	0.0001	2.1217	1.7713	1.9518	2.1262	-	-										0.6674	0.6656	0.6649	0.665	2.7866	2.4362	2.6167	2.7911										74
DBHB21abd_96_G3	DBHB21abd	FS403_96_G3	96_G3	FS403	FALSE	FALSE	FS403	YPD	0.1746	0.5885	0.7598		0.0033	0.0066	0.0014	0	2.0344	1.821	1.8812	2.0997	-	-										0.5885	0.5918	0.5866	0.5852	2.6196	2.4062	2.4664	2.6849										75
DBHB21abd_96_G4	DBHB21abd	FS403_96_G4	96_G4	FS403	FALSE	FALSE	FS403	YPD	0.1835	0.4325	0.6132		0.0028	0.0006	0	0.0025	2.2095	2.159	2.1061	2.2837	-	-										0.4325	0.4303	0.4297	0.4322	2.6392	2.5887	2.5358	2.7134										76
DBHB21abd_96_G5	DBHB21abd	FS403_96_G5	96_G5	FS403	FALSE	FALSE	FS403	YPD	0.1856	0.401	0.586		0.0006	0.0019	0	0.0015	2.4164	2.2501	2.1765	2.2168	-	-										0.401	0.4023	0.4004	0.4019	2.8168	2.6505	2.5769	2.6172										77
DBHB21abd_96_G6	DBHB21abd	FS403_96_G6	96_G6	FS403	FALSE	FALSE	FS403	YPD	0.2022	0.3384	0.5392		0.0014	0.0008	0	0.0022	2.4468	2.2604	2.2936	2.2499	-	-										0.3384	0.3378	0.337	0.3392	2.7838	2.5974	2.6306	2.5869										78
DBHB21abd_96_G7	DBHB21abd	FS403_96_G7	96_G7	FS403	FALSE	FALSE	FS403	YPD	0.2543	0.3021	0.5537		0.0027	0	0.0027	0.0039	2.539	2.3665	2.3215	2.3627	-	-										0.3021	0.2994	0.3021	0.3033	2.8384	2.6659	2.6209	2.6621										79
DBHB21abd_96_G8	DBHB21abd	FS403_96_G8	96_G8	FS403	FALSE	FALSE	FS403	YPD	0.1773	0.1709	0.3443		0.0039	0.0001	0	0.0035	2.472	2.3094	2.3962	2.3343	-	-										0.1709	0.1671	0.167	0.1705	2.639	2.4764	2.5632	2.5013										80
DBHB21abd_96_G9	DBHB21abd	FS403_96_G9	96_G9	FS403	FALSE	FALSE	FS403	YPD	0.1744	0.1513	0.3257		0	0.0018	0.0015	0.0001	2.6695	2.457	2.4419	2.5492	-	-										0.1513	0.1531	0.1528	0.1514	2.8208	2.6083	2.5932	2.7005										81
DBHB21abd_96_G10	DBHB21abd	FS403_96_G10	96_G10	FS403	FALSE	FALSE	FS403	YPD	0.1709	0.0457	0.2154		0.0012	0	0.0005	0	2.6346	2.539	2.4897	2.5644	-	-										0.0457	0.0445	0.045	0.0445	2.6791	2.5835	2.5342	2.6089										82
DBHB21abd_96_G11	DBHB21abd	FS403_96_G11	96_G11	FS403	FALSE	FALSE	FS403	YPD	0.1769	0.0216	0.197		0.0015	0	0.0001	0.0014	2.7282	2.5906	2.5485	2.5721	-	-										0.0216	0.0201	0.0202	0.0215	2.7483	2.6107	2.5686	2.5922										83
DBHB21abd_96_G12	DBHB21abd	FS403_96_G12	96_G12	FS403	FALSE	TRUE	FS403	YPD	0.1642	0.015	0.178		0.0012	0	0.0008	0.0005	3.0451	2.8264	2.7588	2.9456	-	-										0.015	0.0138	0.0146	0.0143	3.0589	2.8402	2.7726	2.9594										84
DBHB21abd_96_H2	DBHB21abd	FS403_96_H2	96_H2	FS403	FALSE	TRUE	FS403	YPD	0.179	0.5543	0.7228		0.0105	0.0102	0.0055	0	2.1202	2.3367	1.9092	1.8764	-	-										0.5543	0.554	0.5493	0.5438	2.664	2.8805	2.453	2.4202										86
DBHB21abd_96_H3	DBHB21abd	FS403_96_H3	96_H3	FS403	FALSE	TRUE	FS403	YPD	0.1747	0.45	0.6167		0.008	0.0132	0.0075	0	2.2084	2.274	1.9843	2.1011	-	-										0.45	0.4552	0.4495	0.442	2.6504	2.716	2.4263	2.5431										87
DBHB21abd_96_H4	DBHB21abd	FS403_96_H4	96_H4	FS403	FALSE	TRUE	FS403	YPD	0.1724	0.3809	0.5467		0.0066	0.009	0.0074	0	2.2058	2.0891	2.0726	2.0866	-	-										0.3809	0.3833	0.3817	0.3743	2.5801	2.4634	2.4469	2.4609										88
DBHB21abd_96_H5	DBHB21abd	FS403_96_H5	96_H5	FS403	FALSE	TRUE	FS403	YPD	0.1719	0.227	0.3943		0.0046	0.0054	0.0034	0	2.6327	2.2009	2.2337	2.2735	-	-										0.227	0.2278	0.2258	0.2224	2.8551	2.4233	2.4561	2.4959										89
DBHB21abd_96_H6	DBHB21abd	FS403_96_H6	96_H6	FS403	FALSE	TRUE	FS403	YPD	0.1687	0.2181	0.3796		0.0072	0.0034	0.0042	0	2.6445	2.3513	2.3461	2.3959	-	-										0.2181	0.2143	0.2151	0.2109	2.8554	2.5622	2.557	2.6068										90
DBHB21abd_96_H7	DBHB21abd	FS403_96_H7	96_H7	FS403	FALSE	TRUE	FS403	YPD	0.17	0.1111	0.2734		0.0077	0.0072	0.0066	0	2.6916	2.3804	2.391	2.4972	-	-										0.1111	0.1106	0.11	0.1034	2.795	2.4838	2.4944	2.6006										91
DBHB21abd_96_H8	DBHB21abd	FS403_96_H8	96_H8	FS403	FALSE	TRUE	FS403	YPD	0.1687	0.2154	0.3783		0.0058	0.0059	0.0092	0	2.7025	2.4055	2.3871	2.5036	-	-										0.2154	0.2155	0.2188	0.2096	2.9121	2.6151	2.5967	2.7132										92
DBHB21abd_96_H9	DBHB21abd	FS403_96_H9	96_H9	FS403	FALSE	TRUE	FS403	YPD	0.169	0.0436	0.209		0.0036	0.0032	0.0037	0	2.7998	2.8033	2.6178	2.7502	-	-										0.0436	0.0432	0.0437	0.04	2.8398	2.8433	2.6578	2.7902										93
DBHB21abd_96_H10	DBHB21abd	FS403_96_H10	96_H10	FS403	FALSE	TRUE	FS403	YPD	0.167	0.0497	0.2138		0.0029	0.0029	0.0071	0	2.9562	2.7684	2.6428	2.7636	-	-										0.0497	0.0497	0.0539	0.0468	3.003	2.8152	2.6896	2.8104										94
DBHB21abd_96_H11	DBHB21abd	FS403_96_H11	96_H11	FS403	FALSE	TRUE	FS403	YPD	0.168	-0.00229999	0.165		0.0007	0.0003	0.0016	0	2.8623	2.665	2.678	2.6782	-	-										-0.0023	-0.0027	-0.0014	-0.003	2.8593	2.662	2.675	2.6752										95
DBHB21abd_96_H12	DBHB21abd	FS403_96_H12	96_H12	FS403	FALSE	TRUE	FS403	YPD	0.1811	0.0054	0.1846		0.0019	0	0.0008	0.0007	3.3154	3.3154	3.3154	3.3154	-	-										0.0054	0.0035	0.0043	0.0042	3.3189	3.3189	3.3189	3.3189										96
DBHB16abc_96_A2	DBHB16abc	FS403_96_A2	96_A2	FS403	FALSE	TRUE	FS403	YPD	0.2214	0.3796	0.5852		0.0158	0.0125	0.0135	0	2.7047	2.7488	2.6048	2.2268	-	-										0.3796	0.3763	0.3773	0.3638	3.0685	3.1126	2.9686	2.5906										2
DBHB16abc_96_A3	DBHB16abc	FS403_96_A3	96_A3	FS403	FALSE	TRUE	FS403	YPD	0.1976	0.4406	0.6211		0.0171	0.008	0.022	0	2.5289	2.6624	2.6543	2.2002	-	-										0.4406	0.4315	0.4455	0.4235	2.9524	3.0859	3.0778	2.6237										3
DBHB16abc_96_A4	DBHB16abc	FS403_96_A4	96_A4	FS403	FALSE	TRUE	FS403	YPD	0.2	0.4485	0.6336		0.0149	0.0114	0.014	0	2.3645	2.5063	2.6654	2.1711	-	-										0.4485	0.445	0.4476	0.4336	2.7981	2.9399	3.099	2.6047										4
DBHB16abc_96_A5	DBHB16abc	FS403_96_A5	96_A5	FS403	FALSE	TRUE	FS403	YPD	0.2029	0.2428	0.4381		0.0076	0.0046	0.0062	0	2.4137	2.4943	2.4766	2.2297	-	-										0.2428	0.2398	0.2414	0.2352	2.6489	2.7295	2.7118	2.4649										5
DBHB16abc_96_A7	DBHB16abc	FS403_96_A7	96_A7	FS403	FALSE	TRUE	FS403	YPD	0.2031	0.1141	0.3143		0.0029	0	0.0014	0.0024	3.1857	3.1857	3.1857	3.1857	-	-										0.1141	0.1112	0.1126	0.1136	3.2969	3.2969	3.2969	3.2969										7
DBHB16abc_96_A8	DBHB16abc	FS403_96_A8	96_A8	FS403	FALSE	TRUE	FS403	YPD	0.2139	0.1689	0.3806		0.0022	0.001	0.0027	0	2.7302	2.6178	2.5723	2.708	-	-										0.1689	0.1677	0.1694	0.1667	2.8969	2.7845	2.739	2.8747										8
DBHB16abc_96_A9	DBHB16abc	FS403_96_A9	96_A9	FS403	FALSE	TRUE	FS403	YPD	0.2256	0.1019	0.3221		0.0054	0	0.0036	0.0021	2.6433	2.7294	2.7083	2.7298	-	-										0.1019	0.0965	0.1001	0.0986	2.7398	2.8259	2.8048	2.8263										9
DBHB16abc_96_A10	DBHB16abc	FS403_96_A10	96_A10	FS403	FALSE	TRUE	FS403	YPD	0.2045	0.1018	0.305		0.0013	0	0.0018	0.0027	2.6888	2.7723	2.8795	2.8519	-	-										0.1018	0.1005	0.1023	0.1032	2.7893	2.8728	2.98	2.9524										10
DBHB16abc_96_A11	DBHB16abc	FS403_96_A11	96_A11	FS403	FALSE	TRUE	FS403	YPD	0.1999	0.1484	0.3473		0.001	0.0017	0.0042	0	2.8547	2.7478	2.9627	3.0101	-	-										0.1484	0.1491	0.1516	0.1474	3.0021	2.8952	3.1101	3.1575										11
DBHB16abc_96_B2	DBHB16abc	FS403_96_B2	96_B2	FS403	FALSE	FALSE	FS403	YPD	0.1993	0.4697	0.644		0.025	0.0056	0.0068	0	2.0558	2.3279	2.1057	2.3344	-	-										0.4697	0.4503	0.4515	0.4447	2.5005	2.7726	2.5504	2.7791										14
DBHB16abc_96_B3	DBHB16abc	FS403_96_B3	96_B3	FS403	FALSE	FALSE	FS403	YPD	0.1993	0.3061	0.4858		0.0196	0.0027	0.0062	0	2.1692	2.3517	2.2166	2.462	-	-										0.3061	0.2892	0.2927	0.2865	2.4557	2.6382	2.5031	2.7485										15
DBHB16abc_96_B4	DBHB16abc	FS403_96_B4	96_B4	FS403	FALSE	FALSE	FS403	YPD	0.2063	0.3138	0.5039		0.0162	0	0.0046	0.0045	2.0173	2.3006	2.2355	2.3623	-	-										0.3138	0.2976	0.3022	0.3021	2.3149	2.5982	2.5331	2.6599										16
DBHB16abc_96_B5	DBHB16abc	FS403_96_B5	96_B5	FS403	FALSE	FALSE	FS403	YPD	0.2084	0.2781	0.475		0.0115	0.0003	0.0044	0	2.2151	2.4705	2.4182	2.4262	-	-										0.2781	0.2669	0.271	0.2666	2.4817	2.7371	2.6848	2.6928										17
DBHB16abc_96_B7	DBHB16abc	FS403_96_B7	96_B7	FS403	FALSE	FALSE	FS403	YPD	0.2223	0.1981	0.4107		0.0097	0.0002	0	0.0004	2.1558	2.3621	2.4937	2.4286	-	-										0.1981	0.1886	0.1884	0.1888	2.3442	2.5505	2.6821	2.617										19
DBHB16abc_96_B8	DBHB16abc	FS403_96_B8	96_B8	FS403	FALSE	FALSE	FS403	YPD	0.2465	0.1166	0.3568		0.0063	0.0021	0	0.0012	2.2507	2.4155	2.4158	2.4396	-	-										0.1166	0.1124	0.1103	0.1115	2.361	2.5258	2.5261	2.5499										20
DBHB16abc_96_B9	DBHB16abc	FS403_96_B9	96_B9	FS403	FALSE	FALSE	FS403	YPD	0.2482	0.0679	0.3102		0.0059	0.0011	0.0017	0	2.4222	2.4041	2.7126	2.4948	-	-										0.0679	0.0631	0.0637	0.062	2.4842	2.4661	2.7746	2.5568										21
DBHB16abc_96_B10	DBHB16abc	FS403_96_B10	96_B10	FS403	FALSE	FALSE	FS403	YPD	0.239	0.0372	0.2712		0.005	0.0006	0.0012	0	2.4192	2.3304	2.7005	2.5102	-	-										0.0372	0.0328	0.0334	0.0322	2.4514	2.3626	2.7327	2.5424										22
DBHB16abc_96_B11	DBHB16abc	FS403_96_B11	96_B11	FS403	FALSE	FALSE	FS403	YPD	0.2029	0.0936	0.2924		0.0041	0	0.0022	0.0021	2.5309	2.5354	2.7759	2.5582	-	-										0.0936	0.0895	0.0917	0.0916	2.6204	2.6249	2.8654	2.6477										23
DBHB16abc_96_C2	DBHB16abc	FS403_96_C2	96_C2	FS403	FALSE	FALSE	FS403	YPD	0.2205	0.6321	0.8357		0.0169	0.0072	0	0.0004	2.1904	2.1013	1.9176	2.1986	-	-										0.6321	0.6224	0.6152	0.6156	2.8056	2.7165	2.5328	2.8138										26
DBHB16abc_96_C3	DBHB16abc	FS403_96_C3	96_C3	FS403	FALSE	FALSE	FS403	YPD	0.2387	0.4827	0.7054		0.016	0.0081	0.0031	0	2.2006	2.1298	2.1991	2.1222	-	-										0.4827	0.4748	0.4698	0.4667	2.6673	2.5965	2.6658	2.5889										27
DBHB16abc_96_C4	DBHB16abc	FS403_96_C4	96_C4	FS403	FALSE	FALSE	FS403	YPD	0.2091	0.474	0.6679		0.0152	0.009	0	0.0048	2.1555	2.1056	2.1496	2.2156	-	-										0.474	0.4678	0.4588	0.4636	2.6143	2.5644	2.6084	2.6744										28
DBHB16abc_96_C5	DBHB16abc	FS403_96_C5	96_C5	FS403	FALSE	FALSE	FS403	YPD	0.2048	0.5055	0.6979		0.0124	0.006	0.0033	0	2.0704	2.0364	2.2262	2.2548	-	-										0.5055	0.4991	0.4964	0.4931	2.5635	2.5295	2.7193	2.7479										29
DBHB16abc_96_C7	DBHB16abc	FS403_96_C7	96_C7	FS403	FALSE	FALSE	FS403	YPD	0.2191	0.3316	0.5276		0.0231	0.0094	0	0.0053	2.1479	2.1824	2.3381	2.1768	-	-										0.3316	0.3179	0.3085	0.3138	2.4564	2.4909	2.6466	2.4853										31
DBHB16abc_96_C8	DBHB16abc	FS403_96_C8	96_C8	FS403	FALSE	FALSE	FS403	YPD	0.2275	0.3108	0.5185		0.0198	0.0054	0	0.0025	2.1608	2.1772	2.2196	2.1821	-	-										0.3108	0.2964	0.291	0.2935	2.4518	2.4682	2.5106	2.4731										32
DBHB16abc_96_C9	DBHB16abc	FS403_96_C9	96_C9	FS403	FALSE	FALSE	FS403	YPD	0.2535	0.2099	0.4526		0.0108	0.0048	0.0028	0	2.3446	2.3638	2.4467	2.3592	-	-										0.2099	0.2039	0.2019	0.1991	2.5437	2.5629	2.6458	2.5583										33
DBHB16abc_96_C10	DBHB16abc	FS403_96_C10	96_C10	FS403	FALSE	FALSE	FS403	YPD	0.2656	0.1807	0.4391		0.0072	0.0046	0	0.0052	2.4035	2.5379	2.5032	2.3625	-	-										0.1807	0.1781	0.1735	0.1787	2.577	2.7114	2.6767	2.536										34
DBHB16abc_96_C11	DBHB16abc	FS403_96_C11	96_C11	FS403	FALSE	FALSE	FS403	YPD	0.2484	0.1703	0.4169		0.0018	0.0024	0	0.0004	2.3515	2.7714	2.8129	2.4009	-	-										0.1703	0.1709	0.1685	0.1689	2.52	2.9399	2.9814	2.5694										35
DBHB16abc_96_D2	DBHB16abc	FS403_96_D2	96_D2	FS403	FALSE	FALSE	FS403	YPD	0.2214	0.5091	0.7216		0.0089	0.0104	0.0023	0	2.3558	2.3368	2.4553	1.9554	-	-										0.5091	0.5106	0.5025	0.5002	2.856	2.837	2.9555	2.4556										38
DBHB16abc_96_D3	DBHB16abc	FS403_96_D3	96_D3	FS403	FALSE	FALSE	FS403	YPD	0.2316	0.2281	0.4535		0.0062	0.005	0	0.0001	2.3923	2.3156	2.449	2.2022	-	-										0.2281	0.2269	0.2219	0.222	2.6142	2.5375	2.6709	2.4241										39
DBHB16abc_96_D4	DBHB16abc	FS403_96_D4	96_D4	FS403	FALSE	FALSE	FS403	YPD	0.2108	0.2929	0.5011		0.0026	0.0071	0	0.0023	2.3616	2.3147	2.4542	2.1338	-	-										0.2929	0.2974	0.2903	0.2926	2.6519	2.605	2.7445	2.4241										40
DBHB16abc_96_D5	DBHB16abc	FS403_96_D5	96_D5	FS403	FALSE	FALSE	FS403	YPD	0.2028	0.2646	0.4621		0.0053	0.006	0.0034	0	2.408	2.2904	2.5033	2.2508	-	-										0.2646	0.2653	0.2627	0.2593	2.6673	2.5497	2.7626	2.5101										41
DBHB16abc_96_D7	DBHB16abc	FS403_96_D7	96_D7	FS403	FALSE	FALSE	FS403	YPD	0.2078	0.1939	0.3881		0.0136	0.0002	0.0001	0	2.4667	2.4194	2.4547	2.4047	-	-										0.1939	0.1805	0.1804	0.1803	2.647	2.5997	2.635	2.585										43
DBHB16abc_96_D8	DBHB16abc	FS403_96_D8	96_D8	FS403	FALSE	FALSE	FS403	YPD	0.2154	0.1676	0.3755		0.0075	0.0016	0	0.0026	2.4395	2.3824	2.3452	2.3865	-	-										0.1676	0.1617	0.1601	0.1627	2.5996	2.5425	2.5053	2.5466										44
DBHB16abc_96_D9	DBHB16abc	FS403_96_D9	96_D9	FS403	FALSE	FALSE	FS403	YPD	0.2388	0.0858	0.322		0.0026	0.0027	0.0013	0	2.4464	2.4463	2.5256	2.3485	-	-										0.0858	0.0859	0.0845	0.0832	2.5296	2.5295	2.6088	2.4317										45
DBHB16abc_96_D10	DBHB16abc	FS403_96_D10	96_D10	FS403	FALSE	FALSE	FS403	YPD	0.2482	0.1165	0.3588		0.0059	0.0028	0	0.0027	2.5131	2.5209	2.5543	2.401	-	-										0.1165	0.1134	0.1106	0.1133	2.6237	2.6315	2.6649	2.5116										46
DBHB16abc_96_D11	DBHB16abc	FS403_96_D11	96_D11	FS403	FALSE	FALSE	FS403	YPD	0.2502	0.082	0.3322		0	0.0004	0.0004	0.0005	2.6356	2.7195	2.7364	2.5177	-	-										0.082	0.0824	0.0824	0.0825	2.7176	2.8015	2.8184	2.5997										47
DBHB16abc_96_E2	DBHB16abc	FS403_96_E2	96_E2	FS403	FALSE	FALSE	FS403	YPD	0.2257	0.4266	0.6397		0.0126	0.0049	0.0054	0	2.3204	2.0513	2.3097	2.3566	-	-										0.4266	0.4189	0.4194	0.414	2.7344	2.4653	2.7237	2.7706										50
DBHB16abc_96_E3	DBHB16abc	FS403_96_E3	96_E3	FS403	FALSE	FALSE	FS403	YPD	0.236	0.3876	0.6122		0.0114	0.0027	0.0036	0	2.2088	2.0923	2.2146	2.2272	-	-										0.3876	0.3789	0.3798	0.3762	2.585	2.4685	2.5908	2.6034										51
DBHB16abc_96_E4	DBHB16abc	FS403_96_E4	96_E4	FS403	FALSE	FALSE	FS403	YPD	0.2358	0.4039	0.6278		0.0119	0.0052	0.005	0	2.0512	1.9699	2.2536	2.191	-	-										0.4039	0.3972	0.397	0.392	2.4432	2.3619	2.6456	2.583										52
DBHB16abc_96_E5	DBHB16abc	FS403_96_E5	96_E5	FS403	FALSE	FALSE	FS403	YPD	0.2425	0.4338	0.6646		0.0117	0.007	0.0062	0	2.006	2.0683	2.182	2.1705	-	-										0.4338	0.4291	0.4283	0.4221	2.4281	2.4904	2.6041	2.5926										53
DBHB16abc_96_E6	DBHB16abc	FS403_96_E6	96_E6	FS403	FALSE	FALSE	FS403	YPD	0.2314	0.4129	0.6315		0.0128	0.0009	0.0077	0	2.0433	2.1894	2.3703	2.1739	-	-										0.4129	0.401	0.4078	0.4001	2.4434	2.5895	2.7704	2.574										54
DBHB16abc_96_E7	DBHB16abc	FS403_96_E7	96_E7	FS403	FALSE	FALSE	FS403	YPD	0.2411	0.34	0.5717		0.0094	0	0.0034	0.0005	2.0641	2.102	2.3016	2.1728	-	-										0.34	0.3306	0.334	0.3311	2.3947	2.4326	2.6322	2.5034										55
DBHB16abc_96_E8	DBHB16abc	FS403_96_E8	96_E8	FS403	FALSE	FALSE	FS403	YPD	0.2279	0.3274	0.5501		0.0052	0	0.0019	0.002	2.105	2.2427	2.2347	2.3067	-	-										0.3274	0.3222	0.3241	0.3242	2.4272	2.5649	2.5569	2.6289										56
DBHB16abc_96_E9	DBHB16abc	FS403_96_E9	96_E9	FS403	FALSE	FALSE	FS403	YPD	0.2275	0.1932	0.4136		0.0071	0.0005	0.006	0	2.2397	2.2973	2.4698	2.3214	-	-										0.1932	0.1866	0.1921	0.1861	2.4258	2.4834	2.6559	2.5075										57
DBHB16abc_96_E10	DBHB16abc	FS403_96_E10	96_E10	FS403	FALSE	FALSE	FS403	YPD	0.213	0.3049	0.5107		0.0072	0.0003	0.0006	0	2.2504	2.3947	2.3872	2.3753	-	-										0.3049	0.298	0.2983	0.2977	2.5481	2.6924	2.6849	2.673										58
DBHB16abc_96_E11	DBHB16abc	FS403_96_E11	96_E11	FS403	FALSE	FALSE	FS403	YPD	0.229	0.2211	0.4431		0.007	0	0.0044	0.0041	2.273	2.3686	2.4659	2.5804	-	-										0.2211	0.2141	0.2185	0.2182	2.4871	2.5827	2.68	2.7945										59
DBHB16abc_96_E12	DBHB16abc	FS403_96_E12	96_E12	FS403	FALSE	TRUE	FS403	YPD	0.1965	0.1264	0.3189		0.004	0	0.0048	0.0021	2.4918	2.5355	2.6708	3.0643	-	-										0.1264	0.1224	0.1272	0.1245	2.6142	2.6579	2.7932	3.1867										60
DBHB16abc_96_F2	DBHB16abc	FS403_96_F2	96_F2	FS403	FALSE	FALSE	FS403	YPD	0.2186	0.4956	0.7063		0.0079	0.01	0.0034	0	1.9466	2.2642	2.37	2.1158	-	-										0.4956	0.4977	0.4911	0.4877	2.4343	2.7519	2.8577	2.6035										62
DBHB16abc_96_F3	DBHB16abc	FS403_96_F3	96_F3	FS403	FALSE	FALSE	FS403	YPD	0.2229	0.3651	0.5747		0.0133	0.0106	0.0101	0	2.0965	2.084	2.0599	2.1727	-	-										0.3651	0.3624	0.3619	0.3518	2.4483	2.4358	2.4117	2.5245										63
DBHB16abc_96_F4	DBHB16abc	FS403_96_F4	96_F4	FS403	FALSE	FALSE	FS403	YPD	0.2254	0.282	0.499		0.0084	0.0087	0	0.0011	2.0623	2.0337	2.0792	2.2446	-	-										0.282	0.2823	0.2736	0.2747	2.3359	2.3073	2.3528	2.5182										64
DBHB16abc_96_F5	DBHB16abc	FS403_96_F5	96_F5	FS403	FALSE	FALSE	FS403	YPD	0.2189	0.3616	0.57		0.0105	0.014	0.0067	0	2.0847	2.0385	2.0997	2.2405	-	-										0.3616	0.3651	0.3578	0.3511	2.4358	2.3896	2.4508	2.5916										65
DBHB16abc_96_F6	DBHB16abc	FS403_96_F6	96_F6	FS403	FALSE	FALSE	FS403	YPD	0.2254	0.2148	0.4378		0.0024	0.0035	0.0044	0	2.0415	2.0316	2.0784	2.1982	-	-										0.2148	0.2159	0.2168	0.2124	2.2539	2.244	2.2908	2.4106										66
DBHB16abc_96_F7	DBHB16abc	FS403_96_F7	96_F7	FS403	FALSE	FALSE	FS403	YPD	0.2212	0.1817	0.3998		0.0031	0.0026	0.001	0	2.1698	2.168	2.1985	2.439	-	-										0.1817	0.1812	0.1796	0.1786	2.3484	2.3466	2.3771	2.6176										67
DBHB16abc_96_F8	DBHB16abc	FS403_96_F8	96_F8	FS403	FALSE	FALSE	FS403	YPD	0.2475	0.1794	0.4269		0	0.002	0.0014	0.0016	2.2846	2.227	2.1611	2.3976	-	-										0.1794	0.1814	0.1808	0.181	2.464	2.4064	2.3405	2.577										68
DBHB16abc_96_F9	DBHB16abc	FS403_96_F9	96_F9	FS403	FALSE	FALSE	FS403	YPD	0.2361	0.1055	0.3386		0.003	0.0031	0.0045	0	2.2912	2.2685	2.2676	2.3707	-	-										0.1055	0.1056	0.107	0.1025	2.3937	2.371	2.3701	2.4732										69
DBHB16abc_96_F10	DBHB16abc	FS403_96_F10	96_F10	FS403	FALSE	FALSE	FS403	YPD	0.2515	0.1304	0.3808		0.0011	0.0013	0.0018	0	2.319	2.309	2.3349	2.6556	-	-										0.1304	0.1306	0.1311	0.1293	2.4483	2.4383	2.4642	2.7849										70
DBHB16abc_96_F11	DBHB16abc	FS403_96_F11	96_F11	FS403	FALSE	FALSE	FS403	YPD	0.2338	0.0898	0.323		0.0006	0.0031	0	0.0004	2.3732	2.3465	2.3635	2.5857	-	-										0.0898	0.0923	0.0892	0.0896	2.4624	2.4357	2.4527	2.6749										71
DBHB16abc_96_F12	DBHB16abc	FS403_96_F12	96_F12	FS403	FALSE	TRUE	FS403	YPD	0.1973	0.1931	0.3884		0.002	0.0028	0.0062	0	2.5992	2.5733	2.4645	2.768	-	-										0.1931	0.1939	0.1973	0.1911	2.7903	2.7644	2.6556	2.9591										72
DBHB16abc_96_G2	DBHB16abc	FS403_96_G2	96_G2	FS403	FALSE	FALSE	FS403	YPD	0.2117	0.6155	0.8175		0.0097	0.008	0.0023	0	1.858	2.1887	2.3819	1.9157	-	-										0.6155	0.6138	0.6081	0.6058	2.4638	2.7945	2.9877	2.5215										74
DBHB16abc_96_G3	DBHB16abc	FS403_96_G3	96_G3	FS403	FALSE	FALSE	FS403	YPD	0.2038	0.2763	0.4774		0.0027	0.0045	0.0006	0	2.0983	2.3696	2.3352	2.0738	-	-										0.2763	0.2781	0.2742	0.2736	2.3719	2.6432	2.6088	2.3474										75
DBHB16abc_96_G4	DBHB16abc	FS403_96_G4	96_G4	FS403	FALSE	FALSE	FS403	YPD	0.1866	0.5221	0.6991		0.0096	0.0114	0.0004	0	1.9077	2.4515	2.3393	1.8864	-	-										0.5221	0.5239	0.5129	0.5125	2.4202	2.964	2.8518	2.3989										76
DBHB16abc_96_G5	DBHB16abc	FS403_96_G5	96_G5	FS403	FALSE	FALSE	FS403	YPD	0.1886	0.5392	0.7169		0.0109	0.011	0.0037	0	1.9634	2.1901	2.1979	1.8628	-	-										0.5392	0.5393	0.532	0.5283	2.4917	2.7184	2.7262	2.3911										77
DBHB16abc_96_G6	DBHB16abc	FS403_96_G6	96_G6	FS403	FALSE	FALSE	FS403	YPD	0.1866	0.4702	0.6482		0.0086	0.0051	0.005	0	1.9701	2.1837	2.1646	1.9213	-	-										0.4702	0.4667	0.4666	0.4616	2.4317	2.6453	2.6262	2.3829										78
DBHB16abc_96_G7	DBHB16abc	FS403_96_G7	96_G7	FS403	FALSE	FALSE	FS403	YPD	0.2272	0.405	0.6274		0.0048	0.0051	0	0.0007	2.0227	2.329	2.1988	1.9614	-	-										0.405	0.4053	0.4002	0.4009	2.4229	2.7292	2.599	2.3616										79
DBHB16abc_96_G8	DBHB16abc	FS403_96_G8	96_G8	FS403	FALSE	FALSE	FS403	YPD	0.2354	0.2729	0.5064		0.0019	0.0036	0	0.0001	2.3702	2.358	2.1852	2.0344	-	-										0.2729	0.2746	0.271	0.2711	2.6412	2.629	2.4562	2.3054										80
DBHB16abc_96_G9	DBHB16abc	FS403_96_G9	96_G9	FS403	FALSE	FALSE	FS403	YPD	0.2517	0.1598	0.4115		0	0.0008	0.0041	0.0019	2.5661	2.5767	2.2307	2.182	-	-										0.1598	0.1606	0.1639	0.1617	2.7259	2.7365	2.3905	2.3418										81
DBHB16abc_96_G10	DBHB16abc	FS403_96_G10	96_G10	FS403	FALSE	FALSE	FS403	YPD	0.2611	0.2412	0.5023		0	0.002	0.0018	0.0023	2.4886	2.3374	2.222	2.1277	-	-										0.2412	0.2432	0.243	0.2435	2.7298	2.5786	2.4632	2.3689										82
DBHB16abc_96_G11	DBHB16abc	FS403_96_G11	96_G11	FS403	FALSE	FALSE	FS403	YPD	0.2117	0.0559	0.2676		0	0.0027	0.0023	0.0026	2.7382	2.5551	2.3664	2.7486	-	-										0.0559	0.0586	0.0582	0.0585	2.7941	2.611	2.4223	2.8045										83
DBHB16abc_96_G12	DBHB16abc	FS403_96_G12	96_G12	FS403	FALSE	TRUE	FS403	YPD	0.1912	0.0679	0.2591		0	0.0004	0.0013	0.0016	2.9905	3.1298	3.1581	3.2409	-	-										0.0679	0.0683	0.0692	0.0695	3.0584	3.1977	3.226	3.3088										84
DBHB16abc_96_H2	DBHB16abc	FS403_96_H2	96_H2	FS403	FALSE	TRUE	FS403	YPD	0.1895	0.6999	0.8818		0.0076	0.006	0.0046	0	2.4888	2.1015	2.3802	2.2336	-	-										0.6999	0.6983	0.6969	0.6923	3.1811	2.7938	3.0725	2.9259										86
DBHB16abc_96_H3	DBHB16abc	FS403_96_H3	96_H3	FS403	FALSE	TRUE	FS403	YPD	0.1832	0.5735	0.7469		0.0098	0.0029	0.0072	0	2.5349	2.3195	2.4079	2.2871	-	-										0.5735	0.5666	0.5709	0.5637	3.0986	2.8832	2.9716	2.8508										87
DBHB16abc_96_H4	DBHB16abc	FS403_96_H4	96_H4	FS403	FALSE	TRUE	FS403	YPD	0.1831	0.483	0.655		0.0111	0	0.0016	0.0001	2.6706	2.3454	2.6647	2.4032	-	-										0.483	0.4719	0.4735	0.472	3.1425	2.8173	3.1366	2.8751										88
DBHB16abc_96_H5	DBHB16abc	FS403_96_H5	96_H5	FS403	FALSE	TRUE	FS403	YPD	0.1821	0.4172	0.5922		0.0071	0	0.0042	0.0034	2.6778	2.5042	2.4489	2.2168	-	-										0.4172	0.4101	0.4143	0.4135	3.0879	2.9143	2.859	2.6269										89
DBHB16abc_96_H6	DBHB16abc	FS403_96_H6	96_H6	FS403	FALSE	TRUE	FS403	YPD	0.1813	0.3074	0.4799		0.0088	0.0005	0.0079	0	2.7635	2.5613	2.6365	2.4028	-	-										0.3074	0.2991	0.3065	0.2986	3.0621	2.8599	2.9351	2.7014										90
DBHB16abc_96_H7	DBHB16abc	FS403_96_H7	96_H7	FS403	FALSE	TRUE	FS403	YPD	0.1884	0.3495	0.5233		0.0146	0	0.0066	0.0076	2.6743	2.5714	2.5854	2.4576	-	-										0.3495	0.3349	0.3415	0.3425	3.0092	2.9063	2.9203	2.7925										91
DBHB16abc_96_H8	DBHB16abc	FS403_96_H8	96_H8	FS403	FALSE	TRUE	FS403	YPD	0.2173	0.3712	0.585		0.0035	0	0.001	0.0061	2.589	2.7653	2.6586	2.5118	-	-										0.3712	0.3677	0.3687	0.3738	2.9567	3.133	3.0263	2.8795										92
DBHB16abc_96_H9	DBHB16abc	FS403_96_H9	96_H9	FS403	FALSE	TRUE	FS403	YPD	0.1984	0.1202	0.3154		0.0032	0	0.0036	0.0038	2.8403	2.8722	2.7016	2.9333	-	-										0.1202	0.117	0.1206	0.1208	2.9573	2.9892	2.8186	3.0503										93
DBHB16abc_96_H10	DBHB16abc	FS403_96_H10	96_H10	FS403	FALSE	TRUE	FS403	YPD	0.1902	0.1797	0.3598		0.0101	0	0.0026	0.0066	2.8639	2.9184	3.1402	2.5737	-	-										0.1797	0.1696	0.1722	0.1762	3.0335	3.088	3.3098	2.7433										94
DBHB16abc_96_H11	DBHB16abc	FS403_96_H11	96_H11	FS403	FALSE	TRUE	FS403	YPD	0.1963	0.0839	0.2785		0.0017	0.0003	0	0.0015	2.9329	3.1463	3.1749	2.8317	-	-										0.0839	0.0825	0.0822	0.0837	3.0151	3.2285	3.2571	2.9139										95
DBHB16abc_96_H12	DBHB16abc	FS403_96_H12	96_H12	FS403	FALSE	TRUE	FS403	YPD	0.1895	0.0185	0.2076		0.0004	0	0.0015	0.0014	3.2924	3.2924	3.2924	3.2924	-	-										0.0185	0.0181	0.0196	0.0195	3.3105	3.3105	3.3105	3.3105										96
[truncated: 17 more columns]

## Sheet: Predicted cell counts
readingid	combifile	plateposition	well	strain	isblank	isborder	readinggroup	treatment	emptymeasure	platedmass	minimum	measurements																				Rawmeasures-empty																	Order
DBHB10abc_384_A1	DBHB10abc	FS403,FS403,FS403,FS403_384_A1	384_A1	FS403	FALSE	TRUE	FS403	YPD	0.2541	0.0925	0.3359		0.0107	0.0021	0.0009	0	0.5675	0.5735	0.5941	0.6146	-	-										0.0925	0.0839	0.0827	0.0818	0.6493	0.6553	0.6759	0.6964										1
DBHB10abc_384_B1	DBHB10abc	FS403,FS403,FS403,FS403_384_B1	384_B1	FS403	FALSE	TRUE	FS403	YPD	0.2415	0.1374	0.3684		0.0105	0.0024	0.0025	0	0.6145	0.6169	0.6094	0.6262	-	-										0.1374	0.1293	0.1294	0.1269	0.7414	0.7438	0.7363	0.7531										25
DBHB10abc_384_C1	DBHB10abc	FS403,FS403,FS403,FS403_384_C1	384_C1	FS403	FALSE	TRUE	FS403	YPD	0.2364	0.1151	0.3461		0.0054	0.0008	0	0.0002	0.5942	0.5939	0.5988	0.6201	-	-										0.1151	0.1105	0.1097	0.1099	0.7039	0.7036	0.7085	0.7298										49
DBHB10abc_384_D1	DBHB10abc	FS403,FS403,FS403,FS403_384_D1	384_D1	FS403	FALSE	TRUE	FS403	YPD	0.2376	0.1532	0.3805		0.0103	0.0051	0.0024	0	0.6317	0.6338	0.6207	0.6379	-	-										0.1532	0.148	0.1453	0.1429	0.7746	0.7767	0.7636	0.7808										73
DBHB10abc_384_E1	DBHB10abc	FS403,FS403,FS403,FS403_384_E1	384_E1	FS403	FALSE	TRUE	FS403	YPD	0.2361	0.145	0.3741		0.007	0.0075	0.0024	0	0.4366	0.4427	0.4512	0.4585	-	-										0.145	0.1455	0.1404	0.138	0.5746	0.5807	0.5892	0.5965										97
DBHB10abc_384_F1	DBHB10abc	FS403,FS403,FS403,FS403_384_F1	384_F1	FS403	FALSE	TRUE	FS403	YPD	0.2373	0.0711	0.3054		0.003	0	0.0008	0.0007	0.3825	0.3897	0.3874	0.402	-	-										0.0711	0.0681	0.0689	0.0688	0.4506	0.4578	0.4555	0.4701										121
DBHB10abc_384_G1	DBHB10abc	FS403,FS403,FS403,FS403_384_G1	384_G1	FS403	FALSE	TRUE	FS403	YPD	0.2294	0.0343	0.2592		0.0045	0	0.0007	0.0011	0.3457	0.353	0.3645	0.3734	-	-										0.0343	0.0298	0.0305	0.0309	0.3755	0.3828	0.3943	0.4032										145
DBHB10abc_384_H1	DBHB10abc	FS403,FS403,FS403,FS403_384_H1	384_H1	FS403	FALSE	TRUE	FS403	YPD	0.2312	0.0403	0.2703		0.0012	0.0008	0	0	0.3681	0.3859	0.3978	0.4111	-	-										0.0403	0.0399	0.0391	0.0391	0.4072	0.425	0.4369	0.4502										169
DBHB10abc_384_I1	DBHB10abc	FS403,FS403,FS403,FS403_384_I1	384_I1	FS403	FALSE	TRUE	FS403	YPD	0.2297	0.0579	0.2876		0	0.0013	0.0029	0.0042	0.4838	0.5152	0.5413	0.5532	-	-										0.0579	0.0592	0.0608	0.0621	0.5417	0.5731	0.5992	0.6111										193
DBHB10abc_384_J1	DBHB10abc	FS403,FS403,FS403,FS403_384_J1	384_J1	FS403	FALSE	TRUE	FS403	YPD	0.2288	0.0417	0.2705		0	0.0002	0.0004	0.0008	0.6874	0.7552	0.7678	0.7931	-	-										0.0417	0.0419	0.0421	0.0425	0.7291	0.7969	0.8095	0.8348										217
DBHB10abc_384_K1	DBHB10abc	FS403,FS403,FS403,FS403_384_K1	384_K1	FS403	FALSE	TRUE	FS403	YPD	0.2261	0.0577	0.2838		0	0.001	0.0006	0.0013	0.6491	0.702	0.7282	0.7513	-	-										0.0577	0.0587	0.0583	0.059	0.7068	0.7597	0.7859	0.809										241
DBHB10abc_384_L1	DBHB10abc	FS403,FS403,FS403,FS403_384_L1	384_L1	FS403	FALSE	TRUE	FS403	YPD	0.2274	0.0921	0.3179		0.0016	0.0027	0.0023	0	0.6926	0.7375	0.7512	0.7633	-	-										0.0921	0.0932	0.0928	0.0905	0.7831	0.828	0.8417	0.8538										265
DBHB10abc_384_M1	DBHB10abc	FS403,FS403,FS403,FS403_384_M1	384_M1	FS403	FALSE	TRUE	FS403	YPD	0.2266	0.0841	0.3088		0.0019	0.0016	0.0012	0	0.8729	0.9132	0.9148	0.906	-	-										0.0841	0.0838	0.0834	0.0822	0.9551	0.9954	0.997	0.9882										289
DBHB10abc_384_N1	DBHB10abc	FS403,FS403,FS403,FS403_384_N1	384_N1	FS403	FALSE	TRUE	FS403	YPD	0.3266	0.1203	0.4345		0.0124	0.0106	0.0061	0	0.6829	0.6861	0.6885	0.6836	-	-										0.1203	0.1185	0.114	0.1079	0.7908	0.794	0.7964	0.7915										313
DBHB10abc_384_O1	DBHB10abc	FS403,FS403,FS403,FS403_384_O1	384_O1	FS403	FALSE	TRUE	FS403	YPD	0.2176	-0.0011	0.2165		0	0.0001	0.0006	0	0.0048	0.0089	0.0078	0.0069	-	-										-0.0011	-0.001	-0.0005	-0.0011	0.0037	0.0078	0.0067	0.0058										337
DBHB10abc_384_P3	DBHB10abc	FS403,FS403,FS403,FS403_384_P3	384_P3	FS403	FALSE	TRUE	FS403	YPD	0.2168	0.000399993	0.2164		0.0008	0.0007	0.0006	0	0.0119	0.0164	0.0156	0.0168	-	-										0.0004	0.0003	0.0002	-0.0004	0.0115	0.016	0.0152	0.0164										363
DBHB10abc_384_P4	DBHB10abc	FS403,FS403,FS403,FS403_384_P4	384_P4	FS403	FALSE	TRUE	FS403	YPD	0.2328	-0.00990001	0.2217		0.0012	0	0.0003	0.0004	0.1989	0.1987	0.2155	0.2316	-	-										-0.0099	-0.0111	-0.0108	-0.0107	0.1878	0.1876	0.2044	0.2205										364
DBHB10abc_384_P5	DBHB10abc	FS403,FS403,FS403,FS403_384_P5	384_P5	FS403	FALSE	TRUE	FS403	YPD	0.2138	0.0051	0.2176		0.0013	0.0001	0.0016	0	0.2592	0.2486	0.2696	0.289	-	-										0.0051	0.0039	0.0054	0.0038	0.263	0.2524	0.2734	0.2928										365
DBHB10abc_384_P6	DBHB10abc	FS403,FS403,FS403,FS403_384_P6	384_P6	FS403	FALSE	TRUE	FS403	YPD	0.2162	0.0453	0.2572		0.0043	0	0.0022	0.0008	0.2644	0.2674	0.2868	0.3066	-	-										0.0453	0.041	0.0432	0.0418	0.3054	0.3084	0.3278	0.3476										366
DBHB10abc_384_P7	DBHB10abc	FS403,FS403,FS403,FS403_384_P7	384_P7	FS403	FALSE	TRUE	FS403	YPD	0.2184	0.0368	0.2538		0.0014	0	0.0006	0	0.1363	0.1449	0.1517	0.1563	-	-										0.0368	0.0354	0.036	0.0354	0.1717	0.1803	0.1871	0.1917										367
DBHB10abc_384_P8	DBHB10abc	FS403,FS403,FS403,FS403_384_P8	384_P8	FS403	FALSE	TRUE	FS403	YPD	0.2124	0.0302	0.2405		0.0021	0	0.0013	0.0001	0.1787	0.1849	0.1964	0.209	-	-										0.0302	0.0281	0.0294	0.0282	0.2068	0.213	0.2245	0.2371										368
DBHB10abc_384_P9	DBHB10abc	FS403,FS403,FS403,FS403_384_P9	384_P9	FS403	FALSE	TRUE	FS403	YPD	0.2123	0.0103	0.2195		0.0031	0.0007	0.0009	0	0.3452	0.3432	0.3622	0.3809	-	-										0.0103	0.0079	0.0081	0.0072	0.3524	0.3504	0.3694	0.3881										369
DBHB10abc_384_P10	DBHB10abc	FS403,FS403,FS403,FS403_384_P10	384_P10	FS403	FALSE	TRUE	FS403	YPD	0.223	0.0072	0.2293		0.0009	0.0013	0.002	0	0.1507	0.1662	0.1794	0.1919	-	-										0.0072	0.0076	0.0083	0.0063	0.157	0.1725	0.1857	0.1982										370
DBHB10abc_384_P11	DBHB10abc	FS403,FS403,FS403,FS403_384_P11	384_P11	FS403	FALSE	TRUE	FS403	YPD	0.2114	0.0063	0.216		0.0017	0.0004	0.0001	0	0.0863	0.0987	0.1076	0.1139	-	-										0.0063	0.005	0.0047	0.0046	0.0909	0.1033	0.1122	0.1185										371
DBHB10abc_384_P12	DBHB10abc	FS403,FS403,FS403,FS403_384_P12	384_P12	FS403	FALSE	TRUE	FS403	YPD	0.2124	0.002	0.2132		0.0012	0	0.0005	0.0005	0.0201	0.0255	0.0268	0.0273	-	-										0.002	0.0008	0.0013	0.0013	0.0209	0.0263	0.0276	0.0281										372
DBHB10abc_384_P13	DBHB10abc	FS403,FS403,FS403,FS403_384_P13	384_P13	FS403	FALSE	TRUE	FS403	YPD	0.2222	0.00169999	0.2177		0.0062	0.0059	0.0061	0.0059	0	0.0058	0.0045	0.0038	-	-										0.0017	0.0014	0.0016	0.0014	-0.0045	0.0013	0	-0.0007										373
DBHB10abc_384_P14	DBHB10abc	FS403,FS403,FS403,FS403_384_P14	384_P14	FS403	FALSE	TRUE	FS403	YPD	0.2421	-0.0233	0.2167		0.0021	0	0.0003	0.0005	0.0199	0.0289	0.0297	0.0321	-	-										-0.0233	-0.0254	-0.0251	-0.0249	-0.0055	0.0035	0.0043	0.0067										374
DBHB10abc_384_P15	DBHB10abc	FS403,FS403,FS403,FS403_384_P15	384_P15	FS403	FALSE	TRUE	FS403	YPD	0.2079	0.0126	0.2192		0.0013	0.0002	0	0.0001	0.0045	0.0115	0.0097	0.0095	-	-										0.0126	0.0115	0.0113	0.0114	0.0158	0.0228	0.021	0.0208										375
DBHB10abc_384_P16	DBHB10abc	FS403,FS403,FS403,FS403_384_P16	384_P16	FS403	FALSE	TRUE	FS403	YPD	0.2075	0.0023	0.2085		0.0013	0	0.0007	0	0.0063	0.0121	0.0109	0.0097	-	-										0.0023	0.001	0.0017	0.001	0.0073	0.0131	0.0119	0.0107										376
DBHB10abc_384_P17	DBHB10abc	FS403,FS403,FS403,FS403_384_P17	384_P17	FS403	FALSE	TRUE	FS403	YPD	0.205	0.005	0.2078		0.0022	0.0001	0.001	0	0.0126	0.0187	0.0182	0.0183	-	-										0.005	0.0029	0.0038	0.0028	0.0154	0.0215	0.021	0.0211										377
DBHB11abc_384_A1	DBHB11abc	FS403,FS403,FS403,FS403_384_A1	384_A1	FS403	FALSE	TRUE	FS403	YPD	0.2096	0.6395	0.8088		0.0403	0.0156	0	0.0111	1.1321	1.1531	1.1226	1.1382	-	-										0.6395	0.6148	0.5992	0.6103	1.7313	1.7523	1.7218	1.7374										1
DBHB11abc_384_A2	DBHB11abc	FS403,FS403,FS403,FS403_384_A2	384_A2	FS403	FALSE	TRUE	FS403	YPD	0.2082	0.6202	0.7821		0.0463	0.0426	0	0.0184	1.0621	1.0778	1.0547	1.0689	-	-										0.6202	0.6165	0.5739	0.5923	1.636	1.6517	1.6286	1.6428										2
DBHB11abc_384_B1	DBHB11abc	FS403,FS403,FS403,FS403_384_B1	384_B1	FS403	FALSE	TRUE	FS403	YPD	0.2017	0.5077	0.6693		0.0401	0.0101	0.0114	0	1.0659	1.0739	1.0583	1.0667	-	-										0.5077	0.4777	0.479	0.4676	1.5335	1.5415	1.5259	1.5343										25
DBHB11abc_384_B2	DBHB11abc	FS403,FS403,FS403,FS403_384_B2	384_B2	FS403	FALSE	FALSE	FS403	YPD	0.1986	0.5541	0.6942		0.0585	0.0134	0.012	0	1.025	1.0169	1.0164	1.0204	-	-										0.5541	0.509	0.5076	0.4956	1.5206	1.5125	1.512	1.516										26
DBHB11abc_384_C1	DBHB11abc	FS403,FS403,FS403,FS403_384_C1	384_C1	FS403	FALSE	TRUE	FS403	YPD	0.1997	0.6434	0.8288		0.0143	0.0002	0	0.0047	0.9812	0.9808	0.9694	0.9711	-	-										0.6434	0.6293	0.6291	0.6338	1.6103	1.6099	1.5985	1.6002										49
DBHB11abc_384_C2	DBHB11abc	FS403,FS403,FS403,FS403_384_C2	384_C2	FS403	FALSE	FALSE	FS403	YPD	0.1989	0.7002	0.8757		0.0234	0.0099	0	0.0026	0.9161	0.9141	0.8925	0.9075	-	-										0.7002	0.6867	0.6768	0.6794	1.5929	1.5909	1.5693	1.5843										50
DBHB11abc_384_D1	DBHB11abc	FS403,FS403,FS403,FS403_384_D1	384_D1	FS403	FALSE	TRUE	FS403	YPD	0.2003	0.8146	1.0101		0.0048	0.0141	0	0.0179	0.8441	0.881	0.868	0.8664	-	-										0.8146	0.8239	0.8098	0.8277	1.6539	1.6908	1.6778	1.6762										73
DBHB11abc_384_D2	DBHB11abc	FS403,FS403,FS403,FS403_384_D2	384_D2	FS403	FALSE	FALSE	FS403	YPD	0.1988	0.5582	0.757		0	0.0087	0.003	0.0142	0.9824	1.0047	1.0059	1.0024	-	-										0.5582	0.5669	0.5612	0.5724	1.5406	1.5629	1.5641	1.5606										74
DBHB11abc_384_E1	DBHB11abc	FS403,FS403,FS403,FS403_384_E1	384_E1	FS403	FALSE	TRUE	FS403	YPD	0.1982	0.4176	0.6158		0	0.0231	0.0202	0.021	1.1588	1.1695	1.1753	1.1865	-	-										0.4176	0.4407	0.4378	0.4386	1.5764	1.5871	1.5929	1.6041										97
DBHB11abc_384_E2	DBHB11abc	FS403,FS403,FS403,FS403_384_E2	384_E2	FS403	FALSE	FALSE	FS403	YPD	0.1959	0.6938	0.8897		0	0.0196	0.0309	0.0267	0.8427	0.8567	0.8617	0.8718	-	-										0.6938	0.7134	0.7247	0.7205	1.5365	1.5505	1.5555	1.5656										98
DBHB11abc_384_F1	DBHB11abc	FS403,FS403,FS403,FS403_384_F1	384_F1	FS403	FALSE	TRUE	FS403	YPD	0.1912	0.4029	0.5722		0.0219	0.0192	0.0069	0	1.2371	1.2582	1.2457	1.242	-	-										0.4029	0.4002	0.3879	0.381	1.6181	1.6392	1.6267	1.623										121
DBHB11abc_384_F2	DBHB11abc	FS403,FS403,FS403,FS403_384_F2	384_F2	FS403	FALSE	FALSE	FS403	YPD	0.1936	0.4136	0.6072		0	0.0152	0.0167	0.007	1.0787	1.0906	1.082	1.0856	-	-										0.4136	0.4288	0.4303	0.4206	1.4923	1.5042	1.4956	1.4992										122
DBHB11abc_384_G1	DBHB11abc	FS403,FS403,FS403,FS403_384_G1	384_G1	FS403	FALSE	TRUE	FS403	YPD	0.1912	0.4048	0.596		0	0.0069	0.0122	0.0018	1.1741	1.1964	1.187	1.1886	-	-										0.4048	0.4117	0.417	0.4066	1.5789	1.6012	1.5918	1.5934										145
DBHB11abc_384_G2	DBHB11abc	FS403,FS403,FS403,FS403_384_G2	384_G2	FS403	FALSE	FALSE	FS403	YPD	0.1915	0.2532	0.4447		0	0.0085	0.0137	0.0044	1.1888	1.2018	1.2006	1.2015	-	-										0.2532	0.2617	0.2669	0.2576	1.442	1.455	1.4538	1.4547										146
DBHB11abc_384_H1	DBHB11abc	FS403,FS403,FS403,FS403_384_H1	384_H1	FS403	FALSE	TRUE	FS403	YPD	0.1908	0.4034	0.5782		0.016	0.004	0	0.0224	1.1389	1.1739	1.1629	1.1664	-	-										0.4034	0.3914	0.3874	0.4098	1.5263	1.5613	1.5503	1.5538										169
DBHB11abc_384_H2	DBHB11abc	FS403,FS403,FS403,FS403_384_H2	384_H2	FS403	FALSE	FALSE	FS403	YPD	0.191	0.3588	0.5456		0.0042	0	0.0015	0.0195	1.0975	1.1367	1.1224	1.1315	-	-										0.3588	0.3546	0.3561	0.3741	1.4521	1.4913	1.477	1.4861										170
DBHB11abc_384_I1	DBHB11abc	FS403,FS403,FS403,FS403_384_I1	384_I1	FS403	FALSE	TRUE	FS403	YPD	0.1896	0.5605	0.7501		0	0.0173	0.0138	0.0312	0.962	0.9999	0.9823	0.9999	-	-										0.5605	0.5778	0.5743	0.5917	1.5225	1.5604	1.5428	1.5604										193
DBHB11abc_384_I2	DBHB11abc	FS403,FS403,FS403,FS403_384_I2	384_I2	FS403	FALSE	FALSE	FS403	YPD	0.1885	0.5167	0.7052		0	0.0086	0.006	0.0301	0.9897	1.0337	1.0226	1.0244	-	-										0.5167	0.5253	0.5227	0.5468	1.5064	1.5504	1.5393	1.5411										194
DBHB11abc_384_J1	DBHB11abc	FS403,FS403,FS403,FS403_384_J1	384_J1	FS403	FALSE	TRUE	FS403	YPD	0.1896	0.8988	1.0884		0	0.015	0.0171	0.0208	0.7254	0.7376	0.733	0.7494	-	-										0.8988	0.9138	0.9159	0.9196	1.6242	1.6364	1.6318	1.6482										217
DBHB11abc_384_J2	DBHB11abc	FS403,FS403,FS403,FS403_384_J2	384_J2	FS403	FALSE	FALSE	FS403	YPD	0.1852	0.185	0.3702		0	0.0101	0.0148	0.0193	1.2424	1.2603	1.2564	1.2703	-	-										0.185	0.1951	0.1998	0.2043	1.4274	1.4453	1.4414	1.4553										218
DBHB11abc_384_K1	DBHB11abc	FS403,FS403,FS403,FS403_384_K1	384_K1	FS403	FALSE	TRUE	FS403	YPD	0.1857	0.802	0.9877		0	0.0092	0.0289	0.0299	0.7716	0.7904	0.7807	0.7925	-	-										0.802	0.8112	0.8309	0.8319	1.5736	1.5924	1.5827	1.5945										241
DBHB11abc_384_K2	DBHB11abc	FS403,FS403,FS403,FS403_384_K2	384_K2	FS403	FALSE	FALSE	FS403	YPD	0.1835	0.1075	0.291		0	0.0041	0.015	0.0159	1.2673	1.2814	1.2743	1.29	-	-										0.1075	0.1116	0.1225	0.1234	1.3748	1.3889	1.3818	1.3975										242
DBHB11abc_384_L1	DBHB11abc	FS403,FS403,FS403,FS403_384_L1	384_L1	FS403	FALSE	TRUE	FS403	YPD	0.1841	0.0873	0.2714		0	0.0112	0.0137	0.0141	1.289	1.3234	1.3112	1.326	-	-										0.0873	0.0985	0.101	0.1014	1.3763	1.4107	1.3985	1.4133										265
DBHB11abc_384_L2	DBHB11abc	FS403,FS403,FS403,FS403_384_L2	384_L2	FS403	FALSE	FALSE	FS403	YPD	0.1825	0.0752	0.2577		0	0.0114	0.0129	0.0137	1.2769	1.305	1.302	1.3108	-	-										0.0752	0.0866	0.0881	0.0889	1.3521	1.3802	1.3772	1.386										266
DBHB11abc_384_M1	DBHB11abc	FS403,FS403,FS403,FS403_384_M1	384_M1	FS403	FALSE	TRUE	FS403	YPD	0.1812	0.7826	0.9638		0	0.0436	0.0522	0.0422	0.7975	0.849	0.8181	0.8462	-	-										0.7826	0.8262	0.8348	0.8248	1.5801	1.6316	1.6007	1.6288										289
DBHB11abc_384_M2	DBHB11abc	FS403,FS403,FS403,FS403_384_M2	384_M2	FS403	FALSE	FALSE	FS403	YPD	0.1797	0.357	0.5234		0.0133	0.032	0.0253	0	1.0991	1.1294	1.1028	1.1244	-	-										0.357	0.3757	0.369	0.3437	1.4428	1.4731	1.4465	1.4681										290
DBHB11abc_384_N1	DBHB11abc	FS403,FS403,FS403,FS403_384_N1	384_N1	FS403	FALSE	TRUE	FS403	YPD	0.1804	0.9204	1.081		0.0198	0.014	0.02	0	0.68	0.6895	0.6799	0.6936	-	-										0.9204	0.9146	0.9206	0.9006	1.5806	1.5901	1.5805	1.5942										313
DBHB11abc_384_N2	DBHB11abc	FS403,FS403,FS403,FS403_384_N2	384_N2	FS403	FALSE	FALSE	FS403	YPD	0.1776	0.5584	0.6997		0.0363	0.0248	0.0382	0	1.0464	1.0594	1.0619	1.0519	-	-										0.5584	0.5469	0.5603	0.5221	1.5685	1.5815	1.584	1.574										314
DBHB11abc_384_O1	DBHB11abc	FS403,FS403,FS403,FS403_384_O1	384_O1	FS403	FALSE	TRUE	FS403	YPD	0.1766	0.0036	0.1802		0	0.007	0.0064	0.0053	0.0108	0.0162	0.0159	0.0168	-	-										0.0036	0.0106	0.01	0.0089	0.0144	0.0198	0.0195	0.0204										337
DBHB11abc_384_O2	DBHB11abc	FS403,FS403,FS403,FS403_384_O2	384_O2	FS403	FALSE	FALSE	FS403	YPD	0.1751	0.0469	0.222		0	0.0103	0.0079	0.0049	1.0881	1.103	1.1008	1.1079	-	-										0.0469	0.0572	0.0548	0.0518	1.135	1.1499	1.1477	1.1548										338
DBHB11abc_384_P2	DBHB11abc	FS403,FS403,FS403,FS403_384_P2	384_P2	FS403	FALSE	TRUE	FS403	YPD	0.1734	0.0217	0.1951		0	0.0064	0.0044	0.0031	1.096	1.1187	1.1108	1.1325	-	-										0.0217	0.0281	0.0261	0.0248	1.1177	1.1404	1.1325	1.1542										362
DBHB13abc_384_D23	DBHB13abc	FS403,FS403,FS403,FS403_384_D23	384_D23	FS403	FALSE	FALSE	FS403	YPD	0.1994	0.00140001	0.1973		0.0035	0.0004	0.0004	0	0.3387	0.3272	0.3584	0.3322	-	-										0.0014	-0.0017	-0.0017	-0.0021	0.3366	0.3251	0.3563	0.3301										95
DBHB13abc_384_E23	DBHB13abc	FS403,FS403,FS403,FS403_384_E23	384_E23	FS403	FALSE	FALSE	FS403	YPD	0.1916	0.0112	0.2001		0.0027	0.0011	0	0.0001	0.7293	0.7464	0.7521	0.7986	-	-										0.0112	0.0096	0.0085	0.0086	0.7378	0.7549	0.7606	0.8071										119
DBHB13abc_384_F23	DBHB13abc	FS403,FS403,FS403,FS403_384_F23	384_F23	FS403	FALSE	FALSE	FS403	YPD	0.1884	0.0156	0.2016		0.0024	0.0025	0	0.001	0.7022	0.7154	0.7458	0.7578	-	-										0.0156	0.0157	0.0132	0.0142	0.7154	0.7286	0.759	0.771										143
DBHB13abc_384_G23	DBHB13abc	FS403,FS403,FS403,FS403_384_G23	384_G23	FS403	FALSE	FALSE	FS403	YPD	0.1889	0.0107	0.1967		0.0029	0.0015	0	0.0018	1.0251	1.0341	1.0595	1.0903	-	-										0.0107	0.0093	0.0078	0.0096	1.0329	1.0419	1.0673	1.0981										167
DBHB13abc_384_H23	DBHB13abc	FS403,FS403,FS403,FS403_384_H23	384_H23	FS403	FALSE	FALSE	FS403	YPD	0.1888	0.0194	0.2064		0.0018	0.0014	0	0.0009	0.564	0.5837	0.6087	0.6367	-	-										0.0194	0.019	0.0176	0.0185	0.5816	0.6013	0.6263	0.6543										191
DBHB13abc_384_I23	DBHB13abc	FS403,FS403,FS403,FS403_384_I23	384_I23	FS403	FALSE	FALSE	FS403	YPD	0.1865	0.1726	0.3591		0	0.0007	0.0019	0.0052	1.0167	1.0326	1.0472	1.0534	-	-										0.1726	0.1733	0.1745	0.1778	1.1893	1.2052	1.2198	1.226										215
DBHB13abc_384_J23	DBHB13abc	FS403,FS403,FS403,FS403_384_J23	384_J23	FS403	FALSE	FALSE	FS403	YPD	0.1877	0.0359	0.2236		0	0.0027	0.0001	0.0011	1.0007	1.0197	1.0471	1.0604	-	-										0.0359	0.0386	0.036	0.037	1.0366	1.0556	1.083	1.0963										239
DBHB13abc_384_K23	DBHB13abc	FS403,FS403,FS403,FS403_384_K23	384_K23	FS403	FALSE	FALSE	FS403	YPD	0.1893	0.0129	0.1998		0.0024	0.0004	0	0.0011	0.9253	0.9549	0.9913	1.0183	-	-										0.0129	0.0109	0.0105	0.0116	0.9358	0.9654	1.0018	1.0288										263
DBHB13abc_384_L23	DBHB13abc	FS403,FS403,FS403,FS403_384_L23	384_L23	FS403	FALSE	FALSE	FS403	YPD	0.1889	0.0476	0.2355		0.001	0.0015	0	0.0025	1.1036	1.1208	1.1374	1.1521	-	-										0.0476	0.0481	0.0466	0.0491	1.1502	1.1674	1.184	1.1987										287
DBHB13abc_384_M21	DBHB13abc	FS403,FS403,FS403,FS403_384_M21	384_M21	FS403	FALSE	FALSE	FS403	YPD	0.1891	0.0883	0.2751		0.0023	0.002	0	0.003	1.2314	1.2206	1.2375	1.2549	-	-										0.0883	0.088	0.086	0.089	1.3174	1.3066	1.3235	1.3409										309
DBHB13abc_384_M22	DBHB13abc	FS403,FS403,FS403,FS403_384_M22	384_M22	FS403	FALSE	FALSE	FS403	YPD	0.1913	0.0834	0.2701		0.0046	0.0038	0	0.0051	1.1684	1.1653	1.1824	1.2003	-	-										0.0834	0.0826	0.0788	0.0839	1.2472	1.2441	1.2612	1.2791										310
DBHB13abc_384_M23	DBHB13abc	FS403,FS403,FS403,FS403_384_M23	384_M23	FS403	FALSE	FALSE	FS403	YPD	0.1875	0.0108	0.1957		0.0026	0.0018	0	0.0021	0.6331	0.6829	0.7159	0.7467	-	-										0.0108	0.01	0.0082	0.0103	0.6413	0.6911	0.7241	0.7549										311
DBHB13abc_384_N21	DBHB13abc	FS403,FS403,FS403,FS403_384_N21	384_N21	FS403	FALSE	FALSE	FS403	YPD	0.1899	0.0465	0.2349		0.0015	0.0022	0	0.0012	1.0017	1.0233	1.049	1.064	-	-										0.0465	0.0472	0.045	0.0462	1.0467	1.0683	1.094	1.109										333
DBHB13abc_384_N22	DBHB13abc	FS403,FS403,FS403,FS403_384_N22	384_N22	FS403	FALSE	FALSE	FS403	YPD	0.1887	0.00509999	0.191		0.0028	0.0013	0	0.0014	0.2754	0.2861	0.3109	0.3196	-	-										0.0051	0.0036	0.0023	0.0037	0.2777	0.2884	0.3132	0.3219										334
DBHB13abc_384_N23	DBHB13abc	FS403,FS403,FS403,FS403_384_N23	384_N23	FS403	FALSE	FALSE	FS403	YPD	0.1878	0.00999999	0.195		0.0028	0.0014	0	0.0007	0.2344	0.2415	0.2677	0.2816	-	-										0.01	0.0086	0.0072	0.0079	0.2416	0.2487	0.2749	0.2888										335
DBHB13abc_384_P1	DBHB13abc	FS403,FS403,FS403,FS403_384_P1	384_P1	FS403	FALSE	TRUE	FS403	YPD	0.2084	0.1951	0.3909		0.0126	0.0076	0.0066	0	1.0051	1.0099	1.0185	1.0224	-	-										0.1951	0.1901	0.1891	0.1825	1.1876	1.1924	1.201	1.2049										361
DBHB4abcd_384_B12	DBHB4abcd	ARMYhd0001-0384.xlsx_384_B12	384_B12	ARMYhd0036	FALSE	FALSE	2	YPD	0.2063	-	0.2063		0	1.1386	1.1399	1.1392	1.1275	2.0217	2.0435	2.0017	2.035	-	-									0	1.1386	1.1399	1.1392	1.1275	2.0217	2.0435	2.0017	2.035									36
DBHB4abcd_384_B15	DBHB4abcd	ARMYhd0001-0384.xlsx_384_B15	384_B15	ARMYhd0039	FALSE	FALSE	2	YPD	0.2057	-	0.2057		0	0.7369	0.7119	0.7648	0.734	0.809	0.8326	0.8001	0.8044	-	-									0	0.7369	0.7119	0.7648	0.734	0.809	0.8326	0.8001	0.8044									39
DBHB4abcd_384_B20	DBHB4abcd	ARMYhd0001-0384.xlsx_384_B20	384_B20	ARMYhd0044	FALSE	FALSE	2	YPD	0.2003	-	0.2003		0	0.4958	0.4968	0.4805	0.4714	1.8314	1.8403	1.8019	1.8479	-	-									0	0.4958	0.4968	0.4805	0.4714	1.8314	1.8403	1.8019	1.8479									44
DBHB4abcd_384_D13	DBHB4abcd	ARMYhd0001-0384.xlsx_384_D13	384_D13	ARMYhd0085	FALSE	FALSE	4	YPD	0.2072	-	0.2072		0	0.1409	0.1396	0.1409	0.1414	2.0321	2.0148	1.9944	2.0418	-	-									0	0.1409	0.1396	0.1409	0.1414	2.0321	2.0148	1.9944	2.0418									85
DBHB4abcd_384_D24	DBHB4abcd	ARMYhd0001-0384.xlsx_384_D24	384_D24	ARMYhd0096	FALSE	TRUE	1	YPD	0.1836	-	0.1836		0	1.7069	1.7045	1.7233	1.7157	2.4777	2.4422	2.3483	2.4518	-	-									0	1.7069	1.7045	1.7233	1.7157	2.4777	2.4422	2.3483	2.4518									96
DBHB4abcd_384_F13	DBHB4abcd	ARMYhd0001-0384.xlsx_384_F13	384_F13	ARMYhd0133	FALSE	FALSE	6	YPD	0.211	-	0.211		0	0.965	0.9675	0.9789	0.9901	2.0132	1.984	1.9688	1.956	-	-									0	0.965	0.9675	0.9789	0.9901	2.0132	1.984	1.9688	1.956									133
DBHB4abcd_384_J7	DBHB4abcd	ARMYhd0001-0384.xlsx_384_J7	384_J7	ARMYhd0223	FALSE	FALSE	7	YPD	0.2076	-	0.2076		0	1.4731	1.4741	1.475	1.485	0.2216	0.2325	0.2282	0.2294	-	-									0	1.4731	1.4741	1.475	1.485	0.2216	0.2325	0.2282	0.2294									223
DBHB4abcd_384_K5	DBHB4abcd	ARMYhd0001-0384.xlsx_384_K5	384_K5	ARMYhd0245	FALSE	FALSE	5	YPD	0.204	-	0.204		0	1.6286	1.5933	1.626	1.6378	0.7471	0.747	0.7643	0.755	-	-									0	1.6286	1.5933	1.626	1.6378	0.7471	0.747	0.7643	0.755									245
DBHB4abcd_384_P18	DBHB4abcd	ARMYhd0001-0384.xlsx_384_P18	384_P18	ARMYhd0378	FALSE	TRUE	1	YPD	0.1903	-	0.1903		0	1.2989	1.3092	1.3206	1.3149	1.1751	1.1373	1.238	1.1772	-	-									0	1.2989	1.3092	1.3206	1.3149	1.1751	1.1373	1.238	1.1772									378
DBHB4abcd_384_P24	DBHB4abcd	ARMYhd0001-0384.xlsx_384_P24	384_P24	ARMYhd0384	FALSE	TRUE	1	YPD	0.1796	-	0.1796		0	1.6523	1.6623	1.6676	1.6751	2.4102	2.3475	2.2669	2.4664	-	-									0	1.6523	1.6623	1.6676	1.6751	2.4102	2.3475	2.2669	2.4664									384
DBHB9abcd_384_A21	DBHB9abcd	FS403,FS403,FS403,FS403_384_A21	384_A21	FW403	FALSE	TRUE	FS403	YPD	0.1927	0.1624	0.0717		0.2834	0.2735	0.2739	0.2706	2.1115	2.1985	2.1843	2.1432	0	0.0043	0.0046	0.0045	-	-						0.1624	0.1525	0.1529	0.1496	1.9905	2.0775	2.0633	2.0222	-0.121	-0.1167	-0.1164	-0.1165						21
DBHB9abcd_384_A23	DBHB9abcd	FS403,FS403,FS403,FS403_384_A23	384_A23	FW403	FALSE	TRUE	FS403	YPD	0.1905	0.00899999	0.0644		0.1351	0.1318	0.1319	0.1307	1.8118	1.8504	1.8366	1.8061	0	0.0043	0.0045	0.004	-	-						0.009	0.0057	0.0058	0.0046	1.6857	1.7243	1.7105	1.68	-0.1261	-0.1218	-0.1216	-0.1221						23
DBHB9abcd_384_B21	DBHB9abcd	FS403,FS403,FS403,FS403_384_B21	384_B21	FW403	FALSE	FALSE	FS403	YPD	0.1891	0.2495	0.1219		0.3167	0.3071	0.3095	0.3196	2.0098	1.994	2.0038	1.9664	0.0086	0.0096	0.0082	0	-	-						0.2495	0.2399	0.2423	0.2524	1.9426	1.9268	1.9366	1.8992	-0.0586	-0.0576	-0.059	-0.0672						45
DBHB9abcd_384_B23	DBHB9abcd	FS403,FS403,FS403,FS403_384_B23	384_B23	FW403	FALSE	FALSE	FS403	YPD	0.188	0.00830001	0.0641		0.1322	0.1281	0.1289	0.1286	1.801	1.7876	1.8018	1.7598	0	0.0029	0.0023	0.0007	-	-						0.0083	0.0042	0.005	0.0047	1.6771	1.6637	1.6779	1.6359	-0.1239	-0.121	-0.1216	-0.1232						47
DBHB9abcd_384_C21	DBHB9abcd	FS403,FS403,FS403,FS403_384_C21	384_C21	FW403	FALSE	FALSE	FS403	YPD	0.1895	0.2624	0.0663		0.3856	0.373	0.3837	0.3836	2.0931	2.0483	2.0712	2.033	0	0.0031	0.0036	0.0032	-	-						0.2624	0.2498	0.2605	0.2604	1.9699	1.9251	1.948	1.9098	-0.1232	-0.1201	-0.1196	-0.12						69
DBHB9abcd_384_C23	DBHB9abcd	FS403,FS403,FS403,FS403_384_C23	384_C23	FW403	FALSE	FALSE	FS403	YPD	0.1871	0.0104	0.0617		0.1358	0.133	0.1348	0.1331	1.8802	1.847	1.858	1.8405	0	0.0036	0.0049	0.0053	-	-						0.0104	0.0076	0.0094	0.0077	1.7548	1.7216	1.7326	1.7151	-0.1254	-0.1218	-0.1205	-0.1201						71
DBHB9abcd_384_D21	DBHB9abcd	FS403,FS403,FS403,FS403_384_D21	384_D21	FW403	FALSE	FALSE	FS403	YPD	0.1874	0.4821	0.0671		0.6024	0.5836	0.6011	0.591	2.1731	2.1492	2.1237	2.1733	0	0.0036	0.0036	0.0032	-	-						0.4821	0.4633	0.4808	0.4707	2.0528	2.0289	2.0034	2.053	-0.1203	-0.1167	-0.1167	-0.1171						93
DBHB9abcd_384_D23	DBHB9abcd	FS403,FS403,FS403,FS403_384_D23	384_D23	FW403	FALSE	FALSE	FS403	YPD	0.189	0.0276	0.0673		0.1493	0.1466	0.1478	0.1475	1.8768	1.8545	1.8576	1.8981	0	0.0025	0.0033	0.0014	-	-						0.0276	0.0249	0.0261	0.0258	1.7551	1.7328	1.7359	1.7764	-0.1217	-0.1192	-0.1184	-0.1203						95
DBHB9abcd_384_E21	DBHB9abcd	FS403,FS403,FS403,FS403_384_E21	384_E21	FW403	FALSE	FALSE	FS403	YPD	0.1871	0.4414	0.0664		0.5621	0.5621	0.5739	0.5668	2.1193	2.126	2.1224	2.0491	0	0.0032	0.0016	0.0007	-	-						0.4414	0.4414	0.4532	0.4461	1.9986	2.0053	2.0017	1.9284	-0.1207	-0.1175	-0.1191	-0.12						117
DBHB9abcd_384_E23	DBHB9abcd	FS403,FS403,FS403,FS403_384_E23	384_E23	FW403	FALSE	FALSE	FS403	YPD	0.1975	0.000699997	0.07		0.1282	0.1247	0.1249	0.1256	1.8545	1.8775	1.8852	1.8269	0	0.0024	0.0036	0.0024	-	-						0.0007	-0.0028	-0.0026	-0.0019	1.727	1.75	1.7577	1.6994	-0.1275	-0.1251	-0.1239	-0.1251						119
DBHB9abcd_384_F21	DBHB9abcd	FS403,FS403,FS403,FS403_384_F21	384_F21	FW403	FALSE	FALSE	FS403	YPD	0.1857	0.391	0.0956		0.4811	0.4794	0.4942	0.4961	2.119	2.1325	2.1278	2.1054	0.0024	0.0042	0.002	0	-	-						0.391	0.3893	0.4041	0.406	2.0289	2.0424	2.0377	2.0153	-0.0877	-0.0859	-0.0881	-0.0901						141
DBHB9abcd_384_F23	DBHB9abcd	FS403,FS403,FS403,FS403_384_F23	384_F23	FW403	FALSE	FALSE	FS403	YPD	0.1897	0.0237	0.0668		0.1466	0.144	0.1451	0.1443	1.9398	1.9313	1.9414	1.938	0.0001	0.0015	0.0015	0	-	-						0.0237	0.0211	0.0222	0.0214	1.8169	1.8084	1.8185	1.8151	-0.1228	-0.1214	-0.1214	-0.1229						143
DBHB9abcd_384_G21	DBHB9abcd	FS403,FS403,FS403,FS403_384_G21	384_G21	FW403	FALSE	FALSE	FS403	YPD	0.1854	0.093	0.0711		0.2073	0.2029	0.2047	0.2054	1.9897	1.9862	1.9957	1.9935	0	0.0028	0.0033	0.0017	-	-						0.093	0.0886	0.0904	0.0911	1.8754	1.8719	1.8814	1.8792	-0.1143	-0.1115	-0.111	-0.1126						165
DBHB9abcd_384_G23	DBHB9abcd	FS403,FS403,FS403,FS403_384_G23	384_G23	FW403	FALSE	FALSE	FS403	YPD	0.1903	0.0232	0.0586		0.1549	0.1519	0.1512	0.1498	1.954	1.9603	1.9519	1.948	0.0005	0.0032	0.0014	0	-	-						0.0232	0.0202	0.0195	0.0181	1.8223	1.8286	1.8202	1.8163	-0.1312	-0.1285	-0.1303	-0.1317						167
DBHB9abcd_384_H21	DBHB9abcd	FS403,FS403,FS403,FS403_384_H21	384_H21	FW403	FALSE	FALSE	FS403	YPD	0.186	0.0817	0.0641		0.2036	0.2005	0.2029	0.2018	2.0528	2.0306	2.073	2.0641	0	0.003	0.0036	0.0027	-	-						0.0817	0.0786	0.081	0.0799	1.9309	1.9087	1.9511	1.9422	-0.1219	-0.1189	-0.1183	-0.1192						189
DBHB9abcd_384_H23	DBHB9abcd	FS403,FS403,FS403,FS403_384_H23	384_H23	FW403	FALSE	FALSE	FS403	YPD	0.1909	0.0265	0.069		0.1484	0.1435	0.1451	0.1462	1.9255	1.8992	1.9254	1.913	0	0.0026	0.0025	0.0003	-	-						0.0265	0.0216	0.0232	0.0243	1.8036	1.7773	1.8035	1.7911	-0.1219	-0.1193	-0.1194	-0.1216						191
DBHB9abcd_384_I21	DBHB9abcd	FS403,FS403,FS403,FS403_384_I21	384_I21	FW403	FALSE	FALSE	FS403	YPD	0.1886	0.0715	0.0576		0.2025	0.2008	0.2034	0.2038	2.0193	2.0421	2.0067	2.0215	0	0.0027	0.0024	0.0005	-	-						0.0715	0.0698	0.0724	0.0728	1.8883	1.9111	1.8757	1.8905	-0.131	-0.1283	-0.1286	-0.1305						213
DBHB9abcd_384_I23	DBHB9abcd	FS403,FS403,FS403,FS403_384_I23	384_I23	FW403	FALSE	FALSE	FS403	YPD	0.1898	0.0297	0.0583		0.1612	0.164	0.1693	0.1782	1.9191	1.9457	1.9178	1.9297	0	0.0032	0.0029	0.0018	-	-						0.0297	0.0325	0.0378	0.0467	1.7876	1.8142	1.7863	1.7982	-0.1315	-0.1283	-0.1286	-0.1297						215
DBHB9abcd_384_J21	DBHB9abcd	FS403,FS403,FS403,FS403_384_J21	384_J21	FW403	FALSE	FALSE	FS403	YPD	0.1884	0.1704	0.058		0.3008	0.2931	0.2981	0.2927	2.0904	2.0609	2.0466	2.0617	0	0.0012	0.001	0.0001	-	-						0.1704	0.1627	0.1677	0.1623	1.96	1.9305	1.9162	1.9313	-0.1304	-0.1292	-0.1294	-0.1303						237
DBHB9abcd_384_J23	DBHB9abcd	FS403,FS403,FS403,FS403_384_J23	384_J23	FW403	FALSE	FALSE	FS403	YPD	0.1904	0.077	0.0605		0.2069	0.2055	0.2021	0.2049	2.109	2.1328	2.0469	2.0952	0	0.0011	0.0019	0.0015	-	-						0.077	0.0756	0.0722	0.075	1.9791	2.0029	1.917	1.9653	-0.1299	-0.1288	-0.128	-0.1284						239
DBHB9abcd_384_K21	DBHB9abcd	FS403,FS403,FS403,FS403_384_K21	384_K21	FW403	FALSE	FALSE	FS403	YPD	0.1911	0.0903	0.0595		0.2219	0.2197	0.2219	0.2232	2.0178	2.1011	2.0699	2.0531	0	0.0042	0.0032	0.0011	-	-						0.0903	0.0881	0.0903	0.0916	1.8862	1.9695	1.9383	1.9215	-0.1316	-0.1274	-0.1284	-0.1305						261
DBHB9abcd_384_K23	DBHB9abcd	FS403,FS403,FS403,FS403_384_K23	384_K23	FW403	FALSE	FALSE	FS403	YPD	0.1925	0.0127	0.0634		0.1418	0.1384	0.1396	0.1393	1.9002	1.9402	1.9374	1.9279	0	0.0022	0.0024	0.0001	-	-						0.0127	0.0093	0.0105	0.0102	1.7711	1.8111	1.8083	1.7988	-0.1291	-0.1269	-0.1267	-0.129						263
DBHB9abcd_384_L21	DBHB9abcd	FS403,FS403,FS403,FS403_384_L21	384_L21	FW403	FALSE	FALSE	FS403	YPD	0.1949	0.0977	0.066		0.2266	0.2279	0.2305	0.2333	2.0272	2.0309	2.0104	2.0303	0	0.0029	0.0032	0.0014	-	-						0.0977	0.099	0.1016	0.1044	1.8983	1.902	1.8815	1.9014	-0.1289	-0.126	-0.1257	-0.1275						285
DBHB9abcd_384_L23	DBHB9abcd	FS403,FS403,FS403,FS403_384_L23	384_L23	FW403	FALSE	FALSE	FS403	YPD	0.1908	0.1402	0.0584		0.2726	0.2713	0.2734	0.2746	2.0743	2.1369	2.088	2.1016	0	0.0021	0.0017	0.0006	-	-						0.1402	0.1389	0.141	0.1422	1.9419	2.0045	1.9556	1.9692	-0.1324	-0.1303	-0.1307	-0.1318						287
DBHB9abcd_384_M21	DBHB9abcd	FS403,FS403,FS403,FS403_384_M21	384_M21	FW403	FALSE	FALSE	FS403	YPD	0.191	0.1361	0.0799		0.2472	0.2453	0.2418	0.2405	2.0329	2.0394	2.0496	2.0282	0	0.0035	0.0038	0.0035	-	-						0.1361	0.1342	0.1307	0.1294	1.9218	1.9283	1.9385	1.9171	-0.1111	-0.1076	-0.1073	-0.1076						309
DBHB9abcd_384_M23	DBHB9abcd	FS403,FS403,FS403,FS403_384_M23	384_M23	FW403	FALSE	FALSE	FS403	YPD	0.1874	0.00900001	0.0633		0.1331	0.1288	0.1316	0.1313	1.9009	1.9071	1.9053	1.8931	0	0.0028	0.0032	0.0019	-	-						0.009	0.0047	0.0075	0.0072	1.7768	1.783	1.7812	1.769	-0.1241	-0.1213	-0.1209	-0.1222						311
DBHB9abcd_384_M24	DBHB9abcd	FS403,FS403,FS403,FS403_384_M24	384_M24	FW403	FALSE	TRUE	FS403	YPD	0.1866	0.0286	0.0643		0.1509	0.1491	0.1523	0.154	2.0573	2.0478	2.0625	2.0158	0	0.0033	0.0031	0.0022	-	-						0.0286	0.0268	0.03	0.0317	1.935	1.9255	1.9402	1.8935	-0.1223	-0.119	-0.1192	-0.1201						312
DBHB9abcd_384_N21	DBHB9abcd	FS403,FS403,FS403,FS403_384_N21	384_N21	FW403	FALSE	FALSE	FS403	YPD	0.1902	0.0428	0.0627		0.1703	0.1697	0.1713	0.1721	2.0555	2.0753	2.0552	1.9974	0.0012	0.0026	0.0002	0	-	-						0.0428	0.0422	0.0438	0.0446	1.928	1.9478	1.9277	1.8699	-0.1263	-0.1249	-0.1273	-0.1275						333
DBHB9abcd_384_N23	DBHB9abcd	FS403,FS403,FS403,FS403_384_N23	384_N23	FW403	FALSE	FALSE	FS403	YPD	0.1919	0.00530001	0.0642		0.133	0.1298	0.1312	0.1301	1.8457	1.8578	1.8547	1.8358	0	0.003	0.0014	0.0021	-	-						0.0053	0.0021	0.0035	0.0024	1.718	1.7301	1.727	1.7081	-0.1277	-0.1247	-0.1263	-0.1256						335
DBHB9abcd_384_N24	DBHB9abcd	FS403,FS403,FS403,FS403_384_N24	384_N24	FW403	FALSE	TRUE	FS403	YPD	0.182	0.0053	0.0651		0.1222	0.1186	0.1193	0.1193	1.9219	1.9361	1.9231	1.9187	0	0.0021	0.0019	0.0026	-	-						0.0053	0.0017	0.0024	0.0024	1.805	1.8192	1.8062	1.8018	-0.1169	-0.1148	-0.115	-0.1143						336
DBHB9abcd_384_O21	DBHB9abcd	FS403,FS403,FS403,FS403_384_O21	384_O21	FW403	FALSE	FALSE	FS403	YPD	0.1954	0.0114	0.0888		0.118	0.1144	0.1162	0.1156	1.9779	1.9979	1.995	1.9816	0.0013	0.0038	0.0013	0	-	-						0.0114	0.0078	0.0096	0.009	1.8713	1.8913	1.8884	1.875	-0.1053	-0.1028	-0.1053	-0.1066						357
DBHB9abcd_384_P21	DBHB9abcd	FS403,FS403,FS403,FS403_384_P21	384_P21	FW403	FALSE	TRUE	FS403	YPD	0.1896	0.00389999	0.0704		0.1231	0.1189	0.1201	0.1199	1.9071	1.913	1.9104	1.9069	0	0.0027	0.0033	0.0029	-	-						0.0039	-0.0003	0.0009	0.0007	1.7879	1.7938	1.7912	1.7877	-0.1192	-0.1165	-0.1159	-0.1163						381
DBHB8abc_384_C1	DBHB8abc	FS403,FS403,FS403,FS403_384_C1	384_C1	FW403	FALSE	TRUE	FS403	YPD	0.2259	0.3073	0.4835		0.0497	0.0195	0	0.0058	1.4719	1.4935	1.4976	1.4911	-	-									0.3073	0.2771	0.2576	0.2634	1.7295	1.7511	1.7552	1.7487											49
DBHB8abc_384_C2	DBHB8abc	FS403,FS403,FS403,FS403_384_C2	384_C2	FW403	FALSE	FALSE	FS403	YPD	0.2281	0.2564	0.4142		0.0703	0.03	0.0033	0	1.5019	1.5238	1.5276	1.5205	-	-									0.2564	0.2161	0.1894	0.1861	1.688	1.7099	1.7137	1.7066											50
DBHB8abc_384_C3	DBHB8abc	FS403,FS403,FS403,FS403_384_C3	384_C3	FW403	FALSE	FALSE	FS403	YPD	0.2266	0.3652	0.5232		0.0686	0.0312	0.0046	0	1.5054	1.5055	1.5325	1.5182	-	-									0.3652	0.3278	0.3012	0.2966	1.802	1.8021	1.8291	1.8148											51
DBHB8abc_384_C4	DBHB8abc	FS403,FS403,FS403,FS403_384_C4	384_C4	FW403	FALSE	FALSE	FS403	YPD	0.2248	0.3876	0.5458		0.0666	0.0217	0	0.0044	1.4778	1.4836	1.4826	1.4856	-	-									0.3876	0.3427	0.321	0.3254	1.7988	1.8046	1.8036	1.8066											52
DBHB8abc_384_C5	DBHB8abc	FS403,FS403,FS403,FS403_384_C5	384_C5	FW403	FALSE	FALSE	FS403	YPD	0.2242	0.2559	0.4059		0.0742	0.0149	0.0004	0	1.5252	1.5522	1.5268	1.5501	-	-									0.2559	0.1966	0.1821	0.1817	1.7069	1.7339	1.7085	1.7318											53
DBHB8abc_384_C6	DBHB8abc	FS403,FS403,FS403,FS403_384_C6	384_C6	FW403	FALSE	FALSE	FS403	YPD	0.2239	0.3044	0.4601		0.0682	0.012	0	0.0076	1.6174	1.6506	1.6201	1.6572	-	-									0.3044	0.2482	0.2362	0.2438	1.8536	1.8868	1.8563	1.8934											54
DBHB8abc_384_C7	DBHB8abc	FS403,FS403,FS403,FS403_384_C7	384_C7	FW403	FALSE	FALSE	FS403	YPD	0.2219	0.2051	0.387		0.04	0.0012	0	0.0015	1.5669	1.5998	1.5788	1.6039	-	-									0.2051	0.1663	0.1651	0.1666	1.732	1.7649	1.7439	1.769											55
DBHB8abc_384_C8	DBHB8abc	FS403,FS403,FS403,FS403_384_C8	384_C8	FW403	FALSE	FALSE	FS403	YPD	0.2238	0.1142	0.301		0.037	0.0033	0	0.0025	1.6133	1.6222	1.6022	1.6458	-	-									0.1142	0.0805	0.0772	0.0797	1.6905	1.6994	1.6794	1.723											56
DBHB8abc_384_C9	DBHB8abc	FS403,FS403,FS403,FS403_384_C9	384_C9	FW403	FALSE	FALSE	FS403	YPD	0.2218	0.1411	0.3247		0.0382	0.0038	0	0.0071	1.4821	1.5135	1.4893	1.512	-	-									0.1411	0.1067	0.1029	0.11	1.585	1.6164	1.5922	1.6149											57
DBHB8abc_384_C10	DBHB8abc	FS403,FS403,FS403,FS403_384_C10	384_C10	FW403	FALSE	FALSE	FS403	YPD	0.2201	0.1558	0.3421		0.0338	0.0023	0	0.0046	1.6031	1.6333	1.5975	1.6165	-	-									0.1558	0.1243	0.122	0.1266	1.7251	1.7553	1.7195	1.7385											58
DBHB8abc_384_O2	DBHB8abc	FS403,FS403,FS403,FS403_384_O2	384_O2	FW403	FALSE	FALSE	FS403	YPD	0.2225	0.1868	0.3684		0.0409	0.0245	0.0115	0	1.1737	1.1622	1.1749	1.1831	-	-									0.1868	0.1704	0.1574	0.1459	1.3196	1.3081	1.3208	1.329											338
DBHB8abc_384_O3	DBHB8abc	FS403,FS403,FS403,FS403_384_O3	384_O3	FW403	FALSE	FALSE	FS403	YPD	0.224	0.2759	0.4646		0.0353	0.0174	0.0129	0	1.0575	1.0538	1.062	1.0662	-	-									0.2759	0.258	0.2535	0.2406	1.2981	1.2944	1.3026	1.3068											339
DBHB8abc_384_O4	DBHB8abc	FS403,FS403,FS403,FS403_384_O4	384_O4	FW403	FALSE	FALSE	FS403	YPD	0.2247	0.7645	0.9333		0.0559	0.0421	0.0226	0	1.1393	1.0834	1.1202	1.1447	-	-									0.7645	0.7507	0.7312	0.7086	1.8479	1.792	1.8288	1.8533											340
DBHB8abc_384_O5	DBHB8abc	FS403,FS403,FS403,FS403_384_O5	384_O5	FW403	FALSE	FALSE	FS403	YPD	0.2222	0.5766	0.7211		0.0777	0.0675	0.0346	0	1.4061	1.3591	1.3989	1.4041	-	-									0.5766	0.5664	0.5335	0.4989	1.905	1.858	1.8978	1.903											341
DBHB8abc_384_O6	DBHB8abc	FS403,FS403,FS403,FS403_384_O6	384_O6	FW403	FALSE	FALSE	FS403	YPD	0.219	0.3855	0.5813		0.0232	0.0285	0.0147	0	1.6181	1.5369	1.6129	1.6222	-	-									0.3855	0.3908	0.377	0.3623	1.9804	1.8992	1.9752	1.9845											342
DBHB8abc_384_O7	DBHB8abc	FS403,FS403,FS403,FS403_384_O7	384_O7	FW403	FALSE	FALSE	FS403	YPD	0.2195	0.3013	0.5091		0.0117	0.0185	0.0122	0	1.5136	1.482	1.5266	1.5313	-	-									0.3013	0.3081	0.3018	0.2896	1.8032	1.7716	1.8162	1.8209											343
DBHB8abc_384_O8	DBHB8abc	FS403,FS403,FS403,FS403_384_O8	384_O8	FW403	FALSE	FALSE	FS403	YPD	0.2175	0.3984	0.5937		0.0222	0.0394	0.0216	0	1.4787	1.4452	1.5077	1.498	-	-									0.3984	0.4156	0.3978	0.3762	1.8549	1.8214	1.8839	1.8742											344
DBHB8abc_384_O9	DBHB8abc	FS403,FS403,FS403,FS403_384_O9	384_O9	FW403	FALSE	FALSE	FS403	YPD	0.217	0.5805	0.7947		0.0028	0.0138	0.0242	0	1.2324	1.2446	1.2283	1.2389	-	-									0.5805	0.5915	0.6019	0.5777	1.8101	1.8223	1.806	1.8166											345
DBHB8abc_384_O10	DBHB8abc	FS403,FS403,FS403,FS403_384_O10	384_O10	FW403	FALSE	FALSE	FS403	YPD	0.2179	0.6097	0.8276		0	0.0304	0.0264	0.0039	1.0971	1.1181	1.1094	1.0952	-	-									0.6097	0.6401	0.6361	0.6136	1.7068	1.7278	1.7191	1.7049											346
DBHB8abc_384_O11	DBHB8abc	FS403,FS403,FS403,FS403_384_O11	384_O11	FW403	FALSE	FALSE	FS403	YPD	0.2157	0.6752	0.8909		0	0.0263	0.0322	0.0329	1.0055	1.0296	1.0212	1.016	-	-									0.6752	0.7015	0.7074	0.7081	1.6807	1.7048	1.6964	1.6912											347
DBHB8abc_384_O12	DBHB8abc	FS403,FS403,FS403,FS403_384_O12	384_O12	FW403	FALSE	FALSE	FS403	YPD	0.2164	0.4834	0.6998		0	0.0387	0.0349	0.0199	1.2509	1.2959	1.2776	1.2565	-	-									0.4834	0.5221	0.5183	0.5033	1.7343	1.7793	1.761	1.7399											348
DBHB8abc_384_P2	DBHB8abc	FS403,FS403,FS403,FS403_384_P2	384_P2	FW403	FALSE	TRUE	FS403	YPD	0.2264	0.013	0.2269		0.0125	0.0053	0.0032	0	0.5397	0.5415	0.5437	0.5417	-	-									0.013	0.0058	0.0037	0.0005	0.5402	0.542	0.5442	0.5422											362
DBHB8abc_384_P3	DBHB8abc	FS403,FS403,FS403,FS403_384_P3	384_P3	FW403	FALSE	TRUE	FS403	YPD	0.225	0.0117	0.2282		0.0085	0.0038	0.0015	0	0.6906	0.6445	0.647	0.6349	-	-									0.0117	0.007	0.0047	0.0032	0.6938	0.6477	0.6502	0.6381											363
DBHB8abc_384_P4	DBHB8abc	FS403,FS403,FS403,FS403_384_P4	384_P4	FW403	FALSE	TRUE	FS403	YPD	0.2243	0.1002	0.282		0.0425	0.0238	0.0137	0	1.0907	1.0827	1.0938	1.0914	-	-									0.1002	0.0815	0.0714	0.0577	1.1484	1.1404	1.1515	1.1491											364
DBHB8abc_384_P5	DBHB8abc	FS403,FS403,FS403,FS403_384_P5	384_P5	FW403	FALSE	TRUE	FS403	YPD	0.2221	0.2284	0.4061		0.0444	0.0232	0.029	0	1.498	1.4664	1.5177	1.4934	-	-									0.2284	0.2072	0.213	0.184	1.682	1.6504	1.7017	1.6774											365
DBHB8abc_384_P6	DBHB8abc	FS403,FS403,FS403,FS403_384_P6	384_P6	FW403	FALSE	TRUE	FS403	YPD	0.2214	0.4373	0.6125		0.0462	0.0342	0.0455	0	1.2735	1.2583	1.298	1.2742	-	-									0.4373	0.4253	0.4366	0.3911	1.6646	1.6494	1.6891	1.6653											366
DBHB8abc_384_P7	DBHB8abc	FS403,FS403,FS403,FS403_384_P7	384_P7	FW403	FALSE	TRUE	FS403	YPD	0.2196	0.3241	0.5039		0.0398	0.018	0.0286	0	1.5367	1.5351	1.5542	1.5342	-	-									0.3241	0.3023	0.3129	0.2843	1.821	1.8194	1.8385	1.8185											367
DBHB8abc_384_P8	DBHB8abc	FS403,FS403,FS403,FS403_384_P8	384_P8	FW403	FALSE	TRUE	FS403	YPD	0.2194	0.2854	0.4958		0.009	0.0044	0.02	0	1.5025	1.4922	1.4991	1.5166	-	-									0.2854	0.2808	0.2964	0.2764	1.7789	1.7686	1.7755	1.793											368
DBHB8abc_384_P9	DBHB8abc	FS403,FS403,FS403,FS403_384_P9	384_P9	FW403	FALSE	TRUE	FS403	YPD	0.2174	0.3461	0.5597		0.0038	0.0039	0.0156	0	1.2959	1.298	1.3059	1.2901	-	-									0.3461	0.3462	0.3579	0.3423	1.6382	1.6403	1.6482	1.6324											369
DBHB8abc_384_P10	DBHB8abc	FS403,FS403,FS403,FS403_384_P10	384_P10	FW403	FALSE	TRUE	FS403	YPD	0.2171	0.5286	0.7457		0	0.0105	0.0259	0.0235	1.2098	1.1759	1.201	1.1994	-	-									0.5286	0.5391	0.5545	0.5521	1.7384	1.7045	1.7296	1.728											370
DBHB8abc_384_P11	DBHB8abc	FS403,FS403,FS403,FS403_384_P11	384_P11	FW403	FALSE	TRUE	FS403	YPD	0.217	0.4203	0.6373		0	0.0155	0.0377	0.0336	1.2299	1.2179	1.2298	1.2244	-	-									0.4203	0.4358	0.458	0.4539	1.6502	1.6382	1.6501	1.6447											371
DBHB9abcd_384_A2	DBHB9abcd	FS403,FS403,FS403,FS403_384_A2	384_A2	FW403	FALSE	TRUE	FS403	YPD	0.1885	0.3302	0.4958		0.0229	0.0089	0.0014	0	1.7795	1.8547	1.8984	1.8248	2.0636	2.0651	2.0617	2.1508	-	-						0.3302	0.3162	0.3087	0.3073	2.0868	2.162	2.2057	2.1321	2.3709	2.3724	2.369	2.4581						2
DBHB9abcd_384_B2	DBHB9abcd	FS403,FS403,FS403,FS403_384_B2	384_B2	FW403	FALSE	FALSE	FS403	YPD	0.1832	0.2734	0.4262		0.0304	0.0088	0.0004	0	1.8936	1.8761	1.8581	1.9064	1.9812	2.0834	2.0844	2.0452	-	-						0.2734	0.2518	0.2434	0.243	2.1366	2.1191	2.1011	2.1494	2.2242	2.3264	2.3274	2.2882						26
DBHB9abcd_384_C2	DBHB9abcd	FS403,FS403,FS403,FS403_384_C2	384_C2	FW403	FALSE	FALSE	FS403	YPD	0.1814	0.3934	0.5532		0.0216	0	0.0089	0.0032	1.7755	1.7323	1.6685	1.7622	1.9074	1.977	1.9518	1.9265	-	-						0.3934	0.3718	0.3807	0.375	2.1473	2.1041	2.0403	2.134	2.2792	2.3488	2.3236	2.2983						50
DBHB9abcd_384_D2	DBHB9abcd	FS403,FS403,FS403,FS403_384_D2	384_D2	FW403	FALSE	FALSE	FS403	YPD	0.1783	0.3013	0.452		0.0276	0.0061	0.0017	0	1.8114	1.7787	1.8199	1.8506	2.0093	2.0389	2.0187	1.9548	-	-						0.3013	0.2798	0.2754	0.2737	2.0851	2.0524	2.0936	2.1243	2.283	2.3126	2.2924	2.2285						74
DBHB9abcd_384_E2	DBHB9abcd	FS403,FS403,FS403,FS403_384_E2	384_E2	FW403	FALSE	FALSE	FS403	YPD	0.1775	0.2168	0.3943		0	0.0096	0.0085	0.012	1.8873	1.8537	1.8872	1.8814	2.0257	2.1207	2.0767	2.0432	-	-						0.2168	0.2264	0.2253	0.2288	2.1041	2.0705	2.104	2.0982	2.2425	2.3375	2.2935	2.26						98
DBHB9abcd_384_F2	DBHB9abcd	FS403,FS403,FS403,FS403_384_F2	384_F2	FW403	FALSE	FALSE	FS403	YPD	0.1792	0.1995	0.3748		0.0039	0.0133	0.008	0	1.9083	1.8929	1.9057	1.9188	2.0971	2.1299	2.0849	2.0615	-	-						0.1995	0.2089	0.2036	0.1956	2.1039	2.0885	2.1013	2.1144	2.2927	2.3255	2.2805	2.2571						122
DBHB9abcd_384_G2	DBHB9abcd	FS403,FS403,FS403,FS403_384_G2	384_G2	FW403	FALSE	FALSE	FS403	YPD	0.1783	0.4652	0.6415		0.002	0.0104	0	0.0137	1.6481	1.6636	1.6712	1.6476	1.8525	1.879	1.8812	1.9268	-	-						0.4652	0.4736	0.4632	0.4769	2.1113	2.1268	2.1344	2.1108	2.3157	2.3422	2.3444	2.39						146
DBHB9abcd_384_H2	DBHB9abcd	FS403,FS403,FS403,FS403_384_H2	384_H2	FW403	FALSE	FALSE	FS403	YPD	0.1786	0.2996	0.4712		0.007	0	0.0077	0.0152	1.8143	1.8034	1.7467	1.7949	1.9994	2.0377	2.0371	2.0948	-	-						0.2996	0.2926	0.3003	0.3078	2.1069	2.096	2.0393	2.0875	2.292	2.3303	2.3297	2.3874						170
DBHB9abcd_384_I2	DBHB9abcd	FS403,FS403,FS403,FS403_384_I2	384_I2	FW403	FALSE	FALSE	FS403	YPD	0.1784	0.1475	0.319		0.0069	0	0.0072	0.0073	1.9534	1.9538	1.975	1.9328	2.0739	2.1858	2.1801	2.21	-	-						0.1475	0.1406	0.1478	0.1479	2.094	2.0944	2.1156	2.0734	2.2145	2.3264	2.3207	2.3506						194
DBHB9abcd_384_J2	DBHB9abcd	FS403,FS403,FS403,FS403_384_J2	384_J2	FW403	FALSE	FALSE	FS403	YPD	0.1769	0.196	0.3721		0.0008	0	0.0037	0.0081	1.8647	1.9052	1.8697	1.858	2.0666	2.09	2.119	2.0099	-	-						0.196	0.1952	0.1989	0.2033	2.0599	2.1004	2.0649	2.0532	2.2618	2.2852	2.3142	2.2051						218
DBHB9abcd_384_K2	DBHB9abcd	FS403,FS403,FS403,FS403_384_K2	384_K2	FW403	FALSE	FALSE	FS403	YPD	0.1771	0.2104	0.3869		0.0006	0	0.0101	0.0167	1.8557	1.8877	1.9082	1.8707	2.1004	2.0415	2.1193	2.0519	-	-						0.2104	0.2098	0.2199	0.2265	2.0655	2.0975	2.118	2.0805	2.3102	2.2513	2.3291	2.2617						242
DBHB9abcd_384_L2	DBHB9abcd	FS403,FS403,FS403,FS403_384_L2	384_L2	FW403	FALSE	FALSE	FS403	YPD	0.1783	0.4985	0.6714		0.0054	0.0004	0.0018	0	1.6621	1.6725	1.6733	1.6379	1.9423	1.9551	1.8719	1.9838	-	-						0.4985	0.4935	0.4949	0.4931	2.1552	2.1656	2.1664	2.131	2.4354	2.4482	2.365	2.4769						266
DBHB9abcd_384_M2	DBHB9abcd	FS403,FS403,FS403,FS403_384_M2	384_M2	FW403	FALSE	FALSE	FS403	YPD	0.1756	0.5941	0.7697		0	0.014	0.049	0.0484	1.5657	1.5327	1.5818	1.5213	1.7713	1.9181	1.8237	1.8062	-	-						0.5941	0.6081	0.6431	0.6425	2.1598	2.1268	2.1759	2.1154	2.3654	2.5122	2.4178	2.4003						290
DBHB9abcd_384_N2	DBHB9abcd	FS403,FS403,FS403,FS403_384_N2	384_N2	FW403	FALSE	FALSE	FS403	YPD	0.1784	0.1201	0.2985		0	0.0095	0.0202	0.0315	1.9527	2.0118	2.0404	2.0262	2.2717	2.2616	2.269	2.3693	-	-						0.1201	0.1296	0.1403	0.1516	2.0728	2.1319	2.1605	2.1463	2.3918	2.3817	2.3891	2.4894						314
DBHB9abcd_384_O2	DBHB9abcd	FS403,FS403,FS403,FS403_384_O2	384_O2	FW403	FALSE	FALSE	FS403	YPD	0.1771	0.4775	0.6546		0	0.0121	0.0034	0.0103	1.6826	1.7779	1.7762	1.7346	2.0438	2.1315	2.1059	2.2766	-	-						0.4775	0.4896	0.4809	0.4878	2.1601	2.2554	2.2537	2.2121	2.5213	2.609	2.5834	2.7541						338
DBHB9abcd_384_P2	DBHB9abcd	FS403,FS403,FS403,FS403_384_P2	384_P2	FW403	FALSE	TRUE	FS403	YPD	0.1804	0.1262	0.2911		0.0155	0.007	0.0006	0	2.0869	1.9953	2.0661	2.0108	2.5431	2.5593	2.5887	2.6381	-	-						0.1262	0.1177	0.1113	0.1107	2.1976	2.106	2.1768	2.1215	2.6538	2.67	2.6994	2.7488						362
DBHB12abcd_384_A1	DBHB12abcd	FS403,FS403,FS403,FS403_384_A1	384_A1	FS403	FALSE	TRUE	FS403	YPD	0.2296	2.0944	2.2894		0.0346	0.0069	0	0.0659	0.2746	0.2166	0.2447	0.2573	0.3051	0.2836	0.2586	0.2845	-	-						2.0944	2.0667	2.0598	2.1257	2.3344	2.2764	2.3045	2.3171	2.3649	2.3434	2.3184	2.3443						1
DBHB12abcd_384_A24	DBHB12abcd	FS403,FS403,FS403,FS403_384_A24	384_A24	FS403	FALSE	TRUE	FS403	YPD	0.2246	2.0524	2.2372		0.0398	0.0469	0	0.0305	0.4388	0.3294	0.3454	0.3811	0.3822	0.4028	0.3597	0.3356	-	-						2.0524	2.0595	2.0126	2.0431	2.4514	2.342	2.358	2.3937	2.3948	2.4154	2.3723	2.3482						24
DBHB12abcd_384_B2	DBHB12abcd	FS403,FS403,FS403,FS403_384_B2	384_B2	FS403	FALSE	FALSE	FS403	YPD	0.2254	2.0416	2.2308		0.0362	0.068	0	0.0238	0.191	0.094	0.1151	0.1799	0.1528	0.1464	0.1366	0.1125	-	-						2.0416	2.0734	2.0054	2.0292	2.1964	2.0994	2.1205	2.1853	2.1582	2.1518	2.142	2.1179						26
DBHB12abcd_384_C3	DBHB12abcd	FS403,FS403,FS403,FS403_384_C3	384_C3	FS403	FALSE	FALSE	FS403	YPD	0.2238	1.905	2.1131		0.0157	0.0293	0	0.0168	0.0883	0.1576	0.0705	0.1575	0.1007	0.1768	0.1784	0.2108	-	-						1.905	1.9186	1.8893	1.9061	1.9776	2.0469	1.9598	2.0468	1.99	2.0661	2.0677	2.1001						51
DBHB12abcd_384_D1	DBHB12abcd	FS403,FS403,FS403,FS403_384_D1	384_D1	FS403	FALSE	TRUE	FS403	YPD	0.2235	2.137	2.3125		0.048	0.0532	0	0.0456	0.1948	0.2304	0.1394	0.1965	0.2065	0.156	0.1884	0.1737	-	-						2.137	2.1422	2.089	2.1346	2.2838	2.3194	2.2284	2.2855	2.2955	2.245	2.2774	2.2627						73
DBHB12abcd_384_E2	DBHB12abcd	FS403,FS403,FS403,FS403_384_E2	384_E2	FS403	FALSE	FALSE	FS403	YPD	0.2288	1.9424	2.1644		0.0068	0.0191	0.0009	0	0.197	0.2016	0.1096	0.2197	0.2358	0.2614	0.1813	0.1946	-	-						1.9424	1.9547	1.9365	1.9356	2.1326	2.1372	2.0452	2.1553	2.1714	2.197	2.1169	2.1302						98
DBHB12abcd_384_F3	DBHB12abcd	FS403,FS403,FS403,FS403_384_F3	384_F3	FS403	FALSE	FALSE	FS403	YPD	0.2174	1.979	2.1964		0	0.0235	0.0082	0.0608	0.1682	0.1753	0.0552	0.1342	0.13	0.1021	0.0905	0.0849	-	-						1.979	2.0025	1.9872	2.0398	2.1472	2.1543	2.0342	2.1132	2.109	2.0811	2.0695	2.0639						123
DBHB12abcd_384_G1	DBHB12abcd	FS403,FS403,FS403,FS403_384_G1	384_G1	FS403	FALSE	TRUE	FS403	YPD	0.2183	2.055	2.2363		0.037	0.0014	0	0.0729	0.2369	0.2566	0.0598	0.1894	0.2283	0.233	0.1416	0.1069	-	-						2.055	2.0194	2.018	2.0909	2.2549	2.2746	2.0778	2.2074	2.2463	2.251	2.1596	2.1249						145
DBHB12abcd_384_H2	DBHB12abcd	FS403,FS403,FS403,FS403_384_H2	384_H2	FS403	FALSE	FALSE	FS403	YPD	0.2161	1.9538	2.1642		0.0057	0.0312	0	0.0585	0.2259	0.2215	0.1772	0.126	0.1723	0.2456	0.2358	0.1065	-	-						1.9538	1.9793	1.9481	2.0066	2.174	2.1696	2.1253	2.0741	2.1204	2.1937	2.1839	2.0546						170
DBHB12abcd_384_I3	DBHB12abcd	FS403,FS403,FS403,FS403_384_I3	384_I3	FS403	FALSE	FALSE	FS403	YPD	0.216	1.9963	2.1335		0.0788	0.0634	0	0.0775	0.1847	0.2296	0.1318	0.111	0.1922	0.1955	0.1568	0.0908	-	-						1.9963	1.9809	1.9175	1.995	2.1022	2.1471	2.0493	2.0285	2.1097	2.113	2.0743	2.0083						195
DBHB12abcd_384_I11	DBHB12abcd	FS403,FS403,FS403,FS403_384_I11	384_I11	FS403	FALSE	FALSE	FS403	YPD	0.2091	1.9006	2.0796		0.0301	0.0437	0	0.036	0.1601	0.164	0.1487	0.1439	0.1423	0.12	0.0892	0.1451	-	-						1.9006	1.9142	1.8705	1.9065	2.0306	2.0345	2.0192	2.0144	2.0128	1.9905	1.9597	2.0156						203
DBHB12abcd_384_I12	DBHB12abcd	FS403,FS403,FS403,FS403_384_I12	384_I12	FS403	FALSE	FALSE	FS403	YPD	0.2159	1.8565	2.0612		0.0112	0.0444	0	0.0373	0.1599	0.1971	0.1607	0.1552	0.151	0.0865	0.0646	0.1098	-	-						1.8565	1.8897	1.8453	1.8826	2.0052	2.0424	2.006	2.0005	1.9963	1.9318	1.9099	1.9551						204
DBHB12abcd_384_J1	DBHB12abcd	FS403,FS403,FS403,FS403_384_J1	384_J1	FS403	FALSE	TRUE	FS403	YPD	0.2132	2.124	2.2364		0.1008	0.1007	0	0.0937	0.2752	0.2922	0.251	0.2767	0.2442	0.2704	0.3056	0.2865	-	-						2.124	2.1239	2.0232	2.1169	2.2984	2.3154	2.2742	2.2999	2.2674	2.2936	2.3288	2.3097						217
DBHB12abcd_384_K2	DBHB12abcd	FS403,FS403,FS403,FS403_384_K2	384_K2	FS403	FALSE	FALSE	FS403	YPD	0.2206	2.0059	2.1538		0.0727	0.0266	0	0.0188	0.2573	0.2597	0.2294	0.2592	0.2395	0.2784	0.2767	0.2673	-	-						2.0059	1.9598	1.9332	1.952	2.1905	2.1929	2.1626	2.1924	2.1727	2.2116	2.2099	2.2005						242
DBHB12abcd_384_P1	DBHB12abcd	FS403,FS403,FS403,FS403_384_P1	384_P1	FS403	FALSE	TRUE	FS403	YPD	0.2147	2.1177	2.2739		0.0585	0.0337	0	0.08	0.4593	0.2305	0.258	0.4	0.28	0.2708	0.3888	0.2464	-	-						2.1177	2.0929	2.0592	2.1392	2.5185	2.2897	2.3172	2.4592	2.3392	2.33	2.448	2.3056						361
DBHB12abcd_384_P24	DBHB12abcd	FS403,FS403,FS403,FS403_384_P24	384_P24	FS403	FALSE	TRUE	FS403	YPD	0.2177	2.1275	2.2881		0.0571	0.059	0	0.0896	0.3233	0.559	0.4372	0.4651	0.3848	0.4312	0.4866	0.2643	-	-						2.1275	2.1294	2.0704	2.16	2.3937	2.6294	2.5076	2.5355	2.4552	2.5016	2.557	2.3347						384
DBHB14abc_96_A1	DBHB14abc	FS403_96_A1	96_A1	FS403	FALSE	TRUE	FS403	YPD	0.2489	1.6675	1.8993		0.0171	0.0327	0.0546	0	0.7282	0.574	0.559	0.6114	-	-										1.6675	1.6831	1.705	1.6504	2.3786	2.2244	2.2094	2.2618										1
DBHB14abc_96_A2	DBHB14abc	FS403_96_A2	96_A2	FS403	FALSE	TRUE	FS403	YPD	0.2228	1.6222	1.8433		0.0017	0.0231	0.0376	0	0.7704	0.606	0.5826	0.7459	-	-										1.6222	1.6436	1.6581	1.6205	2.3909	2.2265	2.2031	2.3664										2
DBHB14abc_96_A3	DBHB14abc	FS403_96_A3	96_A3	FS403	FALSE	TRUE	FS403	YPD	0.2641	1.5471	1.8112		0	0.0229	0.0228	0.0042	0.7797	0.6592	0.6871	0.7421	-	-										1.5471	1.57	1.5699	1.5513	2.3268	2.2063	2.2342	2.2892										3
DBHB14abc_96_A4	DBHB14abc	FS403_96_A4	96_A4	FS403	FALSE	TRUE	FS403	YPD	0.2169	1.4778	1.673		0.0217	0.0294	0.0303	0	0.8964	0.7511	0.7296	0.7802	-	-										1.4778	1.4855	1.4864	1.4561	2.3525	2.2072	2.1857	2.2363										4
DBHB14abc_96_A5	DBHB14abc	FS403_96_A5	96_A5	FS403	FALSE	TRUE	FS403	YPD	0.2238	1.6541	1.8705		0.0074	0.0244	0.0215	0	0.7581	0.5613	0.5259	0.6723	-	-										1.6541	1.6711	1.6682	1.6467	2.4048	2.208	2.1726	2.319										5
DBHB14abc_96_A6	DBHB14abc	FS403_96_A6	96_A6	FS403	FALSE	TRUE	FS403	YPD	0.219	1.6559	1.8571		0.0178	0.0167	0.0238	0	0.8251	0.5979	0.5903	0.7351	-	-										1.6559	1.6548	1.6619	1.6381	2.4632	2.236	2.2284	2.3732										6
DBHB14abc_96_A7	DBHB14abc	FS403_96_A7	96_A7	FS403	FALSE	TRUE	FS403	YPD	0.2179	1.6158	1.8129		0.0208	0.0382	0.0427	0	0.8557	0.8236	0.6718	0.8532	-	-										1.6158	1.6332	1.6377	1.595	2.4507	2.4186	2.2668	2.4482										7
DBHB14abc_96_A12	DBHB14abc	FS403_96_A12	96_A12	FS403	FALSE	TRUE	FS403	YPD	0.2111	1.2377	1.4127		0.0361	0.0443	0.0423	0	1.2049	1.3624	1.0945	1.3048	-	-										1.2377	1.2459	1.2439	1.2016	2.4065	2.564	2.2961	2.5064										12
DBHB14abc_96_B6	DBHB14abc	FS403_96_B6	96_B6	FS403	FALSE	FALSE	FS403	YPD	0.2118	1.5063	1.6829		0.0352	0.0342	0.0181	0	0.8617	0.8604	0.8937	0.7582	-	-										1.5063	1.5053	1.4892	1.4711	2.3328	2.3315	2.3648	2.2293										18
DBHB14abc_96_C6	DBHB14abc	FS403_96_C6	96_C6	FS403	FALSE	FALSE	FS403	YPD	0.2178	1.5431	1.7255		0.0354	0.0314	0.0414	0	0.8284	0.7777	0.7426	0.7598	-	-										1.5431	1.5391	1.5491	1.5077	2.3361	2.2854	2.2503	2.2675										30
DBHB14abc_96_D1	DBHB14abc	FS403_96_D1	96_D1	FS403	FALSE	TRUE	FS403	YPD	0.2106	1.701	1.9063		0.0053	0.0368	0.0198	0	0.6847	0.6659	0.6523	0.7008	-	-										1.701	1.7325	1.7155	1.6957	2.3804	2.3616	2.348	2.3965										37
DBHB14abc_96_E1	DBHB14abc	FS403_96_E1	96_E1	FS403	FALSE	TRUE	FS403	YPD	0.2063	1.7911	1.9669		0.0305	0.0445	0.0455	0	0.7218	0.6752	0.6823	0.694	-	-										1.7911	1.8051	1.8061	1.7606	2.4824	2.4358	2.4429	2.4546										49
DBHB14abc_96_E6	DBHB14abc	FS403_96_E6	96_E6	FS403	FALSE	FALSE	FS403	YPD	0.2046	1.6887	1.8375		0.0558	0.0079	0.01	0	0.7416	0.763	0.6267	0.6611	-	-										1.6887	1.6408	1.6429	1.6329	2.3745	2.3959	2.2596	2.294										54
DBHB14abc_96_F1	DBHB14abc	FS403_96_F1	96_F1	FS403	FALSE	TRUE	FS403	YPD	0.2059	1.8244	2.0303		0	0.0328	0.0623	0.0069	0.6279	0.6146	0.4841	0.6365	-	-										1.8244	1.8572	1.8867	1.8313	2.4523	2.439	2.3085	2.4609										61
DBHB14abc_96_F6	DBHB14abc	FS403_96_F6	96_F6	FS403	FALSE	FALSE	FS403	YPD	0.2039	1.6894	1.8614		0.0319	0.0053	0.0433	0	0.6986	0.687	0.7027	0.7242	-	-										1.6894	1.6628	1.7008	1.6575	2.3561	2.3445	2.3602	2.3817										66
DBHB14abc_96_G6	DBHB14abc	FS403_96_G6	96_G6	FS403	FALSE	FALSE	FS403	YPD	0.2066	1.118	1.3246		0	0.0274	0.0491	0.0267	1.2211	1.0944	1.0522	1.1501	-	-										1.118	1.1454	1.1671	1.1447	2.3391	2.2124	2.1702	2.2681										78
DBHB15abc_96_A1	DBHB15abc	FS403_96_A1	96_A1	FS403	FALSE	TRUE	FS403	YPD	0.2143	0.2076	0.4033		0.0186	0.0081	0	0.0038	2.3067	2.4484	2.3685	2.4164	-	-										0.2076	0.1971	0.189	0.1928	2.4957	2.6374	2.5575	2.6054										1
DBHB15abc_96_A2	DBHB15abc	FS403_96_A2	96_A2	FS403	FALSE	TRUE	FS403	YPD	0.2176	0.3659	0.5666		0.0169	0.0092	0.0035	0	2.0674	2.2358	2.1141	2.1807	-	-										0.3659	0.3582	0.3525	0.349	2.4164	2.5848	2.4631	2.5297										2
DBHB15abc_96_A3	DBHB15abc	FS403_96_A3	96_A3	FS403	FALSE	TRUE	FS403	YPD	0.2077	0.1838	0.3842		0.0073	0.0071	0.0009	0	2.2192	2.3698	2.2036	2.2842	-	-										0.1838	0.1836	0.1774	0.1765	2.3957	2.5463	2.3801	2.4607										3
DBHB15abc_96_A4	DBHB15abc	FS403_96_A4	96_A4	FS403	FALSE	TRUE	FS403	YPD	0.2059	0.21	0.4079		0.008	0.0065	0.0018	0	2.1985	2.4074	2.1584	2.2195	-	-										0.21	0.2085	0.2038	0.202	2.4005	2.6094	2.3604	2.4215										4
DBHB15abc_96_A5	DBHB15abc	FS403_96_A5	96_A5	FS403	FALSE	TRUE	FS403	YPD	0.206	0.3208	0.5123		0.0145	0.0137	0.0084	0	2.1274	2.2818	2.027	2.1535	-	-										0.3208	0.32	0.3147	0.3063	2.4337	2.5881	2.3333	2.4598										5
DBHB15abc_96_A6	DBHB15abc	FS403_96_A6	96_A6	FS403	FALSE	TRUE	FS403	YPD	0.2114	0.2368	0.441		0.0072	0.0052	0.003	0	2.3229	2.592	2.3428	2.5513	-	-										0.2368	0.2348	0.2326	0.2296	2.5525	2.8216	2.5724	2.7809										6
DBHB15abc_96_B1	DBHB15abc	FS403_96_B1	96_B1	FS403	FALSE	TRUE	FS403	YPD	0.2062	0.4898	0.6663		0.0297	0.0178	0.0075	0	1.9547	2.0483	2.1857	2.0937	-	-										0.4898	0.4779	0.4676	0.4601	2.4148	2.5084	2.6458	2.5538										13
DBHB15abc_96_C1	DBHB15abc	FS403_96_C1	96_C1	FS403	FALSE	TRUE	FS403	YPD	0.2069	0.5687	0.7275		0.0481	0.0213	0.0063	0	1.8763	2.1507	2.0372	2.0013	-	-										0.5687	0.5419	0.5269	0.5206	2.3969	2.6713	2.5578	2.5219										25
DBHB15abc_96_D1	DBHB15abc	FS403_96_D1	96_D1	FS403	FALSE	TRUE	FS403	YPD	0.2102	0.4216	0.618		0.0138	0.0088	0	0.0005	1.9315	2.2043	2.0394	2.0822	-	-										0.4216	0.4166	0.4078	0.4083	2.3393	2.6121	2.4472	2.49										37
DBHB15abc_96_E1	DBHB15abc	FS403_96_E1	96_E1	FS403	FALSE	TRUE	FS403	YPD	0.2185	0.541	0.7511		0.0084	0.0148	0.0117	0	1.8889	2.2452	2.115	1.9556	-	-										0.541	0.5474	0.5443	0.5326	2.4215	2.7778	2.6476	2.4882										49
DBHB15abc_96_F1	DBHB15abc	FS403_96_F1	96_F1	FS403	FALSE	TRUE	FS403	YPD	0.2142	0.4492	0.6503		0.0131	0.0042	0.0082	0	1.9195	2.2014	2.1323	2.1328	-	-										0.4492	0.4403	0.4443	0.4361	2.3556	2.6375	2.5684	2.5689										61
DBHB15abc_96_G1	DBHB15abc	FS403_96_G1	96_G1	FS403	FALSE	TRUE	FS403	YPD	0.2107	0.5713	0.7704		0.0116	0.0105	0.0076	0	1.8147	2.1139	2.0351	1.9445	-	-										0.5713	0.5702	0.5673	0.5597	2.3744	2.6736	2.5948	2.5042										73
DBHB15abc_96_H2	DBHB15abc	FS403_96_H2	96_H2	FS403	FALSE	TRUE	FS403	YPD	0.2072	0.6287	0.8348		0.0011	0.0082	0.0022	0	1.6562	1.7378	1.7264	1.6613	-	-										0.6287	0.6358	0.6298	0.6276	2.2838	2.3654	2.354	2.2889										86
DBHB15abc_96_H3	DBHB15abc	FS403_96_H3	96_H3	FS403	FALSE	TRUE	FS403	YPD	0.2058	0.4291	0.6323		0.0026	0.0032	0.0048	0	2.0338	2.2844	2.1185	2.0551	-	-										0.4291	0.4297	0.4313	0.4265	2.4603	2.7109	2.545	2.4816										87
DBHB15abc_96_H4	DBHB15abc	FS403_96_H4	96_H4	FS403	FALSE	TRUE	FS403	YPD	0.2011	0.2102	0.4078		0.0035	0.0021	0.0014	0	1.9866	2.1289	2.0515	2.0116	-	-										0.2102	0.2088	0.2081	0.2067	2.1933	2.3356	2.2582	2.2183										88
DBHB15abc_96_H5	DBHB15abc	FS403_96_H5	96_H5	FS403	FALSE	TRUE	FS403	YPD	0.1978	0.3285	0.5263		0	0.0008	0.0034	0.0055	1.9773	2.0944	2.1899	2.1772	-	-										0.3285	0.3293	0.3319	0.334	2.3058	2.4229	2.5184	2.5057										89
DBHB17abc_96_A1	DBHB17abc	FS403_96_A1	96_A1	FS403	FALSE	TRUE	FS403	YPD	0.1887	0.279	0.4499		0.0178	0.0122	0	0.0022	1.1207	1.1195	1.136	1.1248	-	-										0.279	0.2734	0.2612	0.2634	1.3819	1.3807	1.3972	1.386										1
DBHB17abc_96_A12	DBHB17abc	FS403_96_A12	96_A12	FS403	FALSE	TRUE	FS403	YPD	0.1967	0.1487	0.3405		0.0049	0.0027	0.0005	0	1.2103	1.1931	1.2155	1.2038	-	-										0.1487	0.1465	0.1443	0.1438	1.3541	1.3369	1.3593	1.3476										12
DBHB17abc_96_B1	DBHB17abc	FS403_96_B1	96_B1	FS403	FALSE	TRUE	FS403	YPD	0.1857	0.3896	0.5697		0.0056	0.0042	0.0024	0	1.0969	1.1032	1.1253	1.1088	-	-										0.3896	0.3882	0.3864	0.384	1.4809	1.4872	1.5093	1.4928										13
DBHB17abc_96_B12	DBHB17abc	FS403_96_B12	96_B12	FS403	FALSE	TRUE	FS403	YPD	0.2075	0.0867	0.2928		0.0014	0	0.0013	0	1.2388	1.1916	1.1987	1.195	-	-										0.0867	0.0853	0.0866	0.0853	1.3241	1.2769	1.284	1.2803										24
DBHB17abc_96_C1	DBHB17abc	FS403_96_C1	96_C1	FS403	FALSE	TRUE	FS403	YPD	0.1877	0.4349	0.6172		0.0054	0.0026	0	0.0003	1.0325	1.0427	1.0556	1.0379	-	-										0.4349	0.4321	0.4295	0.4298	1.462	1.4722	1.4851	1.4674										25
DBHB17abc_96_C12	DBHB17abc	FS403_96_C12	96_C12	FS403	FALSE	TRUE	FS403	YPD	0.2045	0.169	0.3735		0	0.0001	0.0016	0.0042	1.2395	1.2309	1.2389	1.2364	-	-										0.169	0.1691	0.1706	0.1732	1.4085	1.3999	1.4079	1.4054										36
DBHB17abc_96_D1	DBHB17abc	FS403_96_D1	96_D1	FS403	FALSE	TRUE	FS403	YPD	0.1936	0.4533	0.6408		0.0061	0.0039	0	0.0034	1.0843	1.0878	1.0667	1.0971	-	-										0.4533	0.4511	0.4472	0.4506	1.5315	1.535	1.5139	1.5443										37
DBHB17abc_96_D12	DBHB17abc	FS403_96_D12	96_D12	FS403	FALSE	TRUE	FS403	YPD	0.2045	-0.00400001	0.2005		0	0.0002	0	0.0001	0.4149	0.3978	0.4005	0.4052	-	-										-0.004	-0.0038	-0.004	-0.0039	0.4109	0.3938	0.3965	0.4012										48
DBHB17abc_96_E1	DBHB17abc	FS403_96_E1	96_E1	FS403	FALSE	TRUE	FS403	YPD	0.1981	0.4629	0.6568		0.0042	0.0048	0.0008	0	1.0286	1.0274	1.0212	1.0413	-	-										0.4629	0.4635	0.4595	0.4587	1.4873	1.4861	1.4799	1.5										49
DBHB17abc_96_E12	DBHB17abc	FS403_96_E12	96_E12	FS403	FALSE	TRUE	FS403	YPD	0.199	0.1928	0.3918		0	0.0038	0.01	0.0085	1.3072	1.3041	1.319	1.2932	-	-										0.1928	0.1966	0.2028	0.2013	1.5	1.4969	1.5118	1.486										60
DBHB17abc_96_F1	DBHB17abc	FS403_96_F1	96_F1	FS403	FALSE	TRUE	FS403	YPD	0.2149	0.4729	0.6821		0.0057	0.0037	0	0.0003	1.0383	1.0306	1.0447	1.0528	-	-										0.4729	0.4709	0.4672	0.4675	1.5055	1.4978	1.5119	1.52										61
DBHB17abc_96_F12	DBHB17abc	FS403_96_F12	96_F12	FS403	FALSE	TRUE	FS403	YPD	0.2115	0.347	0.5577		0.0008	0.0012	0.0035	0	0.9275	0.9298	0.936	0.929	-	-										0.347	0.3474	0.3497	0.3462	1.2737	1.276	1.2822	1.2752										72
DBHB17abc_96_G1	DBHB17abc	FS403_96_G1	96_G1	FS403	FALSE	TRUE	FS403	YPD	0.2127	0.3726	0.5803		0.005	0.0042	0	0.0012	1.0877	1.0831	1.0966	1.1064	-	-										0.3726	0.3718	0.3676	0.3688	1.4553	1.4507	1.4642	1.474										73
DBHB17abc_96_G12	DBHB17abc	FS403_96_G12	96_G12	FS403	FALSE	TRUE	FS403	YPD	0.1985	0.1458	0.3443		0	0.001	0.0055	0.004	1.3001	1.3004	1.3158	1.3099	-	-										0.1458	0.1468	0.1513	0.1498	1.4459	1.4462	1.4616	1.4557										84
DBHB17abc_96_H1	DBHB17abc	FS403_96_H1	96_H1	FS403	FALSE	TRUE	FS403	YPD	0.1708	0.3818	0.5477		0.0049	0.0004	0	0.0005	1.0436	1.0386	1.0474	1.05	-	-										0.3818	0.3773	0.3769	0.3774	1.4205	1.4155	1.4243	1.4269										85
DBHB17abc_96_H12	DBHB17abc	FS403_96_H12	96_H12	FS403	FALSE	TRUE	FS403	YPD	0.178	0.0529	0.23		0.0009	0	0.0029	0.0031	1.2738	1.2691	1.2777	1.274	-	-										0.0529	0.052	0.0549	0.0551	1.3258	1.3211	1.3297	1.326										96
DBHB21abd_96_A1	DBHB21abd	FS403_96_A1	96_A1	FS403	FALSE	TRUE	FS403	YPD	0.1989	0.242	0.4311		0.0098	0.0037	0	0.0021	2.9615	2.7229	2.4044	2.6786	-	-										0.242	0.2359	0.2322	0.2343	3.1937	2.9551	2.6366	2.9108										1
DBHB21abd_96_A2	DBHB21abd	FS403_96_A2	96_A2	FS403	FALSE	TRUE	FS403	YPD	0.3009	0.2802	0.566		0.0151	0.0065	0	0.0044	2.5602	2.42	2.1571	2.5092	-	-										0.2802	0.2716	0.2651	0.2695	2.8253	2.6851	2.4222	2.7743										2
DBHB21abd_96_A3	DBHB21abd	FS403_96_A3	96_A3	FS403	FALSE	TRUE	FS403	YPD	0.3012	0.1458	0.4387		0.0083	0.0034	0.0004	0	2.5075	2.5132	2.2344	2.4453	-	-										0.1458	0.1409	0.1379	0.1375	2.645	2.6507	2.3719	2.5828										3
DBHB21abd_96_A5	DBHB21abd	FS403_96_A5	96_A5	FS403	FALSE	TRUE	FS403	YPD	0.193	0.3659	0.5456		0.0133	0.0074	0.0027	0	2.3825	2.2881	2.1019	2.2885	-	-										0.3659	0.36	0.3553	0.3526	2.7351	2.6407	2.4545	2.6411										5
DBHB21abd_96_A7	DBHB21abd	FS403_96_A7	96_A7	FS403	FALSE	TRUE	FS403	YPD	0.1957	0.1858	0.3754		0.0061	0.0016	0	0	3.1246	2.7719	2.6056	2.9056	-	-										0.1858	0.1813	0.1797	0.1797	3.3043	2.9516	2.7853	3.0853										7
DBHB21abd_96_A8	DBHB21abd	FS403_96_A8	96_A8	FS403	FALSE	TRUE	FS403	YPD	0.2028	0.3138	0.4974		0.0192	0.0065	0	0.0035	2.4392	2.2244	2.2154	2.3877	-	-										0.3138	0.3011	0.2946	0.2981	2.7338	2.519	2.51	2.6823										8
DBHB21abd_96_A9	DBHB21abd	FS403_96_A9	96_A9	FS403	FALSE	TRUE	FS403	YPD	0.1929	0.1741	0.3628		0.0042	0.0029	0	0.0021	2.6206	2.5081	2.5809	2.4874	-	-										0.1741	0.1728	0.1699	0.172	2.7905	2.678	2.7508	2.6573										9
DBHB21abd_96_A10	DBHB21abd	FS403_96_A10	96_A10	FS403	FALSE	TRUE	FS403	YPD	0.1924	0.1047	0.2898		0.0073	0.0025	0	0.0014	2.7316	2.4838	2.7581	2.5788	-	-										0.1047	0.0999	0.0974	0.0988	2.829	2.5812	2.8555	2.6762										10
DBHB21abd_96_A11	DBHB21abd	FS403_96_A11	96_A11	FS403	FALSE	TRUE	FS403	YPD	0.1935	0.0692	0.2594		0.0033	0.0011	0	0.0009	2.7634	2.7134	2.8893	2.6078	-	-										0.0692	0.067	0.0659	0.0668	2.8293	2.7793	2.9552	2.6737										11
DBHB21abd_96_A12	DBHB21abd	FS403_96_A12	96_A12	FS403	FALSE	TRUE	FS403	YPD	0.1836	0.0765	0.2553		0.0048	0.0031	0	0	2.9731	2.778	3.0501	2.7246	-	-										0.0765	0.0748	0.0717	0.0717	3.0448	2.8497	3.1218	2.7963										12
DBHB21abd_96_B12	DBHB21abd	FS403_96_B12	96_B12	FS403	FALSE	TRUE	FS403	YPD	0.1863	0.056	0.2401		0.0022	0.0014	0	0.0005	2.7676	2.5812	2.7621	2.6194	-	-										0.056	0.0552	0.0538	0.0543	2.8214	2.635	2.8159	2.6732										24
DBHB21abd_96_C12	DBHB21abd	FS403_96_C12	96_C12	FS403	FALSE	TRUE	FS403	YPD	0.1822	0.0198	0.1986		0.0034	0	0.0008	0.002	3.3014	3.1142	2.7496	3.1535	-	-										0.0198	0.0164	0.0172	0.0184	3.3178	3.1306	2.766	3.1699										36
DBHB21abd_96_D12	DBHB21abd	FS403_96_D12	96_D12	FS403	FALSE	TRUE	FS403	YPD	0.18	0.0152	0.1946		0.0006	0	0.0003	0.0003	2.9149	2.8356	2.5963	2.7912	-	-										0.0152	0.0146	0.0149	0.0149	2.9295	2.8502	2.6109	2.8058										48
DBHB21abd_96_H1	DBHB21abd	FS403_96_H1	96_H1	FS403	FALSE	TRUE	FS403	YPD	0.1785	0.6281	0.8049		0.0017	0.0028	0.0024	0	2.0966	2.3816	1.9781	2.0366	-	-										0.6281	0.6292	0.6288	0.6264	2.723	3.008	2.6045	2.663										85
DBHB16abc_96_A1	DBHB16abc	FS403_96_A1	96_A1	FS403	FALSE	TRUE	FS403	YPD	0.2011	0.3273	0.5171		0.0113	0.008	0.0059	0	2.8038	2.9829	2.9829	2.3441	-	-										0.3273	0.324	0.3219	0.316	3.1198	3.2989	3.2989	2.6601										1
DBHB16abc_96_A6	DBHB16abc	FS403_96_A6	96_A6	FS403	FALSE	TRUE	FS403	YPD	0.2024	0.3049	0.4953		0.012	0	0.0065	0.0005	2.455	2.647	2.6948	2.6962	-	-										0.3049	0.2929	0.2994	0.2934	2.7479	2.9399	2.9877	2.9891										6
DBHB16abc_96_A12	DBHB16abc	FS403_96_A12	96_A12	FS403	FALSE	TRUE	FS403	YPD	0.2011	0.1076	0.3059		0.0028	0	0.0046	0.0018	3.1941	3.1941	3.1941	3.1941	-	-										0.1076	0.1048	0.1094	0.1066	3.2989	3.2989	3.2989	3.2989										12
DBHB16abc_96_B1	DBHB16abc	FS403_96_B1	96_B1	FS403	FALSE	TRUE	FS403	YPD	0.1917	0.5899	0.7557		0.0259	0.0069	0.0004	0	2.0249	2.3537	2.1182	2.6645	-	-										0.5899	0.5709	0.5644	0.564	2.5889	2.9177	2.6822	3.2285										13
DBHB16abc_96_B6	DBHB16abc	FS403_96_B6	96_B6	FS403	FALSE	FALSE	FS403	YPD	0.2282	0.0607	0.2816		0.0073	0	0.0068	0.0046	2.2208	2.4134	2.4262	2.3949	-	-										0.0607	0.0534	0.0602	0.058	2.2742	2.4668	2.4796	2.4483										18
DBHB16abc_96_B12	DBHB16abc	FS403_96_B12	96_B12	FS403	FALSE	TRUE	FS403	YPD	0.1964	0.1228	0.3132		0.006	0	0.0048	0.0036	2.8134	2.896	3.1061	3.036	-	-										0.1228	0.1168	0.1216	0.1204	2.9302	3.0128	3.2229	3.1528										24
DBHB16abc_96_C1	DBHB16abc	FS403_96_C1	96_C1	FS403	FALSE	TRUE	FS403	YPD	0.1921	0.5306	0.7045		0.0182	0.0097	0	0.0016	2.3666	2.3752	2.0806	2.4442	-	-										0.5306	0.5221	0.5124	0.514	2.879	2.8876	2.593	2.9566										25
DBHB16abc_96_C6	DBHB16abc	FS403_96_C6	96_C6	FS403	FALSE	FALSE	FS403	YPD	0.2402	0.4792	0.7039		0.0155	0.0043	0.0049	0	2.2466	2.2404	2.3602	2.1426	-	-										0.4792	0.468	0.4686	0.4637	2.7103	2.7041	2.8239	2.6063										30
DBHB16abc_96_C12	DBHB16abc	FS403_96_C12	96_C12	FS403	FALSE	TRUE	FS403	YPD	0.1973	0.1118	0.3057		0.0034	0	0.0011	0.0017	2.5817	3.1555	3.1943	3.1943	-	-										0.1118	0.1084	0.1095	0.1101	2.6901	3.2639	3.3027	3.3027										36
DBHB16abc_96_D1	DBHB16abc	FS403_96_D1	96_D1	FS403	FALSE	TRUE	FS403	YPD	0.1895	0.5914	0.7732		0.0077	0.0049	0	0.0009	2.4737	2.342	2.5329	2.0159	-	-										0.5914	0.5886	0.5837	0.5846	3.0574	2.9257	3.1166	2.5996										37
DBHB16abc_96_D6	DBHB16abc	FS403_96_D6	96_D6	FS403	FALSE	FALSE	FS403	YPD	0.2082	0.1861	0.3831		0.0112	0.0012	0.0043	0	2.4264	2.2773	2.2805	2.2467	-	-										0.1861	0.1761	0.1792	0.1749	2.6013	2.4522	2.4554	2.4216										42
DBHB16abc_96_D12	DBHB16abc	FS403_96_D12	96_D12	FS403	FALSE	TRUE	FS403	YPD	0.2052	0.0834	0.2885		0.0001	0.0007	0.0013	0	3.0668	3.0084	3.0044	2.8649	-	-										0.0834	0.084	0.0846	0.0833	3.1501	3.0917	3.0877	2.9482										48
DBHB16abc_96_E1	DBHB16abc	FS403_96_E1	96_E1	FS403	FALSE	TRUE	FS403	YPD	0.211	0.5976	0.799		0.0096	0.0038	0.004	0	2.5483	2.4761	2.5464	2.3512	-	-										0.5976	0.5918	0.592	0.588	3.1363	3.0641	3.1344	2.9392										49
DBHB16abc_96_F1	DBHB16abc	FS403_96_F1	96_F1	FS403	FALSE	TRUE	FS403	YPD	0.2027	0.6672	0.8582		0.0117	0.0108	0.0025	0	1.9844	2.4154	2.4195	2.1153	-	-										0.6672	0.6663	0.658	0.6555	2.6399	3.0709	3.075	2.7708										61
DBHB16abc_96_G1	DBHB16abc	FS403_96_G1	96_G1	FS403	FALSE	TRUE	FS403	YPD	0.2098	0.3624	0.5659		0.0063	0.005	0.0021	0	2.2435	2.5673	2.9207	2.2522	-	-										0.3624	0.3611	0.3582	0.3561	2.5996	2.9234	3.2768	2.6083										73
DBHB16abc_96_H1	DBHB16abc	FS403_96_H1	96_H1	FS403	FALSE	TRUE	FS403	YPD	0.1837	0.6717	0.8441		0.0113	0.005	0.0035	0	2.6559	2.5289	2.6559	2.6559	-	-										0.6717	0.6654	0.6639	0.6604	3.3163	3.1893	3.3163	3.3163										85
DBHB20abc_96_E8	DBHB20abc	FS403_96_E8	96_E8	FS403	FALSE	FALSE	FS403	YPD	0.1655	0.3331	0.4929		0.0057	0.0068	0.0066	0	0.7216	0.7431	0.7641	0.7694	-	-										0.3331	0.3342	0.334	0.3274	1.049	1.0705	1.0915	1.0968										56
DBHB20abc_96_E9	DBHB20abc	FS403_96_E9	96_E9	FS403	FALSE	FALSE	FS403	YPD	0.1643	0.1863	0.3467		0.0039	0.0044	0.0029	0	0.5352	0.5579	0.5682	0.5823	-	-										0.1863	0.1868	0.1853	0.1824	0.7176	0.7403	0.7506	0.7647										57
DBHB20abc_96_E10	DBHB20abc	FS403_96_E10	96_E10	FS403	FALSE	FALSE	FS403	YPD	0.1624	0.1577	0.3188		0.0013	0.003	0.0031	0	0.0833	0.0734	0.0719	0.0627	-	-										0.1577	0.1594	0.1595	0.1564	0.2397	0.2298	0.2283	0.2191										58
DBHB20abc_96_E11	DBHB20abc	FS403_96_E11	96_E11	FS403	FALSE	FALSE	FS403	YPD	0.1634	0.1199	0.2797		0.0036	0.004	0.0028	0	0.486	0.5092	0.5308	0.5371	-	-										0.1199	0.1203	0.1191	0.1163	0.6023	0.6255	0.6471	0.6534										59
DBHB20abc_96_E12	DBHB20abc	FS403_96_E12	96_E12	FS403	FALSE	TRUE	FS403	YPD	0.1643	0.0925	0.2559		0.0009	0.0012	0.0016	0	0.2533	0.235	0.2438	0.2286	-	-										0.0925	0.0928	0.0932	0.0916	0.3449	0.3266	0.3354	0.3202										60
DBHB20abc_96_F1	DBHB20abc	FS403_96_F1	96_F1	FS403	FALSE	TRUE	FS403	YPD	0.1721	0.4023	0.5486		0.0258	0.0163	0.0042	0	0.6822	0.7032	0.7148	0.7235	-	-										0.4023	0.3928	0.3807	0.3765	1.0587	1.0797	1.0913	1.1										61
DBHB20abc_96_F2	DBHB20abc	FS403_96_F2	96_F2	FS403	FALSE	FALSE	FS403	YPD	0.1719	0.2704	0.4279		0.0144	0.0075	0.0012	0	0.6268	0.6469	0.6606	0.6761	-	-										0.2704	0.2635	0.2572	0.256	0.8828	0.9029	0.9166	0.9321										62
DBHB20abc_96_F3	DBHB20abc	FS403_96_F3	96_F3	FS403	FALSE	FALSE	FS403	YPD	0.1661	0.1889	0.3523		0.0027	0.0014	0	0.0011	0.6477	0.6728	0.6886	0.7101	-	-										0.1889	0.1876	0.1862	0.1873	0.8339	0.859	0.8748	0.8963										63
DBHB20abc_96_F4	DBHB20abc	FS403_96_F4	96_F4	FS403	FALSE	FALSE	FS403	YPD	0.1658	0.1795	0.3389		0.0064	0.0034	0	0.0006	0.5635	0.5879	0.6055	0.6265	-	-										0.1795	0.1765	0.1731	0.1737	0.7366	0.761	0.7786	0.7996										64
DBHB20abc_96_F5	DBHB20abc	FS403_96_F5	96_F5	FS403	FALSE	FALSE	FS403	YPD	0.1703	0.1354	0.3012		0.0045	0.002	0	0.0006	0.5738	0.6002	0.6136	0.64	-	-										0.1354	0.1329	0.1309	0.1315	0.7047	0.7311	0.7445	0.7709										65
DBHB20abc_96_F6	DBHB20abc	FS403_96_F6	96_F6	FS403	FALSE	FALSE	FS403	YPD	0.1598	0.1395	0.2947		0.0046	0.0026	0.0009	0	0.5236	0.5479	0.5581	0.5771	-	-										0.1395	0.1375	0.1358	0.1349	0.6585	0.6828	0.693	0.712										66
DBHB20abc_96_F7	DBHB20abc	FS403_96_F7	96_F7	FS403	FALSE	FALSE	FS403	YPD	0.1656	0.2318	0.3913		0.0061	0.0047	0	0.0058	0.7547	0.7908	0.8084	0.8125	-	-										0.2318	0.2304	0.2257	0.2315	0.9804	1.0165	1.0341	1.0382										67
DBHB20abc_96_F8	DBHB20abc	FS403_96_F8	96_F8	FS403	FALSE	FALSE	FS403	YPD	0.1626	0.1892	0.3469		0.0049	0.0034	0.0007	0	0.6242	0.656	0.6697	0.6812	-	-										0.1892	0.1877	0.185	0.1843	0.8085	0.8403	0.854	0.8655										68
DBHB20abc_96_F9	DBHB20abc	FS403_96_F9	96_F9	FS403	FALSE	FALSE	FS403	YPD	0.1631	0.1624	0.3204		0.0051	0.0039	0	0	0.533	0.5542	0.5719	0.5866	-	-										0.1624	0.1612	0.1573	0.1573	0.6903	0.7115	0.7292	0.7439										69
DBHB20abc_96_F10	DBHB20abc	FS403_96_F10	96_F10	FS403	FALSE	FALSE	FS403	YPD	0.1619	0.1329	0.1426		0.1522	0.1485	0.1495	0.1501	0	0.0146	0.0184	0.0226	-	-										0.1329	0.1292	0.1302	0.1308	-0.0193	-0.0047	-0.0009	0.0033										70
DBHB20abc_96_F11	DBHB20abc	FS403_96_F11	96_F11	FS403	FALSE	FALSE	FS403	YPD	0.1646	0.0425	0.2058		0.0013	0	0.0009	0.0007	0.2379	0.2618	0.2721	0.2801	-	-										0.0425	0.0412	0.0421	0.0419	0.2791	0.303	0.3133	0.3213										71
DBHB20abc_96_F12	DBHB20abc	FS403_96_F12	96_F12	FS403	FALSE	TRUE	FS403	YPD	0.1593	0.247	0.1343		0.272	0.2665	0.263	0.2586	0	0.011	0.0148	0.0194	-	-										0.247	0.2415	0.238	0.2336	-0.025	-0.014	-0.0102	-0.0056										72
DBHB20abc_96_G1	DBHB20abc	FS403_96_G1	96_G1	FS403	FALSE	TRUE	FS403	YPD	0.1725	0.437	0.5764		0.0331	0.0229	0.0159	0	0.7205	0.7347	0.7497	0.7483	-	-										0.437	0.4268	0.4198	0.4039	1.1244	1.1386	1.1536	1.1522										73
DBHB20abc_96_G2	DBHB20abc	FS403_96_G2	96_G2	FS403	FALSE	FALSE	FS403	YPD	0.1672	0.2714	0.4207		0.0179	0.0117	0.0084	0	0.6235	0.6342	0.6528	0.6562	-	-										0.2714	0.2652	0.2619	0.2535	0.877	0.8877	0.9063	0.9097										74
DBHB20abc_96_G3	DBHB20abc	FS403_96_G3	96_G3	FS403	FALSE	FALSE	FS403	YPD	0.1659	0.3669	0.5156		0.0172	0.0124	0.009	0	0.698	0.7057	0.7214	0.7196	-	-										0.3669	0.3621	0.3587	0.3497	1.0477	1.0554	1.0711	1.0693										75
DBHB20abc_96_G4	DBHB20abc	FS403_96_G4	96_G4	FS403	FALSE	FALSE	FS403	YPD	0.1622	0.2785	0.4266		0.0141	0.0108	0.0074	0	0.7054	0.7165	0.7341	0.7341	-	-										0.2785	0.2752	0.2718	0.2644	0.9698	0.9809	0.9985	0.9985										76
DBHB20abc_96_G5	DBHB20abc	FS403_96_G5	96_G5	FS403	FALSE	FALSE	FS403	YPD	0.1589	0.3292	0.4736		0.0145	0.0106	0.0082	0	0.721	0.7326	0.7528	0.7561	-	-										0.3292	0.3253	0.3229	0.3147	1.0357	1.0473	1.0675	1.0708										77
DBHB20abc_96_G6	DBHB20abc	FS403_96_G6	96_G6	FS403	FALSE	FALSE	FS403	YPD	0.1664	0.2519	0.4132		0.0051	0.0042	0.0075	0	0.6589	0.6604	0.6784	0.6814	-	-										0.2519	0.251	0.2543	0.2468	0.9057	0.9072	0.9252	0.9282										78
DBHB20abc_96_G7	DBHB20abc	FS403_96_G7	96_G7	FS403	FALSE	FALSE	FS403	YPD	0.1652	0.2313	0.3901		0.0064	0.0039	0.0035	0	0.6657	0.6779	0.6935	0.6966	-	-										0.2313	0.2288	0.2284	0.2249	0.8906	0.9028	0.9184	0.9215										79
DBHB20abc_96_G8	DBHB20abc	FS403_96_G8	96_G8	FS403	FALSE	FALSE	FS403	YPD	0.1612	0.1889	0.3451		0.005	0.0033	0.0029	0	0.6508	0.6561	0.6807	0.6862	-	-										0.1889	0.1872	0.1868	0.1839	0.8347	0.84	0.8646	0.8701										80
DBHB20abc_96_G9	DBHB20abc	FS403_96_G9	96_G9	FS403	FALSE	FALSE	FS403	YPD	0.1631	0.184	0.3423		0.0048	0.0028	0.0045	0	0.5941	0.6109	0.6248	0.6266	-	-										0.184	0.182	0.1837	0.1792	0.7733	0.7901	0.804	0.8058										81
DBHB20abc_96_G10	DBHB20abc	FS403_96_G10	96_G10	FS403	FALSE	FALSE	FS403	YPD	0.1662	0.129	0.1689		0.1263	0.1258	0.1268	0.124	0	0.0148	0.0237	0.0362	-	-										0.129	0.1285	0.1295	0.1267	0.0027	0.0175	0.0264	0.0389										82
DBHB20abc_96_G11	DBHB20abc	FS403_96_G11	96_G11	FS403	FALSE	FALSE	FS403	YPD	0.1649	-0.00160001	0.1616		0.0017	0	0.0018	0.0016	0.0708	0.0873	0.0943	0.1003	-	-										-0.0016	-0.0033	-0.0015	-0.0017	0.0675	0.084	0.091	0.097										83
DBHB20abc_96_G12	DBHB20abc	FS403_96_G12	96_G12	FS403	FALSE	TRUE	FS403	YPD	0.1666	0.1332	0.1082		0.1916	0.1892	0.1898	0.1846	0	0.0073	0.0028	0.0124	-	-										0.1332	0.1308	0.1314	0.1262	-0.0584	-0.0511	-0.0556	-0.046										84
DBHB20abc_96_H1	DBHB20abc	FS403_96_H1	96_H1	FS403	FALSE	TRUE	FS403	YPD	0.1687	0.4342	0.1344		0.4685	0.4505	0.4302	0.416	0	0.0099	0.0105	0.0457	-	-										0.4342	0.4162	0.3959	0.3817	-0.0343	-0.0244	-0.0238	0.0114										85
DBHB20abc_96_H2	DBHB20abc	FS403_96_H2	96_H2	FS403	FALSE	TRUE	FS403	YPD	0.1731	0.3764	0.5351		0.0144	0.0132	0.0047	0	0.7711	0.7824	0.7926	0.7952	-	-										0.3764	0.3752	0.3667	0.362	1.1331	1.1444	1.1546	1.1572										86
DBHB20abc_96_H3	DBHB20abc	FS403_96_H3	96_H3	FS403	FALSE	TRUE	FS403	YPD	0.1718	0.4577	0.6063		0.0232	0.018	0.0108	0	0.8159	0.829	0.8431	0.8413	-	-										0.4577	0.4525	0.4453	0.4345	1.2504	1.2635	1.2776	1.2758										87
DBHB20abc_96_H4	DBHB20abc	FS403_96_H4	96_H4	FS403	FALSE	TRUE	FS403	YPD	0.1697	0.322	0.4822		0.0095	0.008	0.0006	0	0.8411	0.8542	0.8663	0.8665	-	-										0.322	0.3205	0.3131	0.3125	1.1536	1.1667	1.1788	1.179										88
DBHB20abc_96_H5	DBHB20abc	FS403_96_H5	96_H5	FS403	FALSE	TRUE	FS403	YPD	0.1706	0.2798	0.448		0.0024	0.0036	0	0.0001	0.6834	0.7058	0.7157	0.7109	-	-										0.2798	0.281	0.2774	0.2775	0.9608	0.9832	0.9931	0.9883										89
DBHB20abc_96_H6	DBHB20abc	FS403_96_H6	96_H6	FS403	FALSE	TRUE	FS403	YPD	0.169	0.2555	0.4141		0.0104	0.0115	0.003	0	0.7527	0.7679	0.7763	0.7762	-	-										0.2555	0.2566	0.2481	0.2451	0.9978	1.013	1.0214	1.0213										90
DBHB20abc_96_H7	DBHB20abc	FS403_96_H7	96_H7	FS403	FALSE	TRUE	FS403	YPD	0.1647	0.2728	0.4289		0.0086	0.0062	0.0008	0	0.7493	0.7665	0.7788	0.7724	-	-										0.2728	0.2704	0.265	0.2642	1.0135	1.0307	1.043	1.0366										91
DBHB20abc_96_H8	DBHB20abc	FS403_96_H8	96_H8	FS403	FALSE	TRUE	FS403	YPD	0.1669	0.2231	0.3852		0.0048	0.0047	0.0005	0	0.7321	0.7493	0.7636	0.7629	-	-										0.2231	0.223	0.2188	0.2183	0.9504	0.9676	0.9819	0.9812										92
DBHB20abc_96_H9	DBHB20abc	FS403_96_H9	96_H9	FS403	FALSE	TRUE	FS403	YPD	0.1667	0.1475	0.3094		0.0048	0.0026	0.0024	0	0.6828	0.7031	0.7195	0.7153	-	-										0.1475	0.1453	0.1451	0.1427	0.8255	0.8458	0.8622	0.858										93
DBHB20abc_96_H10	DBHB20abc	FS403_96_H10	96_H10	FS403	FALSE	TRUE	FS403	YPD	0.1638	0.1178	0.1834		0.0982	0.0964	0.0964	0.0935	0.0102	0.007	0.0197	0	-	-										0.1178	0.116	0.116	0.1131	0.0298	0.0266	0.0393	0.0196										94
DBHB20abc_96_H11	DBHB20abc	FS403_96_H11	96_H11	FS403	FALSE	TRUE	FS403	YPD	0.168	0.1354	0.2937		0.0097	0.0064	0.0051	0	0.4121	0.4371	0.4397	0.4414	-	-										0.1354	0.1321	0.1308	0.1257	0.5378	0.5628	0.5654	0.5671										95
DBHB20abc_96_H12	DBHB20abc	FS403_96_H12	96_H12	FS403	FALSE	TRUE	FS403	YPD	0.1646	0.1378	0.1127		0.1897	0.1868	0.1847	0.1814	0	0.0083	0.0119	0.0121	-	-										0.1378	0.1349	0.1328	0.1295	-0.0519	-0.0436	-0.04	-0.0398										96
DBHB21abd_96_A4	DBHB21abd	FS403_96_A4	96_A4	FS403	FALSE	TRUE	FS403	YPD	0.2464	0.3646	0.5964		0.0146	0.0046	0	0.0003	2.3699	2.2366	2.1026	2.4447	-	-										0.3646	0.3546	0.35	0.3503	2.7199	2.5866	2.4526	2.7947										4
DBHB21abd_96_A6	DBHB21abd	FS403_96_A6	96_A6	FS403	FALSE	TRUE	FS403	YPD	0.1932	0.321	0.5042		0.01	0.001	0.0014	0	2.4289	2.4318	2.1996	2.3469	-	-										0.321	0.312	0.3124	0.311	2.7399	2.7428	2.5106	2.6579										6
DBHB21abd_96_B1	DBHB21abd	FS403_96_B1	96_B1	FS403	FALSE	TRUE	FS403	YPD	0.1925	0.4254	0.6022		0.0157	0.0094	0.0079	0	2.2512	2.5283	2.5889	2.1258	-	-										0.4254	0.4191	0.4176	0.4097	2.6609	2.938	2.9986	2.5355										13
DBHB21abd_96_B2	DBHB21abd	FS403_96_B2	96_B2	FS403	FALSE	FALSE	FS403	YPD	0.2458	0.4001	0.6285		0.0174	0.0107	0.0074	0	2.0902	2.2171	2.4596	1.9846	-	-										0.4001	0.3934	0.3901	0.3827	2.4729	2.5998	2.8423	2.3673										14
DBHB21abd_96_B3	DBHB21abd	FS403_96_B3	96_B3	FS403	FALSE	FALSE	FS403	YPD	0.2812	0.3088	0.5738		0.0162	0.0108	0.0046	0	2.0969	2.2506	2.2949	2.0143	-	-										0.3088	0.3034	0.2972	0.2926	2.3895	2.5432	2.5875	2.3069										15
DBHB21abd_96_B4	DBHB21abd	FS403_96_B4	96_B4	FS403	FALSE	FALSE	FS403	YPD	0.256	0.2511	0.4922		0.0149	0.0096	0.005	0	2.1281	2.0144	2.2255	1.9978	-	-										0.2511	0.2458	0.2412	0.2362	2.3643	2.2506	2.4617	2.234										16
DBHB21abd_96_B5	DBHB21abd	FS403_96_B5	96_B5	FS403	FALSE	FALSE	FS403	YPD	0.1963	0.2222	0.4063		0.0122	0.0076	0.0012	0	2.2578	2.1877	2.5055	2.1873	-	-										0.2222	0.2176	0.2112	0.21	2.4678	2.3977	2.7155	2.3973										17
DBHB21abd_96_B6	DBHB21abd	FS403_96_B6	96_B6	FS403	FALSE	FALSE	FS403	YPD	0.1927	0.178	0.3633		0.0074	0.0033	0.0029	0	2.233	2.2489	2.5435	2.2001	-	-										0.178	0.1739	0.1735	0.1706	2.4036	2.4195	2.7141	2.3707										18
DBHB21abd_96_B7	DBHB21abd	FS403_96_B7	96_B7	FS403	FALSE	FALSE	FS403	YPD	0.1894	0.1614	0.3409		0.0099	0.0055	0.0054	0	2.2115	2.19	2.3558	2.1508	-	-										0.1614	0.157	0.1569	0.1515	2.363	2.3415	2.5073	2.3023										19
DBHB21abd_96_B8	DBHB21abd	FS403_96_B8	96_B8	FS403	FALSE	FALSE	FS403	YPD	0.1941	0.153	0.3426		0.0045	0.0029	0.0004	0	2.1991	2.2097	2.3787	2.1704	-	-										0.153	0.1514	0.1489	0.1485	2.3476	2.3582	2.5272	2.3189										20
DBHB21abd_96_B9	DBHB21abd	FS403_96_B9	96_B9	FS403	FALSE	FALSE	FS403	YPD	0.1853	0.0886	0.2716		0.0023	0.0023	0	0.0016	2.358	2.4412	2.6013	2.341	-	-										0.0886	0.0886	0.0863	0.0879	2.4443	2.5275	2.6876	2.4273										21
DBHB21abd_96_B10	DBHB21abd	FS403_96_B10	96_B10	FS403	FALSE	FALSE	FS403	YPD	0.1862	0.0766	0.256		0.0068	0.0006	0.0015	0	2.5368	2.4759	2.6479	2.3617	-	-										0.0766	0.0704	0.0713	0.0698	2.6066	2.5457	2.7177	2.4315										22
DBHB21abd_96_B11	DBHB21abd	FS403_96_B11	96_B11	FS403	FALSE	FALSE	FS403	YPD	0.1873	0.0269	0.2102		0.004	0.0025	0	0.0012	2.5625	2.5738	2.7359	2.5035	-	-										0.0269	0.0254	0.0229	0.0241	2.5854	2.5967	2.7588	2.5264										23
DBHB21abd_96_C1	DBHB21abd	FS403_96_C1	96_C1	FS403	FALSE	TRUE	FS403	YPD	0.1887	0.4729	0.6534		0.0082	0	0.0056	0.0018	2.0553	2.298	2.506	2.1044	-	-										0.4729	0.4647	0.4703	0.4665	2.52	2.7627	2.9707	2.5691										25
DBHB21abd_96_C2	DBHB21abd	FS403_96_C2	96_C2	FS403	FALSE	FALSE	FS403	YPD	0.2065	0.556	0.7493		0.0132	0.0021	0	0.0022	1.9793	1.9769	2.0706	1.8864	-	-										0.556	0.5449	0.5428	0.545	2.5221	2.5197	2.6134	2.4292										26
DBHB21abd_96_C3	DBHB21abd	FS403_96_C3	96_C3	FS403	FALSE	FALSE	FS403	YPD	0.2311	0.5176	0.7399		0.0088	0.0009	0.0038	0	1.8185	2.0032	2.0877	1.835	-	-										0.5176	0.5097	0.5126	0.5088	2.3273	2.512	2.5965	2.3438										27
DBHB21abd_96_C4	DBHB21abd	FS403_96_C4	96_C4	FS403	FALSE	FALSE	FS403	YPD	0.194	0.5415	0.7208		0.0147	0.001	0.0042	0	2.2023	2.1197	2.0981	1.812	-	-										0.5415	0.5278	0.531	0.5268	2.7291	2.6465	2.6249	2.3388										28
DBHB21abd_96_C5	DBHB21abd	FS403_96_C5	96_C5	FS403	FALSE	FALSE	FS403	YPD	0.1857	0.5718	0.7415		0.016	0.0066	0.0035	0	2.0742	1.9741	2.1083	1.9096	-	-										0.5718	0.5624	0.5593	0.5558	2.63	2.5299	2.6641	2.4654										29
DBHB21abd_96_C6	DBHB21abd	FS403_96_C6	96_C6	FS403	FALSE	FALSE	FS403	YPD	0.1862	0.3753	0.5494		0.0121	0	0.0063	0.0028	2.3243	2.1738	2.2197	2.0041	-	-										0.3753	0.3632	0.3695	0.366	2.6875	2.537	2.5829	2.3673										30
DBHB21abd_96_C7	DBHB21abd	FS403_96_C7	96_C7	FS403	FALSE	FALSE	FS403	YPD	0.1862	0.351	0.5233		0.0139	0	0.0073	0.0039	2.3251	2.2409	2.2556	2.1723	-	-										0.351	0.3371	0.3444	0.341	2.6622	2.578	2.5927	2.5094										31
DBHB21abd_96_C8	DBHB21abd	FS403_96_C8	96_C8	FS403	FALSE	FALSE	FS403	YPD	0.1862	0.3161	0.4921		0.0102	0	0.0048	0.0027	2.1747	2.1337	2.0829	2.1173	-	-										0.3161	0.3059	0.3107	0.3086	2.4806	2.4396	2.3888	2.4232										32
DBHB21abd_96_C9	DBHB21abd	FS403_96_C9	96_C9	FS403	FALSE	FALSE	FS403	YPD	0.1837	0.225	0.4031		0.0056	0.0023	0.0021	0	2.4516	2.4672	2.3291	2.3832	-	-										0.225	0.2217	0.2215	0.2194	2.671	2.6866	2.5485	2.6026										33
DBHB21abd_96_C10	DBHB21abd	FS403_96_C10	96_C10	FS403	FALSE	FALSE	FS403	YPD	0.1841	0.0653	0.2433		0.0061	0	0.0047	0.0029	2.6465	2.5408	2.521	2.5768	-	-										0.0653	0.0592	0.0639	0.0621	2.7057	2.6	2.5802	2.636										34
DBHB21abd_96_C11	DBHB21abd	FS403_96_C11	96_C11	FS403	FALSE	FALSE	FS403	YPD	0.1842	0.165	0.3423		0.0069	0.0006	0	0.0018	2.5972	2.4879	2.3178	2.5774	-	-										0.165	0.1587	0.1581	0.1599	2.7553	2.646	2.4759	2.7355										35
DBHB21abd_96_D1	DBHB21abd	FS403_96_D1	96_D1	FS403	FALSE	TRUE	FS403	YPD	0.187	0.4015	0.5871		0.0014	0.0057	0.0041	0	2.3719	2.1862	2.4058	2.3934	-	-										0.4015	0.4058	0.4042	0.4001	2.772	2.5863	2.8059	2.7935										37
DBHB21abd_96_D2	DBHB21abd	FS403_96_D2	96_D2	FS403	FALSE	FALSE	FS403	YPD	0.1867	0.3955	0.5822		0	0.0058	0.0011	0	2.2745	2.045	2.1894	2.1772	-	-										0.3955	0.4013	0.3966	0.3955	2.67	2.4405	2.5849	2.5727										38
DBHB21abd_96_D3	DBHB21abd	FS403_96_D3	96_D3	FS403	FALSE	FALSE	FS403	YPD	0.1975	0.1941	0.3904		0.0012	0.0023	0.001	0	2.4195	2.1984	2.345	2.3585	-	-										0.1941	0.1952	0.1939	0.1929	2.6124	2.3913	2.5379	2.5514										39
DBHB21abd_96_D4	DBHB21abd	FS403_96_D4	96_D4	FS403	FALSE	FALSE	FS403	YPD	0.1844	0.298	0.4824		0	0.0046	0	0.0024	2.2972	2.1467	2.1781	2.0118	-	-										0.298	0.3026	0.298	0.3004	2.5952	2.4447	2.4761	2.3098										40
DBHB21abd_96_D5	DBHB21abd	FS403_96_D5	96_D5	FS403	FALSE	FALSE	FS403	YPD	0.1953	0.257	0.4459		0.0064	0.0089	0.0028	0	2.3928	2.1784	2.3451	2.0583	-	-										0.257	0.2595	0.2534	0.2506	2.6434	2.429	2.5957	2.3089										41
DBHB21abd_96_D6	DBHB21abd	FS403_96_D6	96_D6	FS403	FALSE	FALSE	FS403	YPD	0.1858	0.1785	0.3643		0	0.0036	0.0017	0.002	2.5113	2.3416	2.4211	2.1193	-	-										0.1785	0.1821	0.1802	0.1805	2.6898	2.5201	2.5996	2.2978										42
DBHB21abd_96_D7	DBHB21abd	FS403_96_D7	96_D7	FS403	FALSE	FALSE	FS403	YPD	0.1933	0.1228	0.3161		0	0.0047	0.0033	0.0022	2.5716	2.4896	2.4206	2.2589	-	-										0.1228	0.1275	0.1261	0.125	2.6944	2.6124	2.5434	2.3817										43
DBHB21abd_96_D8	DBHB21abd	FS403_96_D8	96_D8	FS403	FALSE	FALSE	FS403	YPD	0.181	0.1558	0.3355		0.0013	0	0.0017	0.0004	2.3165	2.2284	2.2633	2.1896	-	-										0.1558	0.1545	0.1562	0.1549	2.471	2.3829	2.4178	2.3441										44
DBHB21abd_96_D9	DBHB21abd	FS403_96_D9	96_D9	FS403	FALSE	FALSE	FS403	YPD	0.1775	0.1444	0.3219		0	0.002	0.0022	0.0024	2.485	2.4803	2.4279	2.3631	-	-										0.1444	0.1464	0.1466	0.1468	2.6294	2.6247	2.5723	2.5075										45
DBHB21abd_96_D10	DBHB21abd	FS403_96_D10	96_D10	FS403	FALSE	FALSE	FS403	YPD	0.1837	0.0954	0.2791		0	0.002	0.0003	0.0005	2.5253	2.5755	2.2832	2.4365	-	-										0.0954	0.0974	0.0957	0.0959	2.6207	2.6709	2.3786	2.5319										46
DBHB21abd_96_D11	DBHB21abd	FS403_96_D11	96_D11	FS403	FALSE	FALSE	FS403	YPD	0.1811	0.0077	0.1884		0.0004	0	0.0001	0.0005	2.8659	2.6173	2.3882	2.5418	-	-										0.0077	0.0073	0.0074	0.0078	2.8732	2.6246	2.3955	2.5491										47
DBHB21abd_96_E1	DBHB21abd	FS403_96_E1	96_E1	FS403	FALSE	TRUE	FS403	YPD	0.1841	0.5693	0.7427		0.0107	0.0072	0	0.003	2.1485	2.0021	2.0628	2.1379	-	-										0.5693	0.5658	0.5586	0.5616	2.7071	2.5607	2.6214	2.6965										49
DBHB21abd_96_E2	DBHB21abd	FS403_96_E2	96_E2	FS403	FALSE	FALSE	FS403	YPD	0.1947	0.4213	0.6076		0.0084	0.0077	0	0.0059	2.4068	1.9624	2.0156	2.2414	-	-										0.4213	0.4206	0.4129	0.4188	2.8197	2.3753	2.4285	2.6543										50
DBHB21abd_96_E3	DBHB21abd	FS403_96_E3	96_E3	FS403	FALSE	FALSE	FS403	YPD	0.2043	0.4574	0.6537		0.008	0.0039	0	0.0054	2.2574	1.94	1.9567	2.117	-	-										0.4574	0.4533	0.4494	0.4548	2.7068	2.3894	2.4061	2.5664										51
DBHB21abd_96_E4	DBHB21abd	FS403_96_E4	96_E4	FS403	FALSE	FALSE	FS403	YPD	0.2158	0.498	0.7057		0.0081	0.0084	0	0.0073	2.175	1.9361	1.869	2.0504	-	-										0.498	0.4983	0.4899	0.4972	2.6649	2.426	2.3589	2.5403										52
DBHB21abd_96_E5	DBHB21abd	FS403_96_E5	96_E5	FS403	FALSE	FALSE	FS403	YPD	0.2083	0.5162	0.7172		0.0073	0.0071	0	0.0023	2.2747	1.9027	1.9114	2.1037	-	-										0.5162	0.516	0.5089	0.5112	2.7836	2.4116	2.4203	2.6126										53
DBHB21abd_96_E6	DBHB21abd	FS403_96_E6	96_E6	FS403	FALSE	FALSE	FS403	YPD	0.2186	0.372	0.5844		0.0062	0.0049	0	0.0043	2.3573	2.0439	1.9745	2.3353	-	-										0.372	0.3707	0.3658	0.3701	2.7231	2.4097	2.3403	2.7011										54
DBHB21abd_96_E7	DBHB21abd	FS403_96_E7	96_E7	FS403	FALSE	FALSE	FS403	YPD	0.2013	0.2977	0.4928		0.0062	0.0033	0	0.0024	2.3615	2.0332	2.1294	2.3611	-	-										0.2977	0.2948	0.2915	0.2939	2.653	2.3247	2.4209	2.6526										55
DBHB21abd_96_E8	DBHB21abd	FS403_96_E8	96_E8	FS403	FALSE	FALSE	FS403	YPD	0.2772	0.219	0.4917		0.0045	0.0023	0	0.0033	2.5062	2.1497	2.1181	2.2999	-	-										0.219	0.2168	0.2145	0.2178	2.7207	2.3642	2.3326	2.5144										56
DBHB21abd_96_E9	DBHB21abd	FS403_96_E9	96_E9	FS403	FALSE	FALSE	FS403	YPD	0.1807	0.1035	0.2779		0.0063	0.0036	0	0.0029	2.345	2.164	2.1617	2.2413	-	-										0.1035	0.1008	0.0972	0.1001	2.4422	2.2612	2.2589	2.3385										57
DBHB21abd_96_E10	DBHB21abd	FS403_96_E10	96_E10	FS403	FALSE	FALSE	FS403	YPD	0.1855	0.2282	0.4115		0.0022	0.0012	0	0.0028	2.3682	2.39	2.3587	2.2295	-	-										0.2282	0.2272	0.226	0.2288	2.5942	2.616	2.5847	2.4555										58
DBHB21abd_96_E11	DBHB21abd	FS403_96_E11	96_E11	FS403	FALSE	FALSE	FS403	YPD	0.1818	0.1032	0.277		0.008	0.0032	0	0.0059	2.5087	2.5457	2.5968	2.4636	-	-										0.1032	0.0984	0.0952	0.1011	2.6039	2.6409	2.692	2.5588										59
DBHB21abd_96_E12	DBHB21abd	FS403_96_E12	96_E12	FS403	FALSE	TRUE	FS403	YPD	0.1826	0.0147	0.1942		0.0031	0.0012	0	0.0017	2.753	2.7455	2.9858	2.7374	-	-										0.0147	0.0128	0.0116	0.0133	2.7646	2.7571	2.9974	2.749										60
DBHB21abd_96_F1	DBHB21abd	FS403_96_F1	96_F1	FS403	FALSE	TRUE	FS403	YPD	0.1985	0.5458	0.742		0.0023	0	0.006	0.0064	2.534	1.9915	2.2387	2.3346	-	-										0.5458	0.5435	0.5495	0.5499	3.0775	2.535	2.7822	2.8781										61
DBHB21abd_96_F2	DBHB21abd	FS403_96_F2	96_F2	FS403	FALSE	FALSE	FS403	YPD	0.1871	0.4329	0.6188		0.0012	0	0.0011	0.0012	2.3856	2.1203	2.205	2.0548	-	-										0.4329	0.4317	0.4328	0.4329	2.8173	2.552	2.6367	2.4865										62
DBHB21abd_96_F3	DBHB21abd	FS403_96_F3	96_F3	FS403	FALSE	FALSE	FS403	YPD	0.1963	0.2626	0.4589		0	0.0016	0.0011	0.0007	2.4032	2.1838	2.2984	2.1753	-	-										0.2626	0.2642	0.2637	0.2633	2.6658	2.4464	2.561	2.4379										63
DBHB21abd_96_F4	DBHB21abd	FS403_96_F4	96_F4	FS403	FALSE	FALSE	FS403	YPD	0.2164	0.253	0.4678		0.0016	0	0.0032	0.0038	2.4567	2.2096	2.2986	2.2135	-	-										0.253	0.2514	0.2546	0.2552	2.7081	2.461	2.55	2.4649										64
DBHB21abd_96_F5	DBHB21abd	FS403_96_F5	96_F5	FS403	FALSE	FALSE	FS403	YPD	0.3006	0.1922	0.4926		0.0002	0	0.0026	0.0027	2.6486	2.2238	2.304	2.4121	-	-										0.1922	0.192	0.1946	0.1947	2.8406	2.4158	2.496	2.6041										65
DBHB21abd_96_F6	DBHB21abd	FS403_96_F6	96_F6	FS403	FALSE	FALSE	FS403	YPD	0.2057	0.2488	0.4545		0	0.0038	0.0046	0.0044	2.4042	2.2283	2.2499	2.2766	-	-										0.2488	0.2526	0.2534	0.2532	2.653	2.4771	2.4987	2.5254										66
DBHB21abd_96_F7	DBHB21abd	FS403_96_F7	96_F7	FS403	FALSE	FALSE	FS403	YPD	0.22	0.1552	0.3752		0	0.0003	0.006	0.004	2.5158	2.4668	2.4894	2.3335	-	-										0.1552	0.1555	0.1612	0.1592	2.671	2.622	2.6446	2.4887										67
DBHB21abd_96_F8	DBHB21abd	FS403_96_F8	96_F8	FS403	FALSE	FALSE	FS403	YPD	0.21	0.1781	0.3858		0.0023	0	0.0091	0.0085	2.727	2.3615	2.4394	2.3982	-	-										0.1781	0.1758	0.1849	0.1843	2.9028	2.5373	2.6152	2.574										68
DBHB21abd_96_F9	DBHB21abd	FS403_96_F9	96_F9	FS403	FALSE	FALSE	FS403	YPD	0.1816	0.083	0.2636		0.001	0	0.003	0.001	2.6343	2.5112	2.5574	2.4449	-	-										0.083	0.082	0.085	0.083	2.7163	2.5932	2.6394	2.5269										69
DBHB21abd_96_F10	DBHB21abd	FS403_96_F10	96_F10	FS403	FALSE	FALSE	FS403	YPD	0.1793	0.0972	0.2765		0	0.0006	0.0041	0.0023	2.5395	2.548	2.5973	2.4405	-	-										0.0972	0.0978	0.1013	0.0995	2.6367	2.6452	2.6945	2.5377										70
DBHB21abd_96_F11	DBHB21abd	FS403_96_F11	96_F11	FS403	FALSE	FALSE	FS403	YPD	0.1798	0.0239	0.2019		0.0018	0	0.0027	0.0033	2.5319	2.5022	2.7185	2.4245	-	-										0.0239	0.0221	0.0248	0.0254	2.554	2.5243	2.7406	2.4466										71
DBHB21abd_96_F12	DBHB21abd	FS403_96_F12	96_F12	FS403	FALSE	TRUE	FS403	YPD	0.1719	0.2083	0.3802		0	0.001	0.003	0.0031	2.3794	2.3805	2.6056	2.3085	-	-										0.2083	0.2093	0.2113	0.2114	2.5877	2.5888	2.8139	2.5168										72
DBHB21abd_96_G1	DBHB21abd	FS403_96_G1	96_G1	FS403	FALSE	TRUE	FS403	YPD	0.1806	0.4168	0.5933		0.0041	0	0.0031	0.0015	2.622	2.1169	2.3163	2.4932	-	-										0.4168	0.4127	0.4158	0.4142	3.0347	2.5296	2.729	2.9059										73
DBHB21abd_96_G2	DBHB21abd	FS403_96_G2	96_G2	FS403	FALSE	FALSE	FS403	YPD	0.178	0.6674	0.8429		0.0025	0.0007	0	0.0001	2.1217	1.7713	1.9518	2.1262	-	-										0.6674	0.6656	0.6649	0.665	2.7866	2.4362	2.6167	2.7911										74
DBHB21abd_96_G3	DBHB21abd	FS403_96_G3	96_G3	FS403	FALSE	FALSE	FS403	YPD	0.1746	0.5885	0.7598		0.0033	0.0066	0.0014	0	2.0344	1.821	1.8812	2.0997	-	-										0.5885	0.5918	0.5866	0.5852	2.6196	2.4062	2.4664	2.6849										75
DBHB21abd_96_G4	DBHB21abd	FS403_96_G4	96_G4	FS403	FALSE	FALSE	FS403	YPD	0.1835	0.4325	0.6132		0.0028	0.0006	0	0.0025	2.2095	2.159	2.1061	2.2837	-	-										0.4325	0.4303	0.4297	0.4322	2.6392	2.5887	2.5358	2.7134										76
DBHB21abd_96_G5	DBHB21abd	FS403_96_G5	96_G5	FS403	FALSE	FALSE	FS403	YPD	0.1856	0.401	0.586		0.0006	0.0019	0	0.0015	2.4164	2.2501	2.1765	2.2168	-	-										0.401	0.4023	0.4004	0.4019	2.8168	2.6505	2.5769	2.6172										77
DBHB21abd_96_G6	DBHB21abd	FS403_96_G6	96_G6	FS403	FALSE	FALSE	FS403	YPD	0.2022	0.3384	0.5392		0.0014	0.0008	0	0.0022	2.4468	2.2604	2.2936	2.2499	-	-										0.3384	0.3378	0.337	0.3392	2.7838	2.5974	2.6306	2.5869										78
DBHB21abd_96_G7	DBHB21abd	FS403_96_G7	96_G7	FS403	FALSE	FALSE	FS403	YPD	0.2543	0.3021	0.5537		0.0027	0	0.0027	0.0039	2.539	2.3665	2.3215	2.3627	-	-										0.3021	0.2994	0.3021	0.3033	2.8384	2.6659	2.6209	2.6621										79
DBHB21abd_96_G8	DBHB21abd	FS403_96_G8	96_G8	FS403	FALSE	FALSE	FS403	YPD	0.1773	0.1709	0.3443		0.0039	0.0001	0	0.0035	2.472	2.3094	2.3962	2.3343	-	-										0.1709	0.1671	0.167	0.1705	2.639	2.4764	2.5632	2.5013										80
DBHB21abd_96_G9	DBHB21abd	FS403_96_G9	96_G9	FS403	FALSE	FALSE	FS403	YPD	0.1744	0.1513	0.3257		0	0.0018	0.0015	0.0001	2.6695	2.457	2.4419	2.5492	-	-										0.1513	0.1531	0.1528	0.1514	2.8208	2.6083	2.5932	2.7005										81
DBHB21abd_96_G10	DBHB21abd	FS403_96_G10	96_G10	FS403	FALSE	FALSE	FS403	YPD	0.1709	0.0457	0.2154		0.0012	0	0.0005	0	2.6346	2.539	2.4897	2.5644	-	-										0.0457	0.0445	0.045	0.0445	2.6791	2.5835	2.5342	2.6089										82
DBHB21abd_96_G11	DBHB21abd	FS403_96_G11	96_G11	FS403	FALSE	FALSE	FS403	YPD	0.1769	0.0216	0.197		0.0015	0	0.0001	0.0014	2.7282	2.5906	2.5485	2.5721	-	-										0.0216	0.0201	0.0202	0.0215	2.7483	2.6107	2.5686	2.5922										83
DBHB21abd_96_G12	DBHB21abd	FS403_96_G12	96_G12	FS403	FALSE	TRUE	FS403	YPD	0.1642	0.015	0.178		0.0012	0	0.0008	0.0005	3.0451	2.8264	2.7588	2.9456	-	-										0.015	0.0138	0.0146	0.0143	3.0589	2.8402	2.7726	2.9594										84
DBHB21abd_96_H2	DBHB21abd	FS403_96_H2	96_H2	FS403	FALSE	TRUE	FS403	YPD	0.179	0.5543	0.7228		0.0105	0.0102	0.0055	0	2.1202	2.3367	1.9092	1.8764	-	-										0.5543	0.554	0.5493	0.5438	2.664	2.8805	2.453	2.4202										86
DBHB21abd_96_H3	DBHB21abd	FS403_96_H3	96_H3	FS403	FALSE	TRUE	FS403	YPD	0.1747	0.45	0.6167		0.008	0.0132	0.0075	0	2.2084	2.274	1.9843	2.1011	-	-										0.45	0.4552	0.4495	0.442	2.6504	2.716	2.4263	2.5431										87
DBHB21abd_96_H4	DBHB21abd	FS403_96_H4	96_H4	FS403	FALSE	TRUE	FS403	YPD	0.1724	0.3809	0.5467		0.0066	0.009	0.0074	0	2.2058	2.0891	2.0726	2.0866	-	-										0.3809	0.3833	0.3817	0.3743	2.5801	2.4634	2.4469	2.4609										88
DBHB21abd_96_H5	DBHB21abd	FS403_96_H5	96_H5	FS403	FALSE	TRUE	FS403	YPD	0.1719	0.227	0.3943		0.0046	0.0054	0.0034	0	2.6327	2.2009	2.2337	2.2735	-	-										0.227	0.2278	0.2258	0.2224	2.8551	2.4233	2.4561	2.4959										89
DBHB21abd_96_H6	DBHB21abd	FS403_96_H6	96_H6	FS403	FALSE	TRUE	FS403	YPD	0.1687	0.2181	0.3796		0.0072	0.0034	0.0042	0	2.6445	2.3513	2.3461	2.3959	-	-										0.2181	0.2143	0.2151	0.2109	2.8554	2.5622	2.557	2.6068										90
DBHB21abd_96_H7	DBHB21abd	FS403_96_H7	96_H7	FS403	FALSE	TRUE	FS403	YPD	0.17	0.1111	0.2734		0.0077	0.0072	0.0066	0	2.6916	2.3804	2.391	2.4972	-	-										0.1111	0.1106	0.11	0.1034	2.795	2.4838	2.4944	2.6006										91
DBHB21abd_96_H8	DBHB21abd	FS403_96_H8	96_H8	FS403	FALSE	TRUE	FS403	YPD	0.1687	0.2154	0.3783		0.0058	0.0059	0.0092	0	2.7025	2.4055	2.3871	2.5036	-	-										0.2154	0.2155	0.2188	0.2096	2.9121	2.6151	2.5967	2.7132										92
DBHB21abd_96_H9	DBHB21abd	FS403_96_H9	96_H9	FS403	FALSE	TRUE	FS403	YPD	0.169	0.0436	0.209		0.0036	0.0032	0.0037	0	2.7998	2.8033	2.6178	2.7502	-	-										0.0436	0.0432	0.0437	0.04	2.8398	2.8433	2.6578	2.7902										93
DBHB21abd_96_H10	DBHB21abd	FS403_96_H10	96_H10	FS403	FALSE	TRUE	FS403	YPD	0.167	0.0497	0.2138		0.0029	0.0029	0.0071	0	2.9562	2.7684	2.6428	2.7636	-	-										0.0497	0.0497	0.0539	0.0468	3.003	2.8152	2.6896	2.8104										94
DBHB21abd_96_H11	DBHB21abd	FS403_96_H11	96_H11	FS403	FALSE	TRUE	FS403	YPD	0.168	-0.00229999	0.165		0.0007	0.0003	0.0016	0	2.8623	2.665	2.678	2.6782	-	-										-0.0023	-0.0027	-0.0014	-0.003	2.8593	2.662	2.675	2.6752										95
DBHB21abd_96_H12	DBHB21abd	FS403_96_H12	96_H12	FS403	FALSE	TRUE	FS403	YPD	0.1811	0.0054	0.1846		0.0019	0	0.0008	0.0007	3.3154	3.3154	3.3154	3.3154	-	-										0.0054	0.0035	0.0043	0.0042	3.3189	3.3189	3.3189	3.3189										96
DBHB16abc_96_A2	DBHB16abc	FS403_96_A2	96_A2	FS403	FALSE	TRUE	FS403	YPD	0.2214	0.3796	0.5852		0.0158	0.0125	0.0135	0	2.7047	2.7488	2.6048	2.2268	-	-										0.3796	0.3763	0.3773	0.3638	3.0685	3.1126	2.9686	2.5906										2
DBHB16abc_96_A3	DBHB16abc	FS403_96_A3	96_A3	FS403	FALSE	TRUE	FS403	YPD	0.1976	0.4406	0.6211		0.0171	0.008	0.022	0	2.5289	2.6624	2.6543	2.2002	-	-										0.4406	0.4315	0.4455	0.4235	2.9524	3.0859	3.0778	2.6237										3
DBHB16abc_96_A4	DBHB16abc	FS403_96_A4	96_A4	FS403	FALSE	TRUE	FS403	YPD	0.2	0.4485	0.6336		0.0149	0.0114	0.014	0	2.3645	2.5063	2.6654	2.1711	-	-										0.4485	0.445	0.4476	0.4336	2.7981	2.9399	3.099	2.6047										4
DBHB16abc_96_A5	DBHB16abc	FS403_96_A5	96_A5	FS403	FALSE	TRUE	FS403	YPD	0.2029	0.2428	0.4381		0.0076	0.0046	0.0062	0	2.4137	2.4943	2.4766	2.2297	-	-										0.2428	0.2398	0.2414	0.2352	2.6489	2.7295	2.7118	2.4649										5
DBHB16abc_96_A7	DBHB16abc	FS403_96_A7	96_A7	FS403	FALSE	TRUE	FS403	YPD	0.2031	0.1141	0.3143		0.0029	0	0.0014	0.0024	3.1857	3.1857	3.1857	3.1857	-	-										0.1141	0.1112	0.1126	0.1136	3.2969	3.2969	3.2969	3.2969										7
DBHB16abc_96_A8	DBHB16abc	FS403_96_A8	96_A8	FS403	FALSE	TRUE	FS403	YPD	0.2139	0.1689	0.3806		0.0022	0.001	0.0027	0	2.7302	2.6178	2.5723	2.708	-	-										0.1689	0.1677	0.1694	0.1667	2.8969	2.7845	2.739	2.8747										8
DBHB16abc_96_A9	DBHB16abc	FS403_96_A9	96_A9	FS403	FALSE	TRUE	FS403	YPD	0.2256	0.1019	0.3221		0.0054	0	0.0036	0.0021	2.6433	2.7294	2.7083	2.7298	-	-										0.1019	0.0965	0.1001	0.0986	2.7398	2.8259	2.8048	2.8263										9
DBHB16abc_96_A10	DBHB16abc	FS403_96_A10	96_A10	FS403	FALSE	TRUE	FS403	YPD	0.2045	0.1018	0.305		0.0013	0	0.0018	0.0027	2.6888	2.7723	2.8795	2.8519	-	-										0.1018	0.1005	0.1023	0.1032	2.7893	2.8728	2.98	2.9524										10
DBHB16abc_96_A11	DBHB16abc	FS403_96_A11	96_A11	FS403	FALSE	TRUE	FS403	YPD	0.1999	0.1484	0.3473		0.001	0.0017	0.0042	0	2.8547	2.7478	2.9627	3.0101	-	-										0.1484	0.1491	0.1516	0.1474	3.0021	2.8952	3.1101	3.1575										11
DBHB16abc_96_B2	DBHB16abc	FS403_96_B2	96_B2	FS403	FALSE	FALSE	FS403	YPD	0.1993	0.4697	0.644		0.025	0.0056	0.0068	0	2.0558	2.3279	2.1057	2.3344	-	-										0.4697	0.4503	0.4515	0.4447	2.5005	2.7726	2.5504	2.7791										14
DBHB16abc_96_B3	DBHB16abc	FS403_96_B3	96_B3	FS403	FALSE	FALSE	FS403	YPD	0.1993	0.3061	0.4858		0.0196	0.0027	0.0062	0	2.1692	2.3517	2.2166	2.462	-	-										0.3061	0.2892	0.2927	0.2865	2.4557	2.6382	2.5031	2.7485										15
DBHB16abc_96_B4	DBHB16abc	FS403_96_B4	96_B4	FS403	FALSE	FALSE	FS403	YPD	0.2063	0.3138	0.5039		0.0162	0	0.0046	0.0045	2.0173	2.3006	2.2355	2.3623	-	-										0.3138	0.2976	0.3022	0.3021	2.3149	2.5982	2.5331	2.6599										16
DBHB16abc_96_B5	DBHB16abc	FS403_96_B5	96_B5	FS403	FALSE	FALSE	FS403	YPD	0.2084	0.2781	0.475		0.0115	0.0003	0.0044	0	2.2151	2.4705	2.4182	2.4262	-	-										0.2781	0.2669	0.271	0.2666	2.4817	2.7371	2.6848	2.6928										17
DBHB16abc_96_B7	DBHB16abc	FS403_96_B7	96_B7	FS403	FALSE	FALSE	FS403	YPD	0.2223	0.1981	0.4107		0.0097	0.0002	0	0.0004	2.1558	2.3621	2.4937	2.4286	-	-										0.1981	0.1886	0.1884	0.1888	2.3442	2.5505	2.6821	2.617										19
DBHB16abc_96_B8	DBHB16abc	FS403_96_B8	96_B8	FS403	FALSE	FALSE	FS403	YPD	0.2465	0.1166	0.3568		0.0063	0.0021	0	0.0012	2.2507	2.4155	2.4158	2.4396	-	-										0.1166	0.1124	0.1103	0.1115	2.361	2.5258	2.5261	2.5499										20
DBHB16abc_96_B9	DBHB16abc	FS403_96_B9	96_B9	FS403	FALSE	FALSE	FS403	YPD	0.2482	0.0679	0.3102		0.0059	0.0011	0.0017	0	2.4222	2.4041	2.7126	2.4948	-	-										0.0679	0.0631	0.0637	0.062	2.4842	2.4661	2.7746	2.5568										21
DBHB16abc_96_B10	DBHB16abc	FS403_96_B10	96_B10	FS403	FALSE	FALSE	FS403	YPD	0.239	0.0372	0.2712		0.005	0.0006	0.0012	0	2.4192	2.3304	2.7005	2.5102	-	-										0.0372	0.0328	0.0334	0.0322	2.4514	2.3626	2.7327	2.5424										22
DBHB16abc_96_B11	DBHB16abc	FS403_96_B11	96_B11	FS403	FALSE	FALSE	FS403	YPD	0.2029	0.0936	0.2924		0.0041	0	0.0022	0.0021	2.5309	2.5354	2.7759	2.5582	-	-										0.0936	0.0895	0.0917	0.0916	2.6204	2.6249	2.8654	2.6477										23
DBHB16abc_96_C2	DBHB16abc	FS403_96_C2	96_C2	FS403	FALSE	FALSE	FS403	YPD	0.2205	0.6321	0.8357		0.0169	0.0072	0	0.0004	2.1904	2.1013	1.9176	2.1986	-	-										0.6321	0.6224	0.6152	0.6156	2.8056	2.7165	2.5328	2.8138										26
DBHB16abc_96_C3	DBHB16abc	FS403_96_C3	96_C3	FS403	FALSE	FALSE	FS403	YPD	0.2387	0.4827	0.7054		0.016	0.0081	0.0031	0	2.2006	2.1298	2.1991	2.1222	-	-										0.4827	0.4748	0.4698	0.4667	2.6673	2.5965	2.6658	2.5889										27
DBHB16abc_96_C4	DBHB16abc	FS403_96_C4	96_C4	FS403	FALSE	FALSE	FS403	YPD	0.2091	0.474	0.6679		0.0152	0.009	0	0.0048	2.1555	2.1056	2.1496	2.2156	-	-										0.474	0.4678	0.4588	0.4636	2.6143	2.5644	2.6084	2.6744										28
DBHB16abc_96_C5	DBHB16abc	FS403_96_C5	96_C5	FS403	FALSE	FALSE	FS403	YPD	0.2048	0.5055	0.6979		0.0124	0.006	0.0033	0	2.0704	2.0364	2.2262	2.2548	-	-										0.5055	0.4991	0.4964	0.4931	2.5635	2.5295	2.7193	2.7479										29
DBHB16abc_96_C7	DBHB16abc	FS403_96_C7	96_C7	FS403	FALSE	FALSE	FS403	YPD	0.2191	0.3316	0.5276		0.0231	0.0094	0	0.0053	2.1479	2.1824	2.3381	2.1768	-	-										0.3316	0.3179	0.3085	0.3138	2.4564	2.4909	2.6466	2.4853										31
DBHB16abc_96_C8	DBHB16abc	FS403_96_C8	96_C8	FS403	FALSE	FALSE	FS403	YPD	0.2275	0.3108	0.5185		0.0198	0.0054	0	0.0025	2.1608	2.1772	2.2196	2.1821	-	-										0.3108	0.2964	0.291	0.2935	2.4518	2.4682	2.5106	2.4731										32
DBHB16abc_96_C9	DBHB16abc	FS403_96_C9	96_C9	FS403	FALSE	FALSE	FS403	YPD	0.2535	0.2099	0.4526		0.0108	0.0048	0.0028	0	2.3446	2.3638	2.4467	2.3592	-	-										0.2099	0.2039	0.2019	0.1991	2.5437	2.5629	2.6458	2.5583										33
DBHB16abc_96_C10	DBHB16abc	FS403_96_C10	96_C10	FS403	FALSE	FALSE	FS403	YPD	0.2656	0.1807	0.4391		0.0072	0.0046	0	0.0052	2.4035	2.5379	2.5032	2.3625	-	-										0.1807	0.1781	0.1735	0.1787	2.577	2.7114	2.6767	2.536										34
DBHB16abc_96_C11	DBHB16abc	FS403_96_C11	96_C11	FS403	FALSE	FALSE	FS403	YPD	0.2484	0.1703	0.4169		0.0018	0.0024	0	0.0004	2.3515	2.7714	2.8129	2.4009	-	-										0.1703	0.1709	0.1685	0.1689	2.52	2.9399	2.9814	2.5694										35
DBHB16abc_96_D2	DBHB16abc	FS403_96_D2	96_D2	FS403	FALSE	FALSE	FS403	YPD	0.2214	0.5091	0.7216		0.0089	0.0104	0.0023	0	2.3558	2.3368	2.4553	1.9554	-	-										0.5091	0.5106	0.5025	0.5002	2.856	2.837	2.9555	2.4556										38
DBHB16abc_96_D3	DBHB16abc	FS403_96_D3	96_D3	FS403	FALSE	FALSE	FS403	YPD	0.2316	0.2281	0.4535		0.0062	0.005	0	0.0001	2.3923	2.3156	2.449	2.2022	-	-										0.2281	0.2269	0.2219	0.222	2.6142	2.5375	2.6709	2.4241										39
DBHB16abc_96_D4	DBHB16abc	FS403_96_D4	96_D4	FS403	FALSE	FALSE	FS403	YPD	0.2108	0.2929	0.5011		0.0026	0.0071	0	0.0023	2.3616	2.3147	2.4542	2.1338	-	-										0.2929	0.2974	0.2903	0.2926	2.6519	2.605	2.7445	2.4241										40
DBHB16abc_96_D5	DBHB16abc	FS403_96_D5	96_D5	FS403	FALSE	FALSE	FS403	YPD	0.2028	0.2646	0.4621		0.0053	0.006	0.0034	0	2.408	2.2904	2.5033	2.2508	-	-										0.2646	0.2653	0.2627	0.2593	2.6673	2.5497	2.7626	2.5101										41
DBHB16abc_96_D7	DBHB16abc	FS403_96_D7	96_D7	FS403	FALSE	FALSE	FS403	YPD	0.2078	0.1939	0.3881		0.0136	0.0002	0.0001	0	2.4667	2.4194	2.4547	2.4047	-	-										0.1939	0.1805	0.1804	0.1803	2.647	2.5997	2.635	2.585										43
DBHB16abc_96_D8	DBHB16abc	FS403_96_D8	96_D8	FS403	FALSE	FALSE	FS403	YPD	0.2154	0.1676	0.3755		0.0075	0.0016	0	0.0026	2.4395	2.3824	2.3452	2.3865	-	-										0.1676	0.1617	0.1601	0.1627	2.5996	2.5425	2.5053	2.5466										44
DBHB16abc_96_D9	DBHB16abc	FS403_96_D9	96_D9	FS403	FALSE	FALSE	FS403	YPD	0.2388	0.0858	0.322		0.0026	0.0027	0.0013	0	2.4464	2.4463	2.5256	2.3485	-	-										0.0858	0.0859	0.0845	0.0832	2.5296	2.5295	2.6088	2.4317										45
DBHB16abc_96_D10	DBHB16abc	FS403_96_D10	96_D10	FS403	FALSE	FALSE	FS403	YPD	0.2482	0.1165	0.3588		0.0059	0.0028	0	0.0027	2.5131	2.5209	2.5543	2.401	-	-										0.1165	0.1134	0.1106	0.1133	2.6237	2.6315	2.6649	2.5116										46
DBHB16abc_96_D11	DBHB16abc	FS403_96_D11	96_D11	FS403	FALSE	FALSE	FS403	YPD	0.2502	0.082	0.3322		0	0.0004	0.0004	0.0005	2.6356	2.7195	2.7364	2.5177	-	-										0.082	0.0824	0.0824	0.0825	2.7176	2.8015	2.8184	2.5997										47
DBHB16abc_96_E2	DBHB16abc	FS403_96_E2	96_E2	FS403	FALSE	FALSE	FS403	YPD	0.2257	0.4266	0.6397		0.0126	0.0049	0.0054	0	2.3204	2.0513	2.3097	2.3566	-	-										0.4266	0.4189	0.4194	0.414	2.7344	2.4653	2.7237	2.7706										50
DBHB16abc_96_E3	DBHB16abc	FS403_96_E3	96_E3	FS403	FALSE	FALSE	FS403	YPD	0.236	0.3876	0.6122		0.0114	0.0027	0.0036	0	2.2088	2.0923	2.2146	2.2272	-	-										0.3876	0.3789	0.3798	0.3762	2.585	2.4685	2.5908	2.6034										51
DBHB16abc_96_E4	DBHB16abc	FS403_96_E4	96_E4	FS403	FALSE	FALSE	FS403	YPD	0.2358	0.4039	0.6278		0.0119	0.0052	0.005	0	2.0512	1.9699	2.2536	2.191	-	-										0.4039	0.3972	0.397	0.392	2.4432	2.3619	2.6456	2.583										52
DBHB16abc_96_E5	DBHB16abc	FS403_96_E5	96_E5	FS403	FALSE	FALSE	FS403	YPD	0.2425	0.4338	0.6646		0.0117	0.007	0.0062	0	2.006	2.0683	2.182	2.1705	-	-										0.4338	0.4291	0.4283	0.4221	2.4281	2.4904	2.6041	2.5926										53
DBHB16abc_96_E6	DBHB16abc	FS403_96_E6	96_E6	FS403	FALSE	FALSE	FS403	YPD	0.2314	0.4129	0.6315		0.0128	0.0009	0.0077	0	2.0433	2.1894	2.3703	2.1739	-	-										0.4129	0.401	0.4078	0.4001	2.4434	2.5895	2.7704	2.574										54
DBHB16abc_96_E7	DBHB16abc	FS403_96_E7	96_E7	FS403	FALSE	FALSE	FS403	YPD	0.2411	0.34	0.5717		0.0094	0	0.0034	0.0005	2.0641	2.102	2.3016	2.1728	-	-										0.34	0.3306	0.334	0.3311	2.3947	2.4326	2.6322	2.5034										55
DBHB16abc_96_E8	DBHB16abc	FS403_96_E8	96_E8	FS403	FALSE	FALSE	FS403	YPD	0.2279	0.3274	0.5501		0.0052	0	0.0019	0.002	2.105	2.2427	2.2347	2.3067	-	-										0.3274	0.3222	0.3241	0.3242	2.4272	2.5649	2.5569	2.6289										56
DBHB16abc_96_E9	DBHB16abc	FS403_96_E9	96_E9	FS403	FALSE	FALSE	FS403	YPD	0.2275	0.1932	0.4136		0.0071	0.0005	0.006	0	2.2397	2.2973	2.4698	2.3214	-	-										0.1932	0.1866	0.1921	0.1861	2.4258	2.4834	2.6559	2.5075										57
DBHB16abc_96_E10	DBHB16abc	FS403_96_E10	96_E10	FS403	FALSE	FALSE	FS403	YPD	0.213	0.3049	0.5107		0.0072	0.0003	0.0006	0	2.2504	2.3947	2.3872	2.3753	-	-										0.3049	0.298	0.2983	0.2977	2.5481	2.6924	2.6849	2.673										58
DBHB16abc_96_E11	DBHB16abc	FS403_96_E11	96_E11	FS403	FALSE	FALSE	FS403	YPD	0.229	0.2211	0.4431		0.007	0	0.0044	0.0041	2.273	2.3686	2.4659	2.5804	-	-										0.2211	0.2141	0.2185	0.2182	2.4871	2.5827	2.68	2.7945										59
DBHB16abc_96_E12	DBHB16abc	FS403_96_E12	96_E12	FS403	FALSE	TRUE	FS403	YPD	0.1965	0.1264	0.3189		0.004	0	0.0048	0.0021	2.4918	2.5355	2.6708	3.0643	-	-										0.1264	0.1224	0.1272	0.1245	2.6142	2.6579	2.7932	3.1867										60
DBHB16abc_96_F2	DBHB16abc	FS403_96_F2	96_F2	FS403	FALSE	FALSE	FS403	YPD	0.2186	0.4956	0.7063		0.0079	0.01	0.0034	0	1.9466	2.2642	2.37	2.1158	-	-										0.4956	0.4977	0.4911	0.4877	2.4343	2.7519	2.8577	2.6035										62
DBHB16abc_96_F3	DBHB16abc	FS403_96_F3	96_F3	FS403	FALSE	FALSE	FS403	YPD	0.2229	0.3651	0.5747		0.0133	0.0106	0.0101	0	2.0965	2.084	2.0599	2.1727	-	-										0.3651	0.3624	0.3619	0.3518	2.4483	2.4358	2.4117	2.5245										63
DBHB16abc_96_F4	DBHB16abc	FS403_96_F4	96_F4	FS403	FALSE	FALSE	FS403	YPD	0.2254	0.282	0.499		0.0084	0.0087	0	0.0011	2.0623	2.0337	2.0792	2.2446	-	-										0.282	0.2823	0.2736	0.2747	2.3359	2.3073	2.3528	2.5182										64
DBHB16abc_96_F5	DBHB16abc	FS403_96_F5	96_F5	FS403	FALSE	FALSE	FS403	YPD	0.2189	0.3616	0.57		0.0105	0.014	0.0067	0	2.0847	2.0385	2.0997	2.2405	-	-										0.3616	0.3651	0.3578	0.3511	2.4358	2.3896	2.4508	2.5916										65
DBHB16abc_96_F6	DBHB16abc	FS403_96_F6	96_F6	FS403	FALSE	FALSE	FS403	YPD	0.2254	0.2148	0.4378		0.0024	0.0035	0.0044	0	2.0415	2.0316	2.0784	2.1982	-	-										0.2148	0.2159	0.2168	0.2124	2.2539	2.244	2.2908	2.4106										66
DBHB16abc_96_F7	DBHB16abc	FS403_96_F7	96_F7	FS403	FALSE	FALSE	FS403	YPD	0.2212	0.1817	0.3998		0.0031	0.0026	0.001	0	2.1698	2.168	2.1985	2.439	-	-										0.1817	0.1812	0.1796	0.1786	2.3484	2.3466	2.3771	2.6176										67
DBHB16abc_96_F8	DBHB16abc	FS403_96_F8	96_F8	FS403	FALSE	FALSE	FS403	YPD	0.2475	0.1794	0.4269		0	0.002	0.0014	0.0016	2.2846	2.227	2.1611	2.3976	-	-										0.1794	0.1814	0.1808	0.181	2.464	2.4064	2.3405	2.577										68
DBHB16abc_96_F9	DBHB16abc	FS403_96_F9	96_F9	FS403	FALSE	FALSE	FS403	YPD	0.2361	0.1055	0.3386		0.003	0.0031	0.0045	0	2.2912	2.2685	2.2676	2.3707	-	-										0.1055	0.1056	0.107	0.1025	2.3937	2.371	2.3701	2.4732										69
DBHB16abc_96_F10	DBHB16abc	FS403_96_F10	96_F10	FS403	FALSE	FALSE	FS403	YPD	0.2515	0.1304	0.3808		0.0011	0.0013	0.0018	0	2.319	2.309	2.3349	2.6556	-	-										0.1304	0.1306	0.1311	0.1293	2.4483	2.4383	2.4642	2.7849										70
DBHB16abc_96_F11	DBHB16abc	FS403_96_F11	96_F11	FS403	FALSE	FALSE	FS403	YPD	0.2338	0.0898	0.323		0.0006	0.0031	0	0.0004	2.3732	2.3465	2.3635	2.5857	-	-										0.0898	0.0923	0.0892	0.0896	2.4624	2.4357	2.4527	2.6749										71
DBHB16abc_96_F12	DBHB16abc	FS403_96_F12	96_F12	FS403	FALSE	TRUE	FS403	YPD	0.1973	0.1931	0.3884		0.002	0.0028	0.0062	0	2.5992	2.5733	2.4645	2.768	-	-										0.1931	0.1939	0.1973	0.1911	2.7903	2.7644	2.6556	2.9591										72
DBHB16abc_96_G2	DBHB16abc	FS403_96_G2	96_G2	FS403	FALSE	FALSE	FS403	YPD	0.2117	0.6155	0.8175		0.0097	0.008	0.0023	0	1.858	2.1887	2.3819	1.9157	-	-										0.6155	0.6138	0.6081	0.6058	2.4638	2.7945	2.9877	2.5215										74
DBHB16abc_96_G3	DBHB16abc	FS403_96_G3	96_G3	FS403	FALSE	FALSE	FS403	YPD	0.2038	0.2763	0.4774		0.0027	0.0045	0.0006	0	2.0983	2.3696	2.3352	2.0738	-	-										0.2763	0.2781	0.2742	0.2736	2.3719	2.6432	2.6088	2.3474										75
DBHB16abc_96_G4	DBHB16abc	FS403_96_G4	96_G4	FS403	FALSE	FALSE	FS403	YPD	0.1866	0.5221	0.6991		0.0096	0.0114	0.0004	0	1.9077	2.4515	2.3393	1.8864	-	-										0.5221	0.5239	0.5129	0.5125	2.4202	2.964	2.8518	2.3989										76
DBHB16abc_96_G5	DBHB16abc	FS403_96_G5	96_G5	FS403	FALSE	FALSE	FS403	YPD	0.1886	0.5392	0.7169		0.0109	0.011	0.0037	0	1.9634	2.1901	2.1979	1.8628	-	-										0.5392	0.5393	0.532	0.5283	2.4917	2.7184	2.7262	2.3911										77
DBHB16abc_96_G6	DBHB16abc	FS403_96_G6	96_G6	FS403	FALSE	FALSE	FS403	YPD	0.1866	0.4702	0.6482		0.0086	0.0051	0.005	0	1.9701	2.1837	2.1646	1.9213	-	-										0.4702	0.4667	0.4666	0.4616	2.4317	2.6453	2.6262	2.3829										78
DBHB16abc_96_G7	DBHB16abc	FS403_96_G7	96_G7	FS403	FALSE	FALSE	FS403	YPD	0.2272	0.405	0.6274		0.0048	0.0051	0	0.0007	2.0227	2.329	2.1988	1.9614	-	-										0.405	0.4053	0.4002	0.4009	2.4229	2.7292	2.599	2.3616										79
DBHB16abc_96_G8	DBHB16abc	FS403_96_G8	96_G8	FS403	FALSE	FALSE	FS403	YPD	0.2354	0.2729	0.5064		0.0019	0.0036	0	0.0001	2.3702	2.358	2.1852	2.0344	-	-										0.2729	0.2746	0.271	0.2711	2.6412	2.629	2.4562	2.3054										80
DBHB16abc_96_G9	DBHB16abc	FS403_96_G9	96_G9	FS403	FALSE	FALSE	FS403	YPD	0.2517	0.1598	0.4115		0	0.0008	0.0041	0.0019	2.5661	2.5767	2.2307	2.182	-	-										0.1598	0.1606	0.1639	0.1617	2.7259	2.7365	2.3905	2.3418										81
DBHB16abc_96_G10	DBHB16abc	FS403_96_G10	96_G10	FS403	FALSE	FALSE	FS403	YPD	0.2611	0.2412	0.5023		0	0.002	0.0018	0.0023	2.4886	2.3374	2.222	2.1277	-	-										0.2412	0.2432	0.243	0.2435	2.7298	2.5786	2.4632	2.3689										82
DBHB16abc_96_G11	DBHB16abc	FS403_96_G11	96_G11	FS403	FALSE	FALSE	FS403	YPD	0.2117	0.0559	0.2676		0	0.0027	0.0023	0.0026	2.7382	2.5551	2.3664	2.7486	-	-										0.0559	0.0586	0.0582	0.0585	2.7941	2.611	2.4223	2.8045										83
DBHB16abc_96_G12	DBHB16abc	FS403_96_G12	96_G12	FS403	FALSE	TRUE	FS403	YPD	0.1912	0.0679	0.2591		0	0.0004	0.0013	0.0016	2.9905	3.1298	3.1581	3.2409	-	-										0.0679	0.0683	0.0692	0.0695	3.0584	3.1977	3.226	3.3088										84
DBHB16abc_96_H2	DBHB16abc	FS403_96_H2	96_H2	FS403	FALSE	TRUE	FS403	YPD	0.1895	0.6999	0.8818		0.0076	0.006	0.0046	0	2.4888	2.1015	2.3802	2.2336	-	-										0.6999	0.6983	0.6969	0.6923	3.1811	2.7938	3.0725	2.9259										86
DBHB16abc_96_H3	DBHB16abc	FS403_96_H3	96_H3	FS403	FALSE	TRUE	FS403	YPD	0.1832	0.5735	0.7469		0.0098	0.0029	0.0072	0	2.5349	2.3195	2.4079	2.2871	-	-										0.5735	0.5666	0.5709	0.5637	3.0986	2.8832	2.9716	2.8508										87
DBHB16abc_96_H4	DBHB16abc	FS403_96_H4	96_H4	FS403	FALSE	TRUE	FS403	YPD	0.1831	0.483	0.655		0.0111	0	0.0016	0.0001	2.6706	2.3454	2.6647	2.4032	-	-										0.483	0.4719	0.4735	0.472	3.1425	2.8173	3.1366	2.8751										88
DBHB16abc_96_H5	DBHB16abc	FS403_96_H5	96_H5	FS403	FALSE	TRUE	FS403	YPD	0.1821	0.4172	0.5922		0.0071	0	0.0042	0.0034	2.6778	2.5042	2.4489	2.2168	-	-										0.4172	0.4101	0.4143	0.4135	3.0879	2.9143	2.859	2.6269										89
DBHB16abc_96_H6	DBHB16abc	FS403_96_H6	96_H6	FS403	FALSE	TRUE	FS403	YPD	0.1813	0.3074	0.4799		0.0088	0.0005	0.0079	0	2.7635	2.5613	2.6365	2.4028	-	-										0.3074	0.2991	0.3065	0.2986	3.0621	2.8599	2.9351	2.7014										90
DBHB16abc_96_H7	DBHB16abc	FS403_96_H7	96_H7	FS403	FALSE	TRUE	FS403	YPD	0.1884	0.3495	0.5233		0.0146	0	0.0066	0.0076	2.6743	2.5714	2.5854	2.4576	-	-										0.3495	0.3349	0.3415	0.3425	3.0092	2.9063	2.9203	2.7925										91
DBHB16abc_96_H8	DBHB16abc	FS403_96_H8	96_H8	FS403	FALSE	TRUE	FS403	YPD	0.2173	0.3712	0.585		0.0035	0	0.001	0.0061	2.589	2.7653	2.6586	2.5118	-	-										0.3712	0.3677	0.3687	0.3738	2.9567	3.133	3.0263	2.8795										92
DBHB16abc_96_H9	DBHB16abc	FS403_96_H9	96_H9	FS403	FALSE	TRUE	FS403	YPD	0.1984	0.1202	0.3154		0.0032	0	0.0036	0.0038	2.8403	2.8722	2.7016	2.9333	-	-										0.1202	0.117	0.1206	0.1208	2.9573	2.9892	2.8186	3.0503										93
DBHB16abc_96_H10	DBHB16abc	FS403_96_H10	96_H10	FS403	FALSE	TRUE	FS403	YPD	0.1902	0.1797	0.3598		0.0101	0	0.0026	0.0066	2.8639	2.9184	3.1402	2.5737	-	-										0.1797	0.1696	0.1722	0.1762	3.0335	3.088	3.3098	2.7433										94
DBHB16abc_96_H11	DBHB16abc	FS403_96_H11	96_H11	FS403	FALSE	TRUE	FS403	YPD	0.1963	0.0839	0.2785		0.0017	0.0003	0	0.0015	2.9329	3.1463	3.1749	2.8317	-	-										0.0839	0.0825	0.0822	0.0837	3.0151	3.2285	3.2571	2.9139										95
DBHB16abc_96_H12	DBHB16abc	FS403_96_H12	96_H12	FS403	FALSE	TRUE	FS403	YPD	0.1895	0.0185	0.2076		0.0004	0	0.0015	0.0014	3.2924	3.2924	3.2924	3.2924	-	-										0.0185	0.0181	0.0196	0.0195	3.3105	3.3105	3.3105	3.3105										96
[truncated: 41 more columns]
