# Supplementary material for: PHENOS: a high-throughput and flexible tool for microorganism growth phenotyping on solid media
Source: BMC Microbiol. 2018 Jan 24;18:9. doi: 10.1186/s12866-017-1143-y (PMC5784713; doi:10.1186/s12866-017-1143-y)
Supplement: Supplementary file 2 — Testing with multiple materials (xlsx). Raw data and calculations. (XLSX 434 kb) [file 12866_2017_1143_MOESM2_ESM.xlsx]

## Sheet: STANDARD DEVIATION
FSM13ab	Low density foam (3 layers)			0.0695	0.0697	0.0697	0.0702	0.0704	0.0717	0.07	0.07	0.0691	0.0711	0.0702	0.0692	0.069	0.0695	0.0692	0.0693	0.0696	0.0697	0.0715	0.07	0.0702	0.0705	0.0702	0.0696	0.0697	0.0695	0.0704	0.0695	0.0695	0.0693	0.0699	0.0696	0.0688	0.0706	0.0695	0.0704	0.0702	0.0698	0.0701	0.0695	0.0689	0.069	0.0703	0.0689	0.0704	0.0694
FSM13ab	Low density foam (3 layers)			0.2334	0.2351	0.2374	0.2388	0.24	0.2409	0.2406	0.24	0.2403	0.2433	0.2455	0.2474	0.2506	0.2522	0.2541	0.2548	0.257	0.2599	0.2644	0.2645	0.2675	0.2692	0.2704	0.2713	0.2725	0.2729	0.2763	0.2759	0.2781	0.2776	0.2788	0.2806	0.2811	0.2828	0.2826	0.2855	0.2856	0.2878	0.2897	0.2882	0.2902	0.29	0.2919	0.293	0.2934	0.2947
FSM13ab	Low density foam (3 layers)			0.3112	0.3101	0.3108	0.3112	0.3117	0.3122	0.3105	0.3115	0.3108	0.3107	0.3108	0.3116	0.313	0.315	0.3172	0.3198	0.3219	0.3231	0.3254	0.3264	0.3284	0.3296	0.3301	0.3332	0.3335	0.3343	0.3348	0.3347	0.3348	0.3353	0.336	0.3364	0.3348	0.3376	0.3369	0.3374	0.3366	0.339	0.3388	0.3393	0.3383	0.3383	0.3391	0.3395	0.3397	0.3407
FSM13ab	Low density foam (3 layers)			0.8011	0.8017	0.7973	0.7939	0.7908	0.7914	0.7871	0.7838	0.7851	0.7868	0.7809	0.7771	0.7733	0.7728	0.7708	0.7678	0.7664	0.7596	0.7594	0.7551	0.7514	0.7507	0.7473	0.746	0.7424	0.7416	0.7416	0.7421	0.7389	0.7414	0.7393	0.7384	0.7354	0.7374	0.7363	0.7386	0.7343	0.7333	0.7343	0.7351	0.7317	0.7328	0.7314	0.7319	0.7297	0.7278
FSM13ab	Low density foam (3 layers)			0.8715	0.8574	0.8504	0.8391	0.8361	0.8339	0.8263	0.8194	0.8175	0.8149	0.808	0.8019	0.7902	0.7877	0.783	0.775	0.7676	0.7596	0.7565	0.75	0.7435	0.7396	0.7377	0.7343	0.7309	0.7296	0.7272	0.725	0.7219	0.7225	0.7235	0.7211	0.7209	0.7205	0.7168	0.7183	0.7194	0.7148	0.7119	0.7151	0.7135	0.7155	0.7137	0.7129	0.7118	0.7084
FSM13ab	Low density foam (3 layers)			0.7175	0.7145	0.7093	0.7088	0.7084	0.7062	0.7014	0.6996	0.6986	0.6978	0.6927	0.6896	0.6811	0.6821	0.6783	0.6763	0.672	0.6671	0.6663	0.6621	0.6572	0.656	0.6528	0.653	0.6493	0.6482	0.6479	0.6448	0.6436	0.6447	0.6446	0.6399	0.6439	0.6453	0.644	0.6422	0.6415	0.6393	0.6379	0.6401	0.64	0.6404	0.6394	0.6385	0.639	0.6368
FSM13ab	Low density foam (3 layers)			1.1782	1.1852	1.1893	1.1951	1.2014	1.2065	1.2109	1.2069	1.2083	1.2127	1.2144	1.221	1.2307	1.2272	1.2221	1.2256	1.2269	1.2313	1.2364	1.2408	1.2405	1.2441	1.2514	1.2522	1.2524	1.2564	1.2571	1.2592	1.2641	1.2628	1.2653	1.2647	1.2683	1.2655	1.2674	1.271	1.2772	1.2779	1.2802	1.274	1.28	1.2813	1.2782	1.2842	1.2856	1.2892
FSM13ab	Low density foam (3 layers)			1.5251	1.5201	1.5123	1.5144	1.5149	1.5112	1.514	1.51	1.5105	1.5085	1.5054	1.5022	1.4989	1.4956	1.4968	1.4941	1.4948	1.494	1.4929	1.4904	1.4892	1.4882	1.4844	1.483	1.4795	1.4813	1.4836	1.4798	1.4786	1.4808	1.4787	1.4785	1.4735	1.4788	1.4744	1.4786	1.4726	1.4761	1.4759	1.4728	1.4727	1.4704	1.4692	1.4715	1.4719	1.4687
FSM13ab	Low density foam (3 layers)			2.1024	2.1046	2.0875	2.091	2.1029	2.0964	2.12	2.1136	2.1142	2.1153	2.105	2.1116	2.1141	2.1253	2.1222	2.118	2.1283	2.1181	2.119	2.1234	2.1302	2.1364	2.1291	2.1226	2.1208	2.1349	2.1385	2.1366	2.1227	2.1242	2.1286	2.1356	2.1293	2.1305	2.1255	2.1353	2.1318	2.1428	2.1461	2.1195	2.1307	2.1284	2.126	2.1385	2.1299	2.1486
FSM13ab	Low density foam (3 layers)			3.198	3.1228	2.9671	2.9753	3.093	2.9237	3.1011	3.0301	3.0267	3.1014	3.0178	3.1154	3.1075	3.0583	3.1624	3.0824	3.1573	3.0842	3.0144	3.0669	3.068	3.0239	2.988	2.9544	3.0281	3.0652	3.0336	3.0962	2.9866	2.9307	3.0202	3.0852	2.9825	3.024	2.9886	3.0631	3.0216	3.0735	3.0849	2.9222	3.0447	2.9756	3.0223	2.9943	3.0017	2.9706
FSM13ab	Low density foam (3 layers)			3.0436	3.0234	2.8676	2.9313	2.9536	2.8552	3.0007	2.8893	2.8984	2.904	2.8973	2.8746	2.9041	2.8407	2.897	2.962	2.9178	2.9388	2.8643	2.8868	2.9277	2.8869	2.8887	2.8223	2.773	2.9567	2.87	2.8826	2.8439	2.8198	2.7923	2.8888	2.8121	2.8219	2.8002	2.8783	2.8138	2.908	2.8736	2.7599	2.8638	2.8159	2.8034	2.841	2.8106	2.8552
FSM13ab	Low density foam (3 layers)			0.0939	0.0908	0.0704	0.0705	0.07	0.0693	0.0696	0.0695	0.0693	0.0698	0.0691	0.0683	0.07	0.0694	0.0692	0.0692	0.0686	0.0691	0.0696	0.068	0.0687	0.0689	0.0687	0.0687	0.0683	0.0684	0.0691	0.0684	0.0686	0.068	0.0686	0.0689	0.0684	0.0685	0.0682	0.0695	0.0691	0.0691	0.0691	0.0696	0.0693	0.0698	0.0682	0.0692	0.0686	0.0692
FSM13ab	Low density foam (3 layers)			0.069	0.0683	0.068	0.0685	0.0682	0.0699	0.0676	0.0675	0.0673	0.0686	0.0678	0.0665	0.0686	0.0671	0.0666	0.068	0.067	0.0672	0.0687	0.0666	0.0679	0.0677	0.0677	0.0677	0.0666	0.0674	0.0685	0.0687	0.0671	0.0673	0.0662	0.0672	0.0677	0.0684	0.0681	0.069	0.0673	0.0683	0.0683	0.0682	0.0674	0.069	0.0677	0.0691	0.0688	0.0672
FSM13ab	Low density foam (3 layers)			1.3393	1.326	1.3169	1.3153	1.3164	1.3124	1.3121	1.313	1.3085	1.307	1.3071	1.3062	1.3064	1.3069	1.3118	1.3106	1.3113	1.3125	1.3147	1.3153	1.3127	1.3121	1.3094	1.3127	1.3108	1.3155	1.3136	1.3127	1.3135	1.3133	1.3113	1.3148	1.3125	1.3132	1.3099	1.3175	1.3132	1.3142	1.3177	1.3133	1.3131	1.3175	1.3164	1.3134	1.3162	1.3155
FSM13ab	Low density foam (3 layers)			2.6973	2.6822	2.6025	2.6395	2.6314	2.5952	2.6567	2.6544	2.6515	2.6096	2.6303	2.6285	2.6617	2.6148	2.6697	2.6179	2.6991	2.6583	2.6387	2.6356	2.6411	2.6511	2.6343	2.6021	2.5765	2.6478	2.6821	2.6494	2.6108	2.5943	2.5976	2.6194	2.6125	2.6372	2.5877	2.6402	2.578	2.662	2.6552	2.5675	2.6289	2.6036	2.6021	2.6227	2.6095	2.6182
FSM13ab	Low density foam (3 layers)			2.9672	2.8458	2.8105	2.7911	2.8121	2.7987	2.8824	2.8641	2.8352	2.806	2.843	2.8101	2.8941	2.8	2.8075	2.8567	2.8672	2.8994	2.8615	2.8271	2.8431	2.8158	2.802	2.7972	2.8101	2.8585	2.8775	2.8833	2.8233	2.8253	2.8063	2.8337	2.7975	2.8253	2.7893	2.8482	2.7928	2.8134	2.8503	2.7818	2.8185	2.801	2.7782	2.8241	2.8116	2.8197
FSM13ab	Low density foam (3 layers)			2.8748	2.7889	2.7084	2.7304	2.7797	2.7026	2.7637	2.7928	2.7464	2.7313	2.7276	2.7321	2.7978	2.6924	2.7535	2.7408	2.7902	2.7547	2.7366	2.7581	2.7202	2.73	2.7204	2.7335	2.7247	2.7302	2.7597	2.7475	2.7252	2.6894	2.7075	2.7487	2.6952	2.7401	2.688	2.7509	2.6669	2.7378	2.7345	2.6844	2.7499	2.7085	2.6909	2.7348	2.7227	2.6797
FSM13ab	Low density foam (3 layers)			1.6714	1.6796	1.6728	1.675	1.6769	1.6706	1.6746	1.6743	1.6761	1.6719	1.669	1.6726	1.6775	1.6712	1.6787	1.6709	1.6802	1.6754	1.6747	1.6731	1.6758	1.68	1.6803	1.678	1.6734	1.6759	1.6758	1.6761	1.6749	1.6716	1.6753	1.674	1.6696	1.6743	1.6685	1.6772	1.6689	1.672	1.6707	1.6675	1.6665	1.6715	1.6683	1.6658	1.6656	1.6692
FSM13ab	Low density foam (3 layers)			2.2875	2.262	2.2556	2.2588	2.2691	2.2622	2.2785	2.2753	2.2627	2.2795	2.2697	2.2697	2.2804	2.2565	2.2779	2.2614	2.2827	2.2722	2.261	2.2521	2.2521	2.2633	2.2476	2.2464	2.2374	2.255	2.2738	2.2544	2.2563	2.2407	2.2632	2.2562	2.2362	2.262	2.2508	2.2585	2.2437	2.2667	2.2626	2.2331	2.2562	2.2472	2.246	2.2547	2.2474	2.2534
FSM13ab	Low density foam (3 layers)			2.771	2.7256	2.6709	2.6729	2.7354	2.6703	2.7047	2.7029	2.7067	2.7301	2.7142	2.7218	2.757	2.686	2.6915	2.704	2.7216	2.7088	2.686	2.6899	2.697	2.6864	2.6672	2.6739	2.6496	2.7178	2.7007	2.7175	2.6724	2.6443	2.6516	2.6942	2.6664	2.6941	2.6748	2.6876	2.6676	2.6935	2.6824	2.6347	2.6548	2.6732	2.6722	2.6824	2.6451	2.6728
FSM13ab	Low density foam (3 layers)			3.5	3.175	3.1678	3.1383	3.1892	3.1157	3.202	3.26	3.2711	3.1064	3.2407	3.1848	3.3038	3.1273	3.2872	3.146	3.4253	3.2772	3.2509	3.2215	3.2735	3.2301	3.0895	3.1697	3.0862	3.2249	3.2455	3.2607	3.0566	3.0436	3.1135	3.1517	3.0976	3.1812	3.103	3.1905	3.0361	3.302	3.1644	3.0321	3.1589	3.14	3.0512	3.1695	3.1293	3.1568
FSM13ab	Low density foam (3 layers)			2.6408	2.5756	2.5536	2.5395	2.5787	2.5451	2.582	2.5818	2.5857	2.5852	2.5784	2.5735	2.5818	2.556	2.5754	2.5921	2.6204	2.5803	2.5709	2.5642	2.5792	2.5688	2.5609	2.5353	2.5319	2.5796	2.6012	2.5601	2.5548	2.537	2.559	2.5799	2.5433	2.5698	2.5487	2.5685	2.5459	2.6032	2.5899	2.532	2.5632	2.5472	2.5437	2.5524	2.5415	2.5512
FSM13ab	Low density foam (3 layers)			2.6858	2.6228	2.5916	2.5985	2.6288	2.5781	2.6447	2.6497	2.623	2.6118	2.606	2.6037	2.6422	2.6229	2.6162	2.6215	2.6477	2.61	2.5959	2.628	2.6291	2.6378	2.5975	2.5947	2.5986	2.6214	2.6329	2.6413	2.6247	2.5781	2.585	2.6236	2.5899	2.6342	2.5793	2.6236	2.5847	2.6399	2.623	2.5807	2.625	2.6065	2.5797	2.6271	2.6081	2.5811
FSM13ab	Low density foam (3 layers)			0.068	0.0679	0.0681	0.0693	0.0682	0.0699	0.0676	0.0683	0.0677	0.0693	0.068	0.069	0.0689	0.0684	0.0678	0.0697	0.0685	0.0686	0.0699	0.0689	0.0699	0.0683	0.0698	0.0689	0.0683	0.068	0.0693	0.0681	0.0683	0.0694	0.0688	0.0687	0.0686	0.0694	0.0687	0.0699	0.0684	0.0696	0.0694	0.0691	0.0694	0.0688	0.0688	0.0694	0.0693	0.0695
FSM13ab	Low density foam (3 layers)			0.0692	0.0693	0.0688	0.0692	0.0678	0.0699	0.0684	0.069	0.0678	0.0686	0.0689	0.0684	0.0685	0.0675	0.0677	0.0682	0.0674	0.0681	0.0689	0.0677	0.0683	0.0676	0.0688	0.0678	0.068	0.0681	0.0689	0.0683	0.0679	0.0675	0.0678	0.0688	0.0681	0.0694	0.068	0.0694	0.0684	0.0679	0.0692	0.0688	0.0683	0.0684	0.0684	0.0689	0.0685	0.0679
FSM13ab	Low density foam (3 layers)			1.9222	1.9154	1.8986	1.9043	1.9061	1.9009	1.9074	1.9121	1.9056	1.8978	1.9059	1.908	1.9088	1.9003	1.9083	1.8951	1.9064	1.8966	1.8941	1.8962	1.8948	1.8919	1.8889	1.8927	1.8847	1.8928	1.8971	1.894	1.8825	1.8875	1.8837	1.887	1.8801	1.884	1.8765	1.8782	1.8715	1.8862	1.8788	1.8724	1.8705	1.87	1.8732	1.8695	1.8722	1.8687
FSM13ab	Low density foam (3 layers)			3.3338	3.1731	2.9875	2.9902	3.0288	2.904	3.0634	3.1116	3.0426	2.9575	3.0825	3.0447	3.024	2.9695	3.0566	3.0635	3.1807	3.0633	2.9944	3.0148	3.0416	3.063	3.0098	2.9266	2.9625	3.0077	3.0549	3.0877	2.946	2.9939	2.9747	3.0922	2.9221	2.9974	2.9378	2.9906	2.9002	3.0376	3.0195	2.9184	3.0117	2.9616	2.9652	3.0283	2.9694	2.9243
FSM13ab	Low density foam (3 layers)			2.2801	2.2609	2.2383	2.2487	2.2556	2.2438	2.2619	2.2609	2.2529	2.2514	2.2451	2.252	2.2631	2.2374	2.2622	2.2501	2.258	2.2574	2.2585	2.2529	2.2584	2.2512	2.2389	2.2294	2.24	2.2613	2.2549	2.2562	2.239	2.2397	2.2452	2.2573	2.2276	2.2406	2.2364	2.2402	2.2479	2.2411	2.2518	2.238	2.2473	2.2322	2.2306	2.246	2.2414	2.2404
FSM13ab	Low density foam (3 layers)			2.0608	2.0544	2.0385	2.0454	2.0445	2.0435	2.0496	2.0427	2.0451	2.0468	2.0433	2.0432	2.053	2.0391	2.0489	2.0343	2.0481	2.0362	2.0331	2.0382	2.0385	2.0339	2.0317	2.0275	2.022	2.0335	2.0312	2.0353	2.0267	2.0222	2.027	2.0311	2.0146	2.0316	2.0256	2.0241	2.0218	2.0286	2.0264	2.0174	2.019	2.0152	2.0196	2.0193	2.021	2.0176
FSM13ab	Low density foam (3 layers)			3.3873	3.1616	2.9914	3.0189	3.1684	2.9131	3.2367	3.0534	3.1435	3.1081	3.127	3.03	3.0935	3.1013	3.2173	3.0176	3.2784	3.1139	3.1594	3.1197	3.1461	3.1363	3.0999	3.0472	3.0242	3.173	3.0064	3.1393	3.0288	3.0491	3.0241	3.1273	3.0006	3.113	3.0465	3.1398	3.0281	3.1364	3.1194	3.0498	3.0772	2.9648	3.0444	3.1183	3.0256	2.9929
FSM13ab	Low density foam (3 layers)			2.3891	2.3566	2.3281	2.3268	2.3387	2.3165	2.3457	2.3446	2.35	2.3432	2.3297	2.3329	2.3416	2.3223	2.3248	2.3303	2.3615	2.3474	2.3278	2.3168	2.3223	2.3211	2.3222	2.3006	2.3092	2.3299	2.3248	2.3312	2.3158	2.2959	2.3157	2.3294	2.3041	2.3107	2.3116	2.3373	2.3064	2.3172	2.3218	2.3	2.3201	2.3087	2.3069	2.3276	2.3217	2.3027
FSM13ab	Low density foam (3 layers)			2.9778	2.93	2.8167	2.8037	2.8141	2.7473	2.9063	2.8286	2.8204	2.8092	2.8435	2.8423	2.9164	2.87	2.8451	2.8445	2.9136	2.8289	2.8575	2.7937	2.823	2.8154	2.858	2.7537	2.7587	2.8365	2.8244	2.8393	2.8037	2.7787	2.8123	2.8286	2.7652	2.8218	2.7834	2.785	2.7851	2.8357	2.7997	2.7468	2.7905	2.7975	2.7748	2.8434	2.7864	2.7818
FSM13ab	Low density foam (3 layers)			1.9632	1.9609	1.9415	1.9383	1.9452	1.9369	1.955	1.9432	1.9494	1.9517	1.942	1.9546	1.9562	1.9513	1.9554	1.9546	1.9736	1.9539	1.9615	1.9489	1.9597	1.9625	1.9604	1.9517	1.9546	1.9602	1.9614	1.9581	1.9514	1.951	1.9529	1.9622	1.9471	1.9586	1.9477	1.9525	1.9521	1.9551	1.9523	1.9408	1.9553	1.9433	1.9459	1.9557	1.9458	1.9468
FSM13ab	Low density foam (3 layers)			2.199	2.1887	2.1615	2.1583	2.1799	2.171	2.2073	2.2045	2.2071	2.2034	2.1988	2.2105	2.2273	2.2103	2.2163	2.2181	2.2437	2.2236	2.2258	2.2097	2.2243	2.229	2.2208	2.2084	2.2057	2.2275	2.2248	2.2446	2.2207	2.2082	2.2271	2.2344	2.2078	2.2213	2.2129	2.2217	2.2097	2.229	2.2209	2.2058	2.2214	2.2203	2.211	2.2261	2.217	2.2169
FSM13ab	Low density foam (3 layers)			2.9495	2.8762	2.8061	2.7627	2.8218	2.7201	2.865	2.8903	2.8079	2.8143	2.8299	2.862	2.8642	2.7608	2.8251	2.8251	2.911	2.7958	2.7833	2.7768	2.8377	2.8312	2.8153	2.8034	2.7919	2.8086	2.7794	2.8512	2.765	2.771	2.7956	2.822	2.7578	2.8122	2.8325	2.7726	2.7968	2.8132	2.7953	2.753	2.8741	2.7933	2.7664	2.8289	2.7845	2.785
FSM13ab	Low density foam (3 layers)			0.0707	0.069	0.0689	0.0695	0.0692	0.0696	0.0686	0.0686	0.0682	0.0692	0.0683	0.0686	0.0684	0.068	0.0685	0.0697	0.068	0.0687	0.0695	0.0681	0.0694	0.0689	0.0694	0.0684	0.0685	0.0687	0.0689	0.0695	0.0682	0.0692	0.0688	0.0691	0.0678	0.0698	0.0689	0.0694	0.0688	0.0687	0.0692	0.0682	0.0684	0.0681	0.0684	0.069	0.0691	0.0679
FSM13ab	Low density foam (3 layers)			0.0707	0.071	0.0702	0.071	0.0703	0.0715	0.0696	0.07	0.0702	0.0712	0.0703	0.0694	0.0699	0.0694	0.07	0.0704	0.071	0.0696	0.0711	0.07	0.0712	0.0694	0.0711	0.0704	0.0701	0.0694	0.0702	0.0702	0.0699	0.0699	0.0704	0.0701	0.069	0.0699	0.0702	0.0704	0.0704	0.0704	0.0707	0.0701	0.0701	0.0699	0.0702	0.0693	0.0698	0.0704
FSM13ab	Low density foam (3 layers)			1.1113	1.1103	1.1149	1.1149	1.1161	1.1183	1.1189	1.1193	1.1225	1.1237	1.1265	1.1262	1.1291	1.1295	1.1277	1.1302	1.129	1.1301	1.131	1.1291	1.1292	1.1279	1.1294	1.1286	1.1285	1.1284	1.132	1.1335	1.129	1.1296	1.1293	1.1305	1.1277	1.1317	1.1296	1.1307	1.1326	1.1318	1.129	1.1298	1.1325	1.1298	1.1311	1.1296	1.1311	1.131
FSM13ab	Low density foam (3 layers)			3.352	3.0248	3.0396	2.9909	3.1085	2.9922	3.0303	3.0124	3.0456	3.0255	3.0317	2.9904	3.0259	2.9723	3.0694	3.0271	3.2511	3.0531	3.0865	2.9835	3.041	2.9941	3.0068	2.954	2.9605	3.0407	3.0778	3.1044	3.005	2.9885	2.9749	3.0877	2.9702	2.9678	2.9353	2.9536	2.9728	3.0004	2.9876	2.9654	2.9618	3.0201	2.9107	3.0147	2.9552	2.9824
FSM13ab	Low density foam (3 layers)			2.4874	2.4388	2.4081	2.4008	2.4381	2.4034	2.4508	2.4435	2.4259	2.4408	2.4316	2.4348	2.4161	2.4245	2.4258	2.4303	2.4531	2.4246	2.4158	2.4061	2.4038	2.414	2.3976	2.4064	2.3873	2.4053	2.423	2.4269	2.3853	2.404	2.408	2.4327	2.3907	2.3982	2.3934	2.3841	2.4045	2.4123	2.409	2.3784	2.3994	2.394	2.3991	2.409	2.3997	2.3826
FSM13ab	Low density foam (3 layers)			3.5	3.171	3.0563	3.0267	3.1901	3.0499	3.254	3.2077	3.1182	3.1658	3.0803	3.0926	3.1356	3.0387	3.0767	3.1161	3.2094	3.0841	3.1001	3.0325	3.0998	3.1349	3.0204	3.0156	2.9857	3.0261	3.1872	3.1479	2.971	3.0278	3.0265	3.1642	3.0913	3.0171	2.9744	3.0013	3.0213	3.0972	3.0475	3.0007	3.1148	3.0323	3.0144	3.082	2.9521	3.0526
FSM13ab	Low density foam (3 layers)			3.5	3.5	3.5	3.5	3.5	3.5	3.5	3.5	3.5	3.5	3.5	3.5	3.5	3.5	3.5	3.5	3.5	3.5	3.5	3.5	3.5	3.5	3.5	3.5	3.5	3.5	3.5	3.5	3.5	3.5	3.5	3.5	3.5	3.5	3.5	3.5	3.5	3.5	3.5	3.5	3.5	3.5	3.5	3.5	3.5	3.5
FSM13ab	Low density foam (3 layers)			3.5	3.5	3.5	3.5	3.5	3.5	3.5	3.5	3.5	3.5	3.5	3.5	3.5	3.5	3.5	3.5	3.5	3.5	3.5	3.5	3.5	3.5	3.5	3.5	3.5	3.5	3.5	3.5	3.5	3.5	3.5	3.5	3.5	3.5	3.5	3.5	3.5	3.5	3.5	3.5	3.5	3.5	3.5	3.5	3.5	3.5
FSM13ab	Low density foam (3 layers)			1.9482	1.9288	1.918	1.9133	1.9207	1.9158	1.9209	1.9162	1.9212	1.9273	1.9159	1.924	1.9208	1.9189	1.9254	1.9213	1.9302	1.917	1.918	1.9244	1.9214	1.9283	1.9205	1.9179	1.9107	1.9239	1.9243	1.9244	1.9122	1.915	1.9118	1.9245	1.9114	1.9135	1.913	1.914	1.9116	1.9244	1.9152	1.9123	1.9095	1.9074	1.9115	1.9155	1.9019	1.9002
FSM13ab	Low density foam (3 layers)			2.41	2.3626	2.3513	2.3461	2.365	2.3298	2.3696	2.3495	2.3555	2.3565	2.3405	2.3481	2.3652	2.3347	2.3525	2.353	2.3779	2.3354	2.3614	2.3538	2.3648	2.3565	2.3537	2.3321	2.333	2.3506	2.368	2.3659	2.3387	2.3365	2.3382	2.3706	2.3472	2.3486	2.3505	2.3358	2.3212	2.3524	2.3447	2.3266	2.3357	2.3385	2.3254	2.3557	2.3317	2.3334
FSM13ab	Low density foam (3 layers)			2.1739	2.1684	2.1418	2.1403	2.1536	2.1337	2.1645	2.1495	2.1541	2.1502	2.1471	2.1493	2.1567	2.147	2.1568	2.1529	2.1723	2.1534	2.1624	2.1646	2.1616	2.1699	2.1465	2.1582	2.1565	2.1681	2.1632	2.1822	2.161	2.1494	2.1636	2.172	2.1543	2.1624	2.1631	2.1616	2.1657	2.1642	2.1786	2.1534	2.1667	2.1603	2.1637	2.1728	2.1794	2.1572
FSM13ab	Low density foam (3 layers)			2.8219	2.7519	2.7286	2.7124	2.8119	2.71	2.7534	2.8299	2.756	2.7882	2.7413	2.7768	2.8003	2.7638	2.7759	2.7403	2.8614	2.771	2.7836	2.7661	2.8093	2.7913	2.7669	2.7432	2.731	2.7852	2.795	2.7941	2.7314	2.7352	2.7296	2.8037	2.7609	2.784	2.7466	2.733	2.7171	2.798	2.7674	2.7228	2.7455	2.7454	2.7538	2.775	2.7357	2.7341
FSM13ab	Low density foam (3 layers)			0.0693	0.0688	0.0687	0.0695	0.0687	0.0695	0.0675	0.0681	0.0671	0.0683	0.0678	0.0671	0.0682	0.0685	0.0679	0.0677	0.0684	0.0681	0.0686	0.0677	0.0676	0.0684	0.0692	0.0689	0.0687	0.0674	0.0691	0.0677	0.0678	0.0681	0.0684	0.0676	0.0672	0.0691	0.0679	0.0691	0.0682	0.0684	0.0691	0.0682	0.0682	0.0678	0.069	0.0689	0.0683	0.068
FSM13ab	Low density foam (3 layers)			0.0709	0.0699	0.0706	0.0712	0.0694	0.0718	0.0695	0.0691	0.069	0.0708	0.0693	0.0687	0.0699	0.0693	0.0695	0.0697	0.0697	0.0696	0.0712	0.0697	0.07	0.0695	0.0702	0.0702	0.0696	0.0686	0.0696	0.0701	0.0688	0.0695	0.0694	0.0697	0.0689	0.0699	0.0688	0.0701	0.0697	0.0692	0.0699	0.0693	0.0698	0.0696	0.0703	0.0704	0.0699	0.0698
FSM13ab	Low density foam (3 layers)			1.8019	1.7901	1.7853	1.7813	1.7854	1.7846	1.7897	1.7867	1.792	1.7902	1.7887	1.7896	1.7877	1.7842	1.7891	1.7878	1.793	1.7891	1.7879	1.7833	1.7851	1.788	1.7799	1.7835	1.7829	1.7817	1.7891	1.7906	1.7851	1.7763	1.78	1.7886	1.7841	1.7876	1.7817	1.7815	1.7882	1.7832	1.7837	1.7794	1.7858	1.7827	1.7853	1.7882	1.7797	1.7824
FSM13ab	Low density foam (3 layers)			2.6956	2.6065	2.5652	2.5651	2.579	2.5719	2.6161	2.6118	2.594	2.6094	2.579	2.6053	2.5872	2.5778	2.6403	2.6099	2.6204	2.5957	2.6086	2.5629	2.5813	2.5972	2.5595	2.5777	2.5601	2.6014	2.6045	2.5677	2.5495	2.5303	2.5893	2.604	2.5592	2.5497	2.5535	2.5824	2.5693	2.5573	2.5482	2.5486	2.5688	2.5448	2.536	2.5618	2.5602	2.5474
FSM13ab	Low density foam (3 layers)			3.2918	3.1226	2.8975	2.9417	2.9706	2.9063	2.9748	3.0632	2.9284	3.0128	2.9879	3.0027	2.9757	2.9369	3.0897	3.0016	3.0478	3.0099	3.0205	2.9284	3.0009	3.0756	2.9233	2.9375	2.9405	2.9636	2.9786	2.9587	2.9213	2.854	2.8965	3.084	2.9519	2.9618	2.8519	2.9194	2.9643	2.9432	3.0041	2.8688	2.9814	2.9454	2.8693	2.9878	2.8858	2.89
FSM13ab	Low density foam (3 layers)			3.1012	2.9008	2.8487	2.7909	2.8836	2.8053	2.9277	2.946	2.8672	2.8897	2.8933	2.8591	2.8432	2.8232	2.8964	2.8663	2.9048	2.9173	2.8487	2.8357	2.8743	2.8255	2.8578	2.8325	2.7784	2.8576	2.9095	2.8424	2.7986	2.8017	2.7865	2.9034	2.8383	2.8329	2.8242	2.8453	2.8417	2.8511	2.8652	2.8015	2.8778	2.8361	2.8134	2.8851	2.7853	2.7944
FSM13ab	Low density foam (3 layers)			3.5	3.5	3.5	3.5	3.5	3.5	3.5	3.5	3.5	3.5	3.5	3.5	3.5	3.5	3.5	3.5	3.5	3.5	3.5	3.5	3.5	3.5	3.5	3.5	3.5	3.5	3.5	3.5	3.5	3.5	3.5	3.5	3.5	3.5	3.5	3.5	3.5	3.5	3.5	3.5	3.5	3.5	3.5	3.5	3.5	3.5
FSM13ab	Low density foam (3 layers)			3.5	3.5	3.5	3.5	3.5	3.5	3.5	3.5	3.5	3.5	3.5	3.5	3.5	3.5	3.5	3.5	3.5	3.5	3.5	3.5	3.5	3.5	3.5	3.5	3.5	3.5	3.5	3.5	3.5	3.5	3.5	3.5	3.5	3.5	3.5	3.5	3.5	3.5	3.5	3.5	3.5	3.5	3.5	3.5	3.5	3.5
FSM13ab	Low density foam (3 layers)			2.6352	2.5718	2.5145	2.5028	2.5527	2.5251	2.5186	2.5799	2.5419	2.5449	2.542	2.5422	2.5388	2.5102	2.5478	2.5494	2.5735	2.5579	2.5261	2.5246	2.5363	2.5615	2.5537	2.5145	2.5056	2.5441	2.5553	2.5199	2.5003	2.4964	2.5101	2.553	2.5399	2.5242	2.5282	2.5377	2.5232	2.5491	2.5283	2.4963	2.5399	2.5162	2.4961	2.53	2.5044	2.5142
FSM13ab	Low density foam (3 layers)			2.9644	2.8838	2.8132	2.7902	2.9086	2.7972	2.9066	2.9011	2.8662	2.8612	2.8242	2.7765	2.881	2.8038	2.8469	2.8297	2.9678	2.8735	2.8518	2.8043	2.8492	2.9317	2.8036	2.8267	2.8048	2.8512	2.8987	2.8527	2.7616	2.7785	2.844	2.8335	2.8165	2.7854	2.7866	2.8275	2.8185	2.845	2.8273	2.8178	2.8733	2.7873	2.7839	2.8616	2.8046	2.8075
FSM13ab	Low density foam (3 layers)			2.5442	2.5314	2.4832	2.4764	2.4978	2.4829	2.5081	2.512	2.5335	2.4998	2.5245	2.4979	2.5153	2.4796	2.4842	2.4953	2.5174	2.4839	2.483	2.4588	2.4822	2.5078	2.4692	2.4679	2.4575	2.4767	2.4875	2.4701	2.4211	2.4426	2.451	2.4746	2.4396	2.4441	2.4345	2.4629	2.464	2.478	2.483	2.4489	2.4845	2.4427	2.455	2.4556	2.4374	2.4497
FSM13ab	Low density foam (3 layers)			2.8819	2.8236	2.7194	2.7306	2.7573	2.7322	2.7771	2.7899	2.7892	2.7975	2.7761	2.7487	2.7728	2.7158	2.7554	2.7692	2.796	2.7661	2.767	2.72	2.782	2.7813	2.7224	2.7291	2.7193	2.8145	2.7785	2.7753	2.6888	2.7097	2.7376	2.7954	2.7643	2.7546	2.7241	2.7563	2.7291	2.7351	2.7674	2.7113	2.7601	2.7448	2.7534	2.7728	2.6991	2.6992
FSM13ab	Low density foam (3 layers)			0.07	0.0685	0.0703	0.0703	0.0687	0.0703	0.0686	0.0687	0.0679	0.0698	0.0684	0.0686	0.0699	0.0696	0.0694	0.0695	0.0693	0.0685	0.0699	0.0693	0.0693	0.0691	0.0697	0.0691	0.069	0.0681	0.0693	0.068	0.0682	0.0691	0.0695	0.0681	0.0685	0.0697	0.0687	0.0701	0.0692	0.069	0.0689	0.069	0.0686	0.0692	0.0683	0.0691	0.0689	0.0686
FSM13ab	Low density foam (3 layers)			0.07	0.0693	0.0696	0.0694	0.0688	0.0701	0.0688	0.069	0.0688	0.0698	0.0692	0.0701	0.0693	0.07	0.0691	0.0687	0.069	0.0693	0.0701	0.069	0.0694	0.0696	0.0695	0.0688	0.0694	0.0679	0.0692	0.07	0.0695	0.069	0.0692	0.0692	0.0687	0.0696	0.0698	0.0708	0.0698	0.069	0.0698	0.0689	0.0696	0.0697	0.0694	0.0692	0.0694	0.0697
FSM13ab	Low density foam (3 layers)			0.9042	0.8998	0.9054	0.907	0.9061	0.907	0.9082	0.9121	0.9096	0.9144	0.9128	0.9145	0.9137	0.9155	0.9199	0.9232	0.9226	0.9232	0.9247	0.9245	0.9253	0.9299	0.9276	0.9275	0.9282	0.9285	0.9311	0.9309	0.9315	0.9315	0.9327	0.9355	0.9323	0.9323	0.9339	0.9369	0.9333	0.9363	0.936	0.9362	0.9375	0.9356	0.9364	0.9358	0.9373	0.9384
FSM13ab	Low density foam (3 layers)			3.3531	3.1038	2.9895	2.9284	2.9934	2.9423	3.0258	3.034	3.0621	2.9827	3.0712	2.9948	2.9963	2.9142	3.0133	3.0519	3.1428	3.0332	2.9954	3.012	3.0192	2.9832	2.9215	2.9241	2.9572	3.0297	3.0551	3.0392	2.8996	2.8608	2.9385	3.0797	2.8551	2.9727	2.9269	2.9798	2.9248	2.9671	3.0542	2.9226	2.9611	2.9638	2.9541	2.9587	2.9022	2.9348
FSM13ab	Low density foam (3 layers)			3.1439	2.9767	2.8175	2.8577	2.9134	2.8626	2.9348	2.9538	2.9435	2.9251	2.916	2.9161	2.9149	2.8244	2.9274	2.9165	3.0024	2.9635	2.9006	2.9514	2.9118	2.9254	2.8352	2.8681	2.8435	2.9524	3.0002	2.938	2.8851	2.8062	2.9107	2.9247	2.853	2.8989	2.8909	2.8796	2.8622	2.9442	2.9461	2.8328	2.9405	2.8719	2.8939	2.9021	2.8559	2.9103
FSM13ab	Low density foam (3 layers)			2.9981	2.8642	2.7539	2.7834	2.7934	2.7643	2.8457	2.8291	2.8258	2.8233	2.7948	2.7922	2.8355	2.7658	2.8325	2.8361	2.8418	2.8546	2.8068	2.7898	2.8312	2.8316	2.7819	2.806	2.8375	2.8496	2.8555	2.8243	2.7875	2.7395	2.8147	2.8647	2.7479	2.8072	2.769	2.8318	2.7795	2.799	2.8265	2.8232	2.823	2.8061	2.8275	2.8302	2.82	2.8168
FSM13ab	Low density foam (3 layers)			3.1155	3.0069	2.846	2.8189	2.8761	2.8843	2.9512	2.9381	2.9096	2.8868	2.8991	2.9056	2.8896	2.9467	2.9354	2.9856	3.0211	2.9765	2.9388	2.9601	2.9301	2.9386	2.8747	2.9092	2.8599	3.017	2.9381	3.0003	2.9141	2.8833	2.9323	2.9836	2.8795	2.9182	2.8969	2.9161	2.8857	2.9457	2.9729	2.9093	2.9373	2.9281	2.9694	2.9855	2.8695	2.923
FSM13ab	Low density foam (3 layers)			2.0011	1.9881	1.973	1.9689	1.971	1.9723	1.9754	1.9695	1.9691	1.9664	1.9684	1.9647	1.9607	1.9548	1.9621	1.9621	1.9693	1.9719	1.9658	1.9592	1.9649	1.9659	1.9613	1.9609	1.9593	1.9625	1.9673	1.9675	1.9518	1.9482	1.9568	1.9687	1.9631	1.9605	1.9501	1.9627	1.9557	1.967	1.9601	1.9616	1.9673	1.9589	1.9684	1.969	1.9602	1.9626
FSM13ab	Low density foam (3 layers)			3.5	3.4132	3.0689	3.0871	3.1451	3.0599	3.2131	3.1503	3.059	3.0864	3.2002	3.0691	3.2472	3.0369	3.1355	3.1979	3.3336	3.24	3.1648	3.1169	3.2545	3.12	3.0689	3.0584	3.1093	3.276	3.2727	3.1672	3.0016	3.0203	3.1433	3.2559	3.0427	3.1179	3.1417	3.0953	3.0854	3.2589	3.1682	3.0723	3.1236	3.0972	3.2282	3.376	3.0663	3.1578
FSM13ab	Low density foam (3 layers)			2.4767	2.463	2.407	2.4016	2.427	2.3941	2.4315	2.4422	2.4259	2.423	2.4266	2.4083	2.4116	2.3932	2.4056	2.3965	2.4038	2.3806	2.3848	2.3741	2.3618	2.3774	2.3406	2.3572	2.3653	2.3713	2.3718	2.3636	2.3413	2.3494	2.3615	2.3736	2.3465	2.3462	2.3471	2.3684	2.3454	2.3568	2.3416	2.338	2.3435	2.3396	2.346	2.3525	2.3469	2.3312
FSM13ab	Low density foam (3 layers)			3.2295	3.1511	2.985	2.9142	2.9758	2.9436	3.0539	3.074	2.9805	3.0946	2.9977	2.9997	2.9554	2.9607	3.0128	3.0049	3.0466	3.0303	2.9914	2.9523	2.985	3.0359	2.8947	2.922	2.9767	3.008	3.0406	2.9717	2.8995	2.8873	2.9548	3.0351	2.9228	2.9776	2.9165	3.0035	2.8968	3.0061	2.9875	2.9464	3.0136	2.9318	3.0014	2.9409	2.9263	2.9194
FSM13ab	Low density foam (3 layers)			2.1808	2.1688	2.1494	2.1341	2.1459	2.1358	2.1563	2.154	2.1479	2.1383	2.1316	2.1256	2.1232	2.1191	2.1292	2.1181	2.1298	2.1214	2.1108	2.1081	2.1098	2.1112	2.0932	2.0943	2.1	2.0987	2.1045	2.1001	2.0881	2.0936	2.1006	2.1099	2.0876	2.0889	2.0976	2.0993	2.0929	2.0934	2.1044	2.0905	2.0934	2.1003	2.0926	2.0988	2.0972	2.0914
FSM13ab	Low density foam (3 layers)			0.0693	0.0683	0.0686	0.0689	0.0674	0.0683	0.0678	0.0669	0.0674	0.0692	0.0678	0.0684	0.0685	0.0682	0.0679	0.0681	0.0684	0.0681	0.069	0.0674	0.0688	0.0679	0.0685	0.0689	0.068	0.0671	0.0687	0.0683	0.0679	0.0678	0.0685	0.0682	0.0669	0.0683	0.0677	0.0682	0.0676	0.0679	0.0682	0.0685	0.0679	0.0679	0.0686	0.0685	0.0679	0.0676
FSM13ab	Low density foam (3 layers)			0.0745	0.0734	0.0735	0.0742	0.0738	0.074	0.0728	0.0724	0.0715	0.0746	0.0734	0.0745	0.0735	0.0736	0.0738	0.0742	0.0738	0.0725	0.0751	0.0735	0.074	0.0729	0.074	0.0733	0.0729	0.0725	0.0734	0.0735	0.0742	0.0731	0.0734	0.0735	0.0733	0.0737	0.073	0.0748	0.073	0.0738	0.0736	0.0734	0.0733	0.0741	0.0739	0.0744	0.0737	0.0734
FSM13ab	Low density foam (3 layers)			0.2916	0.2889	0.292	0.2928	0.2906	0.29	0.29	0.2922	0.2923	0.2931	0.2922	0.2926	0.2916	0.2923	0.2943	0.2959	0.2946	0.293	0.2938	0.2924	0.296	0.2971	0.2978	0.2973	0.2967	0.2953	0.2988	0.2972	0.2989	0.3	0.3018	0.3029	0.303	0.3028	0.3058	0.3072	0.3039	0.3069	0.3054	0.3095	0.3088	0.3085	0.3102	0.3106	0.3127	0.3115
FSM13ab	Low density foam (3 layers)			1.9471	1.9485	1.9352	1.9374	1.9356	1.9241	1.9385	1.9297	1.9352	1.926	1.9281	1.9289	1.9343	1.9315	1.9439	1.9445	1.9436	1.9439	1.9403	1.9439	1.9466	1.9543	1.937	1.9436	1.9444	1.9519	1.9649	1.968	1.9456	1.9468	1.9534	1.9609	1.9582	1.9558	1.9625	1.964	1.9532	1.9739	1.9774	1.966	1.9752	1.9595	1.9732	1.9707	1.9656	1.9714
FSM13ab	Low density foam (3 layers)			2.9869	2.8613	2.7911	2.7931	2.8385	2.727	2.8786	2.8463	2.8583	2.816	2.8034	2.8388	2.8335	2.7672	2.8569	2.8376	2.8918	2.8359	2.8483	2.7773	2.8078	2.8201	2.805	2.7752	2.8064	2.8365	2.8736	2.8349	2.7611	2.7589	2.7897	2.8205	2.786	2.7849	2.7855	2.8161	2.7515	2.8143	2.8234	2.8247	2.829	2.7735	2.7925	2.8655	2.7645	2.8147
FSM13ab	Low density foam (3 layers)			3.1039	2.9526	2.8314	2.8963	2.9064	2.7894	2.9173	2.9108	2.9747	2.8866	2.9137	2.8994	2.9304	2.8452	2.912	2.9154	2.9506	2.9517	2.9058	2.8447	2.9155	2.8623	2.8582	2.852	2.8274	2.9842	2.9386	2.9297	2.8493	2.7908	2.8505	2.8698	2.8246	2.8382	2.8197	2.8275	2.8179	2.8734	2.9211	2.8283	2.8371	2.8428	2.8534	2.8754	2.8307	2.8123
FSM13ab	Low density foam (3 layers)			3.0727	2.9898	2.8253	2.7954	2.8947	2.7795	2.9063	2.8873	2.9022	2.8671	2.86	2.8458	2.9217	2.8496	2.8833	2.8561	2.9376	2.9362	2.8691	2.8437	2.8659	2.9146	2.8131	2.8142	2.8012	2.8733	2.9431	2.8784	2.8175	2.7716	2.8351	2.8494	2.7835	2.8524	2.8307	2.8564	2.8216	2.8912	2.8797	2.7861	2.8841	2.829	2.835	2.8516	2.7849	2.8306
FSM13ab	Low density foam (3 layers)			2.6414	2.5903	2.5344	2.51	2.5503	2.5615	2.5791	2.5761	2.5935	2.5486	2.5637	2.5992	2.5774	2.5436	2.5513	2.5519	2.6062	2.5917	2.5734	2.5604	2.5911	2.5772	2.5602	2.5616	2.554	2.5612	2.5912	2.6012	2.5389	2.5441	2.5548	2.5833	2.5396	2.5677	2.5851	2.5833	2.5619	2.5938	2.6149	2.5613	2.5771	2.5619	2.5852	2.5911	2.5643	2.595
FSM13ab	Low density foam (3 layers)			3.5	3.5	3.2962	3.241	3.4248	3.2113	3.5	3.4329	3.5	3.4904	3.3547	3.5	3.3962	3.3468	3.3079	3.3346	3.5	3.5	3.432	3.4814	3.5	3.5	3.315	3.3612	3.2632	3.4484	3.5	3.4928	3.2659	3.1532	3.2587	3.4492	3.2597	3.2749	3.3888	3.3023	3.2572	3.322	3.2446	3.3387	3.4974	3.2792	3.307	3.4492	3.2869	3.2989
FSM13ab	Low density foam (3 layers)			2.3604	2.3304	2.2946	2.29	2.3048	2.3051	2.33	2.3344	2.3155	2.3073	2.3216	2.318	2.3295	2.304	2.3392	2.3221	2.3562	2.3384	2.3267	2.3301	2.3238	2.3283	2.3098	2.3177	2.3168	2.3233	2.34	2.3402	2.3117	2.3098	2.3155	2.3408	2.32	2.3274	2.3291	2.3298	2.311	2.3215	2.3284	2.3202	2.3432	2.3104	2.3375	2.3288	2.327	2.3275
FSM13ab	Low density foam (3 layers)			1.9301	1.9258	1.9158	1.9097	1.9183	1.9137	1.9243	1.9241	1.9265	1.9243	1.9213	1.9257	1.9286	1.9225	1.9294	1.9234	1.9406	1.9362	1.9286	1.9244	1.9295	1.9343	1.925	1.921	1.9269	1.9284	1.9393	1.93	1.9286	1.9209	1.9335	1.9328	1.9265	1.9331	1.9243	1.9339	1.9302	1.9328	1.9439	1.9256	1.938	1.9347	1.9353	1.9349	1.9333	1.9344
FSM13ab	Low density foam (3 layers)			3.5	3.4433	3.2197	3.134	3.3438	3.1494	3.5	3.3754	3.3615	3.2241	3.4035	3.4692	3.3659	3.1897	3.4966	3.3434	3.5	3.5	3.2629	3.2321	3.5	3.3911	3.1719	3.1296	3.2203	3.488	3.4336	3.366	3.0934	3.1374	3.1675	3.5	3.1221	3.2071	3.176	3.3643	3.1775	3.1954	3.2597	3.1817	3.2157	3.1257	3.1923	3.2535	3.1847	3.3242
FSM13ab	Low density foam (3 layers)			0.0694	0.0675	0.0684	0.067	0.068	0.0695	0.0673	0.0674	0.0678	0.0692	0.0679	0.0683	0.0679	0.0684	0.0673	0.0684	0.0682	0.0681	0.0688	0.0674	0.0672	0.0679	0.0683	0.068	0.0669	0.0671	0.0678	0.0679	0.0674	0.0676	0.0675	0.067	0.067	0.0684	0.0678	0.0686	0.0682	0.0673	0.0685	0.0682	0.069	0.0686	0.0687	0.069	0.0685	0.0673
FSM13ab	Low density foam (3 layers)			0.0698	0.0682	0.069	0.0692	0.0696	0.0696	0.069	0.0686	0.069	0.0697	0.0691	0.0698	0.0692	0.0691	0.0681	0.0686	0.0688	0.0689	0.0695	0.0683	0.0695	0.0686	0.0688	0.0696	0.0683	0.0682	0.069	0.0698	0.0686	0.0689	0.0683	0.0684	0.0696	0.0695	0.069	0.0701	0.0688	0.0692	0.0697	0.0694	0.0691	0.0694	0.0694	0.069	0.0691	0.0686
FSM13ab	Low density foam (3 layers)			0.1085	0.1073	0.107	0.108	0.1068	0.1073	0.1056	0.1067	0.1065	0.108	0.1066	0.1068	0.1061	0.1061	0.1065	0.1065	0.1061	0.1062	0.1069	0.1064	0.1059	0.1057	0.107	0.1055	0.1053	0.1054	0.106	0.1067	0.1073	0.1065	0.1063	0.1079	0.1062	0.1073	0.1063	0.1082	0.1074	0.1077	0.1072	0.1087	0.1078	0.1074	0.1072	0.1079	0.1089	0.1078
FSM13ab	Low density foam (3 layers)			0.2515	0.2523	0.2538	0.2484	0.2483	0.251	0.2473	0.2488	0.2486	0.2514	0.2489	0.2486	0.2481	0.2459	0.2472	0.2468	0.2457	0.2473	0.2488	0.2472	0.2486	0.2468	0.2484	0.2472	0.2463	0.2469	0.2486	0.2505	0.2491	0.2516	0.2527	0.2514	0.2506	0.2544	0.2521	0.2539	0.2545	0.2539	0.2554	0.2545	0.2566	0.2569	0.2563	0.2591	0.2595	0.2588
FSM13ab	Low density foam (3 layers)			0.4811	0.4758	0.4765	0.4783	0.4784	0.4793	0.4825	0.4836	0.4852	0.488	0.4894	0.4901	0.4887	0.4891	0.4888	0.4903	0.487	0.4922	0.488	0.4862	0.4888	0.4854	0.4901	0.49	0.4899	0.4881	0.4854	0.4855	0.4828	0.4798	0.48	0.4807	0.4842	0.4867	0.4801	0.4789	0.4818	0.4765	0.4811	0.4794	0.4806	0.484	0.4768	0.4795	0.4786	0.4765
FSM13ab	Low density foam (3 layers)			0.5683	0.5649	0.5642	0.564	0.5622	0.5624	0.562	0.5614	0.5609	0.5605	0.5587	0.5602	0.5585	0.5584	0.5578	0.5582	0.556	0.5582	0.5579	0.5579	0.5566	0.5577	0.557	0.5554	0.5555	0.5576	0.5597	0.5589	0.5594	0.5591	0.5592	0.561	0.5601	0.5619	0.5608	0.5632	0.5613	0.5633	0.5634	0.5647	0.563	0.5643	0.5663	0.5647	0.5671	0.5662
FSM13ab	Low density foam (3 layers)			1.1687	1.1665	1.1666	1.1659	1.1682	1.1688	1.1727	1.1736	1.1726	1.175	1.1756	1.1762	1.1753	1.1752	1.1771	1.1773	1.1773	1.1756	1.1753	1.1709	1.1748	1.1751	1.1754	1.1758	1.1722	1.1738	1.1751	1.1718	1.1699	1.1682	1.1696	1.1717	1.17	1.1715	1.1688	1.17	1.1683	1.1691	1.1693	1.1674	1.1699	1.1672	1.1681	1.1655	1.1661	1.1659
FSM13ab	Low density foam (3 layers)			2.3573	2.3529	2.322	2.296	2.3444	2.3122	2.3456	2.3273	2.3233	2.3386	2.3191	2.3264	2.3424	2.326	2.3405	2.3454	2.3704	2.3339	2.3208	2.3214	2.3427	2.34	2.3149	2.3147	2.3169	2.3383	2.3385	2.3502	2.3209	2.3099	2.3336	2.3447	2.305	2.3364	2.323	2.3359	2.3188	2.3536	2.3417	2.339	2.3236	2.3137	2.3415	2.3436	2.3248	2.335
FSM13ab	Low density foam (3 layers)			1.9188	1.8981	1.8882	1.8835	1.8894	1.8846	1.8928	1.8999	1.8878	1.8933	1.889	1.8982	1.8957	1.89	1.8892	1.8867	1.8989	1.892	1.8811	1.8798	1.8861	1.8874	1.8824	1.8799	1.8802	1.8899	1.8825	1.8887	1.872	1.8768	1.8788	1.8871	1.8733	1.8812	1.8783	1.8839	1.8682	1.8808	1.8853	1.8742	1.8785	1.8776	1.8765	1.8788	1.8757	1.8787
FSM13ab	Low density foam (3 layers)			2.0165	1.9981	1.97	1.9622	1.9716	1.9617	1.9664	1.9655	1.9539	1.9488	1.945	1.9509	1.946	1.9453	1.9419	1.9386	1.9479	1.9307	1.9312	1.9335	1.9337	1.9305	1.928	1.9238	1.917	1.9328	1.9281	1.9278	1.9198	1.9151	1.9243	1.9264	1.9195	1.923	1.927	1.9232	1.913	1.9252	1.9258	1.9177	1.9221	1.9184	1.9243	1.925	1.9205	1.9239
FSM13ab	Low density foam (3 layers)			1.7998	1.7902	1.7777	1.7755	1.7795	1.7751	1.7768	1.7781	1.7763	1.7724	1.7709	1.7737	1.7746	1.7738	1.7728	1.7706	1.7782	1.775	1.7776	1.7717	1.7734	1.7715	1.7649	1.7675	1.7706	1.7678	1.7701	1.7686	1.7637	1.763	1.7655	1.7648	1.7608	1.765	1.7602	1.7644	1.7584	1.7606	1.7632	1.7539	1.7577	1.7559	1.7553	1.7573	1.7549	1.756
FSM13ab	Low density foam (3 layers)			1.5053	1.5042	1.5034	1.5068	1.5106	1.5082	1.5131	1.5153	1.5138	1.5125	1.5125	1.5114	1.5151	1.5136	1.5192	1.5162	1.5204	1.5167	1.5178	1.5185	1.5218	1.5228	1.5217	1.5218	1.5201	1.524	1.5254	1.5254	1.5219	1.5213	1.5246	1.5279	1.525	1.5303	1.5252	1.5307	1.5247	1.5323	1.5338	1.5288	1.5303	1.53	1.5335	1.5323	1.5345	1.5361
FSM13ab	Low density foam (3 layers)			0.0694	0.0682	0.068	0.0674	0.0668	0.0692	0.067	0.0681	0.0669	0.0687	0.0681	0.0679	0.0677	0.0674	0.0675	0.0673	0.0673	0.067	0.0694	0.0671	0.0678	0.0682	0.0684	0.0684	0.0675	0.0667	0.0684	0.0672	0.0683	0.0668	0.0661	0.0681	0.0678	0.0682	0.0682	0.0684	0.0681	0.0672	0.0685	0.0674	0.0688	0.0689	0.0684	0.068	0.0687	0.0678
FSM10ab	Opaque plastic (1 layer)			0.0702	0.0705	0.0695	0.0698	0.0693	0.0699	0.0702	0.0689	0.0698	0.0698	0.0687	0.069	0.0698	0.0704	0.0695	0.0701	0.0697	0.0699	0.0696	0.07	0.0693	0.0698	0.0699	0.0695	0.069	0.0696	0.0694	0.0692	0.0693	0.0694	0.0696	0.0679	0.0706	0.0689	0.0699	0.0698	0.0693	0.0705	0.0695	0.0705	0.0692	0.0699	0.07	0.0694	0.0707	0.0693
FSM10ab	Opaque plastic (1 layer)			0.0695	0.0695	0.0686	0.0683	0.0687	0.0681	0.0685	0.068	0.068	0.0683	0.0676	0.0683	0.0678	0.0684	0.0684	0.0679	0.0688	0.0687	0.0686	0.0693	0.068	0.0675	0.068	0.0682	0.0678	0.0678	0.0679	0.0675	0.0677	0.0677	0.069	0.0667	0.0681	0.068	0.0685	0.0682	0.0675	0.0686	0.068	0.0689	0.0684	0.0691	0.0685	0.0683	0.0691	0.0682
FSM10ab	Opaque plastic (1 layer)			0.0696	0.0698	0.0687	0.0687	0.0674	0.0682	0.069	0.0676	0.0675	0.0678	0.0671	0.068	0.0673	0.0678	0.0677	0.0673	0.068	0.0682	0.0675	0.0678	0.0676	0.0675	0.0685	0.0676	0.0675	0.0679	0.0676	0.0675	0.0677	0.0678	0.0679	0.0669	0.069	0.0685	0.0686	0.0687	0.0675	0.0679	0.0682	0.0689	0.0677	0.068	0.0679	0.0678	0.0691	0.0685
FSM10ab	Opaque plastic (1 layer)			0.0706	0.0692	0.0685	0.0694	0.0684	0.069	0.0695	0.0679	0.0678	0.0677	0.068	0.0687	0.0683	0.0687	0.0679	0.0674	0.0685	0.0689	0.068	0.0686	0.0685	0.0683	0.0688	0.0677	0.0682	0.068	0.0674	0.0678	0.0683	0.0682	0.0693	0.0672	0.0689	0.0686	0.0687	0.0686	0.0681	0.0685	0.0683	0.068	0.0682	0.0683	0.0684	0.0684	0.0687	0.0681
FSM10ab	Opaque plastic (1 layer)			0.068	0.0685	0.0672	0.0678	0.0681	0.068	0.0679	0.0667	0.0677	0.0678	0.0672	0.0674	0.067	0.0681	0.067	0.0673	0.0676	0.0677	0.0669	0.0672	0.0672	0.0672	0.0675	0.0676	0.0668	0.0679	0.067	0.067	0.0668	0.067	0.0679	0.0661	0.0676	0.0681	0.0685	0.0679	0.0678	0.0672	0.0683	0.0679	0.0671	0.0674	0.0685	0.0672	0.0681	0.0677
FSM10ab	Opaque plastic (1 layer)			0.0689	0.0689	0.0684	0.0683	0.068	0.0682	0.0683	0.0672	0.068	0.068	0.0678	0.0679	0.0675	0.0679	0.0684	0.0669	0.0681	0.0676	0.0669	0.0678	0.0672	0.0678	0.0672	0.0673	0.0671	0.067	0.0663	0.0678	0.068	0.0678	0.0681	0.0663	0.0679	0.0685	0.069	0.0672	0.0682	0.0673	0.0679	0.0681	0.0682	0.0677	0.0683	0.0683	0.068	0.0675
FSM10ab	Opaque plastic (1 layer)			0.0698	0.0694	0.0685	0.0692	0.0684	0.0691	0.0687	0.0687	0.0687	0.0685	0.0678	0.0679	0.0678	0.0695	0.069	0.068	0.0687	0.0689	0.0679	0.0687	0.0686	0.0685	0.0691	0.0687	0.0675	0.0678	0.0677	0.0674	0.0682	0.0683	0.0688	0.0677	0.0695	0.0697	0.0696	0.0697	0.0685	0.0685	0.0693	0.0694	0.0683	0.0694	0.069	0.0682	0.0692	0.0685
FSM10ab	Opaque plastic (1 layer)			0.0697	0.0692	0.0692	0.0693	0.0692	0.0693	0.07	0.0686	0.0691	0.0693	0.0681	0.0692	0.0687	0.0695	0.0681	0.0685	0.0694	0.0686	0.0688	0.0693	0.0692	0.0687	0.069	0.069	0.0682	0.069	0.0687	0.0681	0.0689	0.0689	0.0696	0.0679	0.0697	0.0692	0.0705	0.0699	0.0696	0.0699	0.0696	0.0701	0.0687	0.0699	0.0692	0.0694	0.07	0.0684
FSM10ab	Opaque plastic (1 layer)			0.0695	0.0698	0.0684	0.0684	0.0688	0.0689	0.0692	0.0677	0.0681	0.068	0.067	0.0681	0.0675	0.0687	0.068	0.0676	0.0688	0.0678	0.0684	0.0694	0.0684	0.0683	0.0684	0.0689	0.0683	0.0685	0.0684	0.0678	0.0681	0.0685	0.0688	0.067	0.0689	0.0689	0.0685	0.0693	0.069	0.069	0.0692	0.069	0.0684	0.069	0.0687	0.0682	0.0694	0.0688
FSM10ab	Opaque plastic (1 layer)			0.0691	0.0696	0.0691	0.0691	0.0679	0.0688	0.0686	0.0681	0.0683	0.0691	0.0682	0.0683	0.0678	0.069	0.0689	0.0681	0.0683	0.0682	0.0683	0.0685	0.0682	0.0686	0.0683	0.0692	0.0678	0.0687	0.0686	0.0685	0.0689	0.0684	0.0691	0.0676	0.069	0.0688	0.0699	0.0691	0.069	0.0688	0.0699	0.0688	0.0688	0.0695	0.0689	0.0688	0.0693	0.0682
FSM10ab	Opaque plastic (1 layer)			0.0689	0.0691	0.0682	0.0684	0.068	0.0676	0.0682	0.0673	0.0675	0.0678	0.0673	0.0678	0.0675	0.0686	0.0676	0.0679	0.0682	0.068	0.0679	0.0681	0.0677	0.0676	0.068	0.0681	0.0672	0.0681	0.0675	0.0679	0.0678	0.0674	0.0688	0.0674	0.0691	0.0689	0.0685	0.0694	0.0684	0.0686	0.0683	0.0686	0.068	0.0686	0.0683	0.0679	0.0688	0.0677
FSM10ab	Opaque plastic (1 layer)			0.07	0.0707	0.0698	0.0693	0.0693	0.0693	0.0705	0.0689	0.0692	0.0693	0.0684	0.0687	0.0686	0.0698	0.0693	0.0689	0.0703	0.0692	0.07	0.0701	0.0693	0.0694	0.0694	0.0689	0.0692	0.0694	0.0693	0.0687	0.069	0.0691	0.0694	0.0691	0.07	0.0702	0.0699	0.0696	0.0697	0.07	0.07	0.0704	0.0694	0.0703	0.0702	0.0692	0.0699	0.0691
FSM10ab	Opaque plastic (1 layer)			0.0689	0.0687	0.0675	0.0678	0.0671	0.0677	0.0677	0.0668	0.0674	0.0671	0.0671	0.0681	0.0678	0.0684	0.068	0.0669	0.0692	0.068	0.0683	0.0683	0.0675	0.0681	0.0682	0.0681	0.0677	0.068	0.0675	0.0676	0.068	0.0676	0.069	0.0673	0.0684	0.0674	0.0684	0.0683	0.0675	0.0681	0.068	0.0679	0.0677	0.0682	0.0681	0.067	0.0677	0.0678
FSM10ab	Opaque plastic (1 layer)			0.0718	0.0708	0.0704	0.0707	0.0702	0.0703	0.0709	0.0697	0.0699	0.0705	0.0692	0.0708	0.0706	0.071	0.0708	0.0704	0.0698	0.0706	0.0708	0.0709	0.0702	0.0712	0.0712	0.0703	0.0705	0.0707	0.0706	0.0702	0.0702	0.0704	0.0712	0.0695	0.0722	0.0712	0.0714	0.071	0.0704	0.0714	0.0703	0.0713	0.0705	0.0708	0.0705	0.0704	0.0709	0.0699
FSM10ab	Opaque plastic (1 layer)			0.0684	0.068	0.0672	0.0676	0.0668	0.067	0.0679	0.0671	0.0674	0.0671	0.0668	0.068	0.0666	0.0684	0.068	0.0669	0.0674	0.0677	0.0677	0.0682	0.0677	0.0679	0.0681	0.0683	0.0675	0.0676	0.067	0.0677	0.0674	0.067	0.0679	0.0663	0.068	0.0686	0.0671	0.0679	0.0676	0.0683	0.0677	0.0678	0.0681	0.0674	0.0672	0.0674	0.067	0.0666
FSM10ab	Opaque plastic (1 layer)			2.3877	2.3552	2.3819	2.381	2.3726	2.3476	2.3615	2.377	2.3523	2.3628	2.3676	2.3751	2.3614	2.3577	2.3559	2.3728	2.3854	2.3573	2.357	2.3871	2.3794	2.3866	2.3723	2.382	2.389	2.358	2.356	2.3678	2.372	2.3603	2.3536	2.3667	2.3511	2.3651	2.3731	2.3727	2.3678	2.3724	2.3706	2.3695	2.3765	2.3803	2.3473	2.3875	2.3574	2.3593
FSM10ab	Opaque plastic (1 layer)			2.3797	2.3705	2.3702	2.3739	2.3782	2.3463	2.3695	2.3778	2.3646	2.3653	2.3727	2.3804	2.3735	2.3702	2.3678	2.3676	2.3904	2.3609	2.3796	2.4016	2.3631	2.3916	2.382	2.3716	2.3825	2.3623	2.3668	2.3779	2.3714	2.3676	2.3437	2.3657	2.3539	2.3729	2.3614	2.3699	2.3765	2.3818	2.3751	2.3593	2.3733	2.3933	2.3507	2.3775	2.3668	2.3683
FSM10ab	Opaque plastic (1 layer)			2.3867	2.3674	2.3776	2.3865	2.3758	2.3645	2.3568	2.3757	2.3622	2.3792	2.3669	2.3663	2.3676	2.3609	2.3643	2.3622	2.3864	2.361	2.3692	2.3955	2.3737	2.3726	2.3951	2.3611	2.3788	2.3686	2.375	2.3742	2.3663	2.3805	2.3421	2.3768	2.3645	2.3773	2.356	2.3772	2.3836	2.3825	2.3754	2.3638	2.3853	2.3896	2.352	2.3855	2.3639	2.3714
FSM10ab	Opaque plastic (1 layer)			2.3893	2.3642	2.3658	2.3897	2.3772	2.3657	2.3575	2.3666	2.355	2.3655	2.3737	2.3641	2.3751	2.3599	2.3596	2.3724	2.3844	2.3591	2.3783	2.3991	2.3777	2.3841	2.3784	2.3584	2.3816	2.3587	2.3839	2.3593	2.3717	2.3706	2.3509	2.3677	2.3454	2.3742	2.3715	2.3665	2.3755	2.3795	2.3726	2.3603	2.3649	2.3783	2.3511	2.3823	2.3605	2.3616
FSM10ab	Opaque plastic (1 layer)			2.3856	2.362	2.3894	2.3767	2.3754	2.3536	2.3613	2.3764	2.347	2.3544	2.377	2.3743	2.3704	2.3658	2.3687	2.3738	2.3798	2.3566	2.3773	2.3986	2.3703	2.3845	2.3741	2.3634	2.3977	2.3567	2.3635	2.3678	2.3672	2.3706	2.3555	2.3632	2.3628	2.3758	2.3728	2.3643	2.3814	2.3721	2.3546	2.3601	2.365	2.3943	2.3441	2.3757	2.358	2.3527
FSM10ab	Opaque plastic (1 layer)			2.2266	2.2211	2.2112	2.2182	2.2129	2.2043	2.2173	2.2157	2.1938	2.2075	2.2156	2.212	2.2114	2.2127	2.1994	2.2136	2.2227	2.2009	2.2234	2.2221	2.2084	2.2147	2.2183	2.2157	2.2281	2.2104	2.2068	2.2096	2.2116	2.2095	2.2093	2.2108	2.2099	2.2169	2.2246	2.2194	2.2179	2.2075	2.2127	2.2003	2.218	2.2214	2.2014	2.2331	2.2146	2.2017
FSM10ab	Opaque plastic (1 layer)			0.0717	0.0718	0.0705	0.0712	0.0697	0.0705	0.071	0.0696	0.07	0.0706	0.0699	0.0702	0.0695	0.0715	0.0708	0.0706	0.0715	0.0708	0.0705	0.0715	0.0704	0.0713	0.0709	0.0709	0.0703	0.0711	0.0706	0.0705	0.071	0.0709	0.0716	0.0702	0.0714	0.0714	0.0709	0.071	0.0709	0.0713	0.0721	0.0716	0.0714	0.0715	0.0711	0.0706	0.0712	0.0708
FSM10ab	Opaque plastic (1 layer)			0.0692	0.0694	0.0684	0.0698	0.068	0.0687	0.0689	0.0687	0.0686	0.0681	0.0675	0.0676	0.0686	0.0689	0.0681	0.0683	0.0687	0.0688	0.0687	0.0689	0.0683	0.068	0.0694	0.0689	0.0686	0.0682	0.0678	0.0684	0.0683	0.0683	0.0693	0.0681	0.0686	0.0683	0.0697	0.0691	0.0686	0.0688	0.0696	0.0689	0.0678	0.0689	0.0689	0.0689	0.0697	0.0684
FSM10ab	Opaque plastic (1 layer)			0.0684	0.0686	0.0683	0.0689	0.0679	0.0684	0.0688	0.0671	0.0674	0.068	0.0667	0.0678	0.0677	0.0684	0.0688	0.0679	0.0684	0.0684	0.0681	0.0685	0.0681	0.0682	0.0684	0.0683	0.0676	0.0677	0.068	0.0685	0.0674	0.0683	0.0689	0.0683	0.0687	0.0684	0.069	0.0691	0.068	0.0688	0.0691	0.0685	0.0678	0.069	0.0687	0.0675	0.0684	0.0678
FSM10ab	Opaque plastic (1 layer)			0.0694	0.0685	0.068	0.0685	0.0677	0.0683	0.0694	0.0673	0.0682	0.0682	0.0673	0.0685	0.0679	0.069	0.0689	0.0679	0.0694	0.0689	0.0687	0.0692	0.0682	0.0689	0.0692	0.068	0.0677	0.0673	0.0675	0.068	0.0687	0.0676	0.0686	0.0679	0.0685	0.0683	0.069	0.0685	0.0682	0.0687	0.0684	0.069	0.0678	0.0682	0.068	0.0678	0.0684	0.0683
FSM10ab	Opaque plastic (1 layer)			0.0691	0.0694	0.0681	0.0678	0.0676	0.0674	0.0683	0.0671	0.068	0.0675	0.0672	0.0672	0.0675	0.0687	0.0686	0.0681	0.068	0.0681	0.0687	0.0687	0.0679	0.0677	0.0684	0.0688	0.0676	0.0683	0.0677	0.0676	0.0679	0.0668	0.0684	0.0668	0.068	0.0682	0.0682	0.0685	0.0671	0.0679	0.0682	0.0687	0.068	0.0673	0.068	0.0673	0.0682	0.0673
FSM10ab	Opaque plastic (1 layer)			0.0689	0.0689	0.0683	0.068	0.0676	0.0672	0.0682	0.0667	0.067	0.0687	0.0671	0.0678	0.0673	0.0681	0.0681	0.0674	0.0681	0.0677	0.0679	0.0684	0.068	0.0683	0.0682	0.0684	0.0672	0.0676	0.0678	0.0669	0.0681	0.0676	0.0683	0.0674	0.0678	0.068	0.0688	0.0672	0.0676	0.0677	0.0682	0.0682	0.0673	0.0675	0.0675	0.0669	0.0683	0.0672
FSM10ab	Opaque plastic (1 layer)			2.3872	2.3475	2.3645	2.3579	2.3617	2.3429	2.3643	2.3622	2.3264	2.3491	2.3634	2.3579	2.3633	2.3508	2.36	2.334	2.3657	2.3497	2.3675	2.3749	2.344	2.3774	2.3554	2.3489	2.3693	2.3459	2.3537	2.3428	2.3461	2.3651	2.3301	2.3539	2.3563	2.3574	2.3456	2.3585	2.3539	2.3527	2.3628	2.3492	2.3619	2.3643	2.3394	2.3595	2.3615	2.3459
FSM10ab	Opaque plastic (1 layer)			2.3562	2.3153	2.3358	2.3374	2.3555	2.3243	2.3413	2.3371	2.3289	2.3423	2.3402	2.342	2.3329	2.3186	2.3315	2.3385	2.3547	2.3279	2.3467	2.344	2.3295	2.3573	2.3387	2.32	2.3462	2.324	2.3187	2.3126	2.3336	2.3268	2.3335	2.3332	2.3352	2.3358	2.3247	2.3406	2.3373	2.3314	2.3317	2.321	2.3281	2.3486	2.326	2.3394	2.3305	2.3211
FSM10ab	Opaque plastic (1 layer)			2.3582	2.3143	2.3485	2.3441	2.3412	2.3109	2.3363	2.3323	2.3244	2.3281	2.3476	2.3477	2.3449	2.3322	2.3117	2.3439	2.3498	2.3322	2.3393	2.3456	2.3225	2.34	2.3301	2.3357	2.3466	2.3377	2.3397	2.3209	2.3285	2.3202	2.3123	2.337	2.3204	2.3433	2.3232	2.3354	2.3303	2.3392	2.3267	2.321	2.3354	2.3444	2.3123	2.3321	2.3416	2.32
FSM10ab	Opaque plastic (1 layer)			2.3515	2.2966	2.339	2.329	2.3317	2.3242	2.3349	2.3352	2.323	2.3272	2.3414	2.3364	2.3335	2.3263	2.3239	2.3478	2.3367	2.329	2.3511	2.35	2.3107	2.3509	2.3271	2.3273	2.3451	2.3094	2.3148	2.3149	2.321	2.3275	2.3124	2.3185	2.3234	2.3351	2.3251	2.3275	2.3309	2.328	2.3299	2.3222	2.3235	2.322	2.317	2.3311	2.3351	2.3093
FSM10ab	Opaque plastic (1 layer)			2.3701	2.3088	2.3543	2.3392	2.3543	2.3198	2.3349	2.3437	2.3402	2.3304	2.3472	2.3548	2.3578	2.3322	2.3312	2.3442	2.3625	2.3272	2.3529	2.3486	2.3269	2.355	2.3512	2.3414	2.3459	2.3295	2.3396	2.3146	2.3402	2.3194	2.3256	2.3391	2.3326	2.3352	2.3345	2.3419	2.3387	2.3226	2.343	2.3206	2.3379	2.3536	2.3184	2.3305	2.3389	2.3195
FSM10ab	Opaque plastic (1 layer)			2.4206	2.3811	2.4201	2.4109	2.4203	2.3713	2.3721	2.4163	2.3812	2.3751	2.3923	2.386	2.3941	2.3811	2.386	2.4048	2.4123	2.3935	2.4035	2.3919	2.3793	2.4125	2.3868	2.3945	2.4067	2.3724	2.3946	2.3871	2.408	2.4015	2.3728	2.4138	2.384	2.3826	2.396	2.401	2.397	2.3887	2.398	2.3888	2.3798	2.4094	2.3766	2.3906	2.396	2.378
FSM10ab	Opaque plastic (1 layer)			0.0685	0.0693	0.0673	0.0679	0.0669	0.0679	0.0687	0.0676	0.0675	0.0678	0.0676	0.0679	0.0678	0.068	0.0685	0.0679	0.0694	0.0684	0.0681	0.0686	0.0675	0.0683	0.0683	0.0676	0.0675	0.0667	0.0671	0.0667	0.0682	0.0678	0.0677	0.067	0.0681	0.0679	0.0679	0.0676	0.0673	0.0677	0.0684	0.0681	0.0678	0.068	0.0689	0.0679	0.0672	0.0679
FSM10ab	Opaque plastic (1 layer)			0.0683	0.0692	0.0679	0.068	0.0679	0.0673	0.0688	0.0681	0.0679	0.0682	0.0668	0.0678	0.0676	0.0684	0.0686	0.068	0.0681	0.0684	0.0676	0.0685	0.0678	0.068	0.0683	0.0684	0.067	0.0683	0.0674	0.0675	0.0682	0.0675	0.068	0.0672	0.0682	0.0685	0.0688	0.0684	0.0673	0.0685	0.0689	0.0679	0.068	0.0687	0.0687	0.0677	0.068	0.0675
FSM10ab	Opaque plastic (1 layer)			0.0702	0.0706	0.0701	0.0696	0.0692	0.0688	0.0702	0.0694	0.0696	0.0702	0.0694	0.0699	0.0696	0.0696	0.0697	0.0696	0.0699	0.0698	0.0696	0.0697	0.0696	0.0696	0.0699	0.0699	0.0689	0.0695	0.0693	0.0686	0.0706	0.0695	0.07	0.069	0.0705	0.0693	0.07	0.0696	0.0698	0.0693	0.0701	0.0696	0.0692	0.0692	0.0699	0.0698	0.0707	0.0688
FSM10ab	Opaque plastic (1 layer)			0.0725	0.0714	0.0704	0.0705	0.0699	0.07	0.0705	0.0693	0.0704	0.0705	0.07	0.0702	0.0699	0.0709	0.0707	0.0697	0.0708	0.0699	0.0704	0.0706	0.0696	0.0696	0.07	0.0703	0.0688	0.0696	0.0693	0.0696	0.0694	0.0699	0.07	0.0677	0.0699	0.0699	0.0707	0.0708	0.0699	0.0696	0.0708	0.0707	0.0699	0.0703	0.0706	0.0697	0.0703	0.0702
FSM10ab	Opaque plastic (1 layer)			0.0696	0.0693	0.0679	0.0679	0.0683	0.0683	0.0691	0.0679	0.0685	0.0689	0.0676	0.068	0.0683	0.0682	0.0685	0.0684	0.069	0.068	0.0683	0.0686	0.0681	0.0677	0.0684	0.0679	0.0672	0.0682	0.0681	0.0675	0.0674	0.0671	0.0686	0.0677	0.068	0.0677	0.0685	0.0688	0.0678	0.0681	0.0689	0.0678	0.0681	0.0683	0.0688	0.0677	0.0695	0.0677
FSM10ab	Opaque plastic (1 layer)			0.0682	0.0688	0.0668	0.067	0.0664	0.068	0.0684	0.0671	0.0671	0.0679	0.0676	0.0681	0.0677	0.0684	0.0677	0.0678	0.0687	0.0677	0.0668	0.0674	0.0673	0.0675	0.0673	0.0676	0.0676	0.0667	0.0667	0.0673	0.0675	0.067	0.0677	0.0668	0.0683	0.0674	0.068	0.0679	0.0673	0.0679	0.0678	0.0677	0.0678	0.0677	0.0679	0.0676	0.0691	0.0674
FSM10ab	Opaque plastic (1 layer)			2.3675	2.3435	2.3616	2.3522	2.3735	2.3421	2.3398	2.3502	2.3436	2.3495	2.3502	2.3524	2.3477	2.3407	2.3409	2.3533	2.3634	2.3364	2.3517	2.3477	2.3349	2.3649	2.3355	2.3499	2.3669	2.3236	2.3468	2.3498	2.3396	2.3512	2.3312	2.3619	2.34	2.3623	2.3445	2.3533	2.3702	2.3483	2.3357	2.3289	2.3428	2.3588	2.3303	2.3394	2.3534	2.3312
FSM10ab	Opaque plastic (1 layer)			3.5	3.4233	3.5	3.5	3.5	3.4474	3.3361	3.5	3.5	3.3858	3.5	3.5	3.5	3.4277	3.5	3.5	3.5	3.475	3.5	3.5	3.374	3.5	3.4622	3.5	3.5	3.3653	3.5	3.4465	3.4876	3.5	3.3574	3.5	3.5	3.5	3.4605	3.5	3.5	3.5	3.3865	3.4264	3.3964	3.5	3.3146	3.5	3.5	3.4253
FSM10ab	Opaque plastic (1 layer)			3.5	3.5	3.5	3.5	3.5	3.5	3.4718	3.5	3.4779	3.5	3.5	3.5	3.5	3.5	3.5	3.5	3.5	3.5	3.5	3.5	3.5	3.5	3.5	3.5	3.5	3.5	3.5	3.5	3.5	3.5	3.4194	3.5	3.5	3.5	3.5	3.5	3.5	3.5	3.417	3.5	3.5	3.5	3.5	3.5	3.5	3.4165
FSM10ab	Opaque plastic (1 layer)			3.3875	3.1719	3.3385	3.2741	3.41	3.1716	3.1326	3.3121	3.2303	3.2105	3.1664	3.2499	3.247	3.191	3.1911	3.2991	3.3155	3.2054	3.2971	3.224	3.1477	3.211	3.1731	3.2257	3.4804	3.2865	3.293	3.2147	3.1041	3.2907	3.0709	3.3108	3.2068	3.2833	3.1851	3.1895	3.3722	3.1825	3.0719	3.1086	3.0837	3.2987	3.1	3.2192	3.2762	3.163
FSM10ab	Opaque plastic (1 layer)			2.3738	2.3275	2.3431	2.3362	2.3488	2.3061	2.3323	2.3434	2.3176	2.3249	2.3411	2.3433	2.3385	2.3257	2.3233	2.3299	2.3485	2.3346	2.3281	2.3351	2.3155	2.3397	2.3128	2.3284	2.3475	2.3164	2.3252	2.3282	2.3193	2.3392	2.3227	2.3407	2.3305	2.3362	2.324	2.3275	2.3469	2.3339	2.3253	2.3163	2.3233	2.3501	2.3175	2.3404	2.3487	2.3147
FSM10ab	Opaque plastic (1 layer)			2.4117	2.3744	2.3788	2.3923	2.3968	2.3642	2.3749	2.383	2.3694	2.3883	2.4026	2.3794	2.387	2.3713	2.3692	2.388	2.4039	2.3835	2.3852	2.4028	2.3574	2.3999	2.3794	2.3894	2.4022	2.364	2.3668	2.3722	2.3881	2.3759	2.3701	2.3825	2.3961	2.3836	2.3876	2.3867	2.395	2.3834	2.3852	2.3702	2.3787	2.4093	2.3747	2.3945	2.3997	2.3588
FSM10ab	Opaque plastic (1 layer)			0.0681	0.0683	0.0669	0.0677	0.0672	0.0668	0.0679	0.0666	0.0671	0.0682	0.0666	0.0682	0.0674	0.0681	0.0678	0.0674	0.0683	0.0678	0.068	0.0676	0.0677	0.0676	0.0676	0.0676	0.0666	0.0677	0.0663	0.0665	0.0671	0.067	0.0677	0.067	0.0682	0.0667	0.0676	0.0675	0.0674	0.0672	0.0676	0.0673	0.0669	0.0672	0.0668	0.0669	0.0682	0.0668
FSM10ab	Opaque plastic (1 layer)			0.0691	0.0685	0.068	0.0683	0.0671	0.068	0.0687	0.0669	0.0674	0.0683	0.0675	0.0683	0.068	0.0681	0.0689	0.0679	0.069	0.0683	0.0687	0.0687	0.0678	0.0675	0.0687	0.0678	0.067	0.068	0.0672	0.0673	0.0675	0.0677	0.0681	0.0666	0.0688	0.0677	0.0678	0.0685	0.0687	0.0683	0.0679	0.068	0.0676	0.0673	0.0684	0.0671	0.0683	0.068
FSM10ab	Opaque plastic (1 layer)			0.0732	0.0729	0.0713	0.0698	0.069	0.0698	0.0701	0.0684	0.0705	0.0704	0.0695	0.0689	0.0696	0.0705	0.0699	0.0691	0.0696	0.0691	0.0698	0.0699	0.0696	0.0689	0.07	0.0691	0.0694	0.07	0.0696	0.0688	0.0692	0.0687	0.0695	0.0677	0.0693	0.0696	0.0692	0.069	0.0683	0.0692	0.0686	0.0691	0.0684	0.069	0.0693	0.0687	0.0699	0.0681
FSM10ab	Opaque plastic (1 layer)			0.0705	0.0706	0.0699	0.0707	0.0691	0.0702	0.0699	0.0693	0.0695	0.07	0.0693	0.0695	0.0696	0.07	0.0699	0.0693	0.0705	0.0696	0.07	0.0695	0.0695	0.0693	0.0696	0.07	0.0688	0.0691	0.0692	0.0689	0.0691	0.07	0.07	0.0672	0.0696	0.0692	0.07	0.0692	0.0689	0.0688	0.0698	0.0704	0.0694	0.0696	0.0702	0.07	0.0699	0.0695
FSM10ab	Opaque plastic (1 layer)			0.071	0.0706	0.0701	0.0705	0.071	0.0707	0.0708	0.0697	0.0697	0.0699	0.0691	0.0696	0.0691	0.0695	0.0694	0.0692	0.0703	0.0689	0.0693	0.0701	0.0695	0.0691	0.0692	0.0698	0.0688	0.0698	0.0692	0.0694	0.0698	0.0697	0.0703	0.0686	0.0706	0.0685	0.0689	0.0701	0.0695	0.0695	0.0702	0.0704	0.07	0.0698	0.0701	0.0704	0.0704	0.0699
FSM10ab	Opaque plastic (1 layer)			0.0709	0.0698	0.0681	0.0685	0.0684	0.0683	0.0695	0.0673	0.0684	0.0683	0.0684	0.0689	0.0676	0.0687	0.0685	0.0681	0.069	0.0686	0.068	0.0688	0.068	0.0693	0.0687	0.0682	0.0672	0.068	0.0682	0.0684	0.0677	0.0689	0.069	0.0665	0.0688	0.0686	0.0688	0.069	0.0686	0.0692	0.0695	0.069	0.068	0.069	0.0688	0.069	0.0691	0.0673
FSM10ab	Opaque plastic (1 layer)			2.3759	2.335	2.3568	2.3445	2.3538	2.3143	2.335	2.3454	2.3526	2.3357	2.3493	2.3534	2.3378	2.3383	2.3212	2.3318	2.3454	2.3362	2.3238	2.3598	2.3433	2.3345	2.3433	2.3448	2.3543	2.3517	2.3372	2.3309	2.3295	2.3346	2.3313	2.3478	2.3411	2.3473	2.3462	2.3415	2.3606	2.3597	2.3451	2.3354	2.3252	2.3504	2.3395	2.339	2.3458	2.3321
FSM10ab	Opaque plastic (1 layer)			2.3457	2.3048	2.2962	2.3123	2.3214	2.2749	2.3009	2.3114	2.3162	2.2891	2.3127	2.3218	2.307	2.3035	2.2876	2.302	2.3075	2.3009	2.2887	2.3141	2.2985	2.3077	2.3013	2.3067	2.3054	2.3165	2.316	2.2914	2.2968	2.2885	2.3019	2.309	2.2973	2.3096	2.2997	2.2914	2.3128	2.3136	2.2988	2.2901	2.2928	2.3102	2.2939	2.3008	2.2993	2.2957
FSM10ab	Opaque plastic (1 layer)			3.5	3.5	3.5	3.5	3.5	3.3091	3.4415	3.5	3.5	3.4486	3.5	3.5	3.5	3.5	3.4746	3.3653	3.5	3.5	3.4944	3.5	3.5	3.5	3.5	3.5	3.5	3.5	3.5	3.4216	3.4108	3.3728	3.3653	3.5	3.5	3.5	3.4974	3.5	3.5	3.5	3.4761	3.2214	3.3089	3.5	3.4863	3.4551	3.5	3.4427
FSM10ab	Opaque plastic (1 layer)			3.5	3.5	3.5	3.5	3.5	3.3218	3.5	3.5	3.5	3.5	3.5	3.5	3.5	3.5	3.5	3.5	3.5	3.4725	3.5	3.5	3.4435	3.5	3.496	3.5	3.5	3.5	3.5	3.474	3.5	3.5	3.4166	3.5	3.5	3.5	3.5	3.5	3.5	3.5	3.5	3.3439	3.5	3.5	3.4771	3.4974	3.5	3.4483
FSM10ab	Opaque plastic (1 layer)			2.3591	2.3213	2.3239	2.3324	2.3342	2.314	2.3184	2.3495	2.3376	2.3261	2.3317	2.3266	2.3414	2.3265	2.3159	2.3229	2.3247	2.3206	2.3256	2.3266	2.3049	2.335	2.3145	2.3446	2.3497	2.3326	2.334	2.3205	2.3225	2.3123	2.3038	2.3354	2.3248	2.3315	2.3261	2.3158	2.3361	2.3389	2.3308	2.3156	2.3114	2.3321	2.3271	2.3179	2.3352	2.3083
FSM10ab	Opaque plastic (1 layer)			2.3944	2.3645	2.3765	2.3881	2.3801	2.3489	2.3386	2.379	2.3613	2.3686	2.3775	2.3891	2.3788	2.3711	2.3473	2.3579	2.376	2.3473	2.3562	2.368	2.3571	2.3851	2.3594	2.3712	2.4022	2.3659	2.3787	2.3581	2.3651	2.3645	2.3583	2.3765	2.3641	2.3634	2.3721	2.368	2.3827	2.3682	2.3696	2.3523	2.3512	2.3733	2.3553	2.37	2.374	2.3521
FSM10ab	Opaque plastic (1 layer)			0.0687	0.0701	0.0682	0.0691	0.068	0.0693	0.0688	0.0683	0.0684	0.0677	0.0678	0.0676	0.0683	0.0689	0.0685	0.0689	0.0679	0.0683	0.0683	0.0691	0.0681	0.0683	0.0684	0.0683	0.068	0.0686	0.0679	0.0683	0.0679	0.0685	0.0686	0.0672	0.0688	0.0691	0.0687	0.0685	0.0684	0.0693	0.07	0.0687	0.0692	0.0684	0.0691	0.0682	0.0688	0.0681
FSM10ab	Opaque plastic (1 layer)			0.0765	0.077	0.0749	0.0758	0.0754	0.0753	0.0759	0.0745	0.0743	0.075	0.0742	0.0753	0.0746	0.0752	0.0747	0.0738	0.0752	0.0747	0.0743	0.0754	0.0732	0.0743	0.0742	0.0736	0.0739	0.0742	0.0731	0.0738	0.0746	0.074	0.0746	0.0737	0.0741	0.0742	0.0746	0.0743	0.0746	0.0742	0.0756	0.0746	0.0745	0.0747	0.0744	0.074	0.0757	0.0741
FSM10ab	Opaque plastic (1 layer)			0.0685	0.0692	0.0678	0.0691	0.0679	0.0684	0.0691	0.0674	0.0677	0.0684	0.067	0.0687	0.0674	0.068	0.0681	0.0671	0.0685	0.068	0.068	0.0678	0.0682	0.0679	0.0682	0.0679	0.0673	0.0684	0.0679	0.0681	0.0684	0.0679	0.0689	0.0666	0.0687	0.0682	0.0683	0.0687	0.0684	0.0695	0.0688	0.0685	0.0682	0.0682	0.0693	0.0682	0.0691	0.0683
FSM10ab	Opaque plastic (1 layer)			0.0684	0.0712	0.0695	0.0702	0.0701	0.07	0.0702	0.0697	0.0694	0.0692	0.0694	0.0705	0.0693	0.0706	0.0693	0.0697	0.0701	0.0696	0.0696	0.0705	0.0704	0.0701	0.0704	0.0695	0.0691	0.0697	0.07	0.0699	0.0701	0.0696	0.0699	0.0689	0.0701	0.0699	0.0703	0.0699	0.0701	0.0702	0.0702	0.0708	0.07	0.07	0.07	0.0702	0.0697	0.0701
FSM10ab	Opaque plastic (1 layer)			0.0692	0.0692	0.068	0.0684	0.0684	0.0679	0.0686	0.0671	0.0682	0.0683	0.068	0.0679	0.0677	0.0684	0.0688	0.0684	0.0689	0.0676	0.0683	0.0682	0.0682	0.0684	0.068	0.0682	0.0673	0.0694	0.0682	0.0679	0.0683	0.0682	0.0685	0.0671	0.0687	0.0684	0.069	0.0683	0.0679	0.0682	0.068	0.0691	0.0678	0.068	0.0686	0.0674	0.0689	0.0684
FSM10ab	Opaque plastic (1 layer)			0.0683	0.0687	0.0672	0.0681	0.0684	0.0672	0.0681	0.0665	0.0673	0.0677	0.0673	0.068	0.067	0.0677	0.0673	0.0671	0.0681	0.0667	0.0682	0.0683	0.0675	0.0676	0.0684	0.0675	0.0671	0.068	0.067	0.0675	0.0677	0.068	0.0679	0.0673	0.0684	0.069	0.0688	0.068	0.068	0.0678	0.0685	0.0676	0.0683	0.0674	0.0677	0.0672	0.0687	0.0675
FSM10ab	Opaque plastic (1 layer)			2.3768	2.3319	2.3326	2.3685	2.351	2.3154	2.336	2.3354	2.3377	2.3248	2.358	2.3559	2.3468	2.3343	2.3276	2.3366	2.34	2.3286	2.3324	2.3464	2.3189	2.3466	2.3316	2.3514	2.355	2.3299	2.3332	2.3175	2.3323	2.3291	2.3162	2.339	2.3286	2.3441	2.3473	2.3416	2.3489	2.3355	2.3215	2.3319	2.3253	2.3321	2.3199	2.3401	2.339	2.3182
FSM10ab	Opaque plastic (1 layer)			2.3632	2.3109	2.3205	2.3252	2.3401	2.3051	2.3018	2.3203	2.3016	2.2958	2.3244	2.3331	2.3157	2.3148	2.2979	2.3204	2.3249	2.3101	2.3191	2.3394	2.3092	2.3331	2.3073	2.3258	2.3303	2.3202	2.3108	2.2985	2.3168	2.3146	2.3088	2.3076	2.3153	2.3194	2.3251	2.3219	2.3331	2.3266	2.3092	2.3073	2.2959	2.3146	2.298	2.3246	2.3227	2.2964
FSM10ab	Opaque plastic (1 layer)			2.3518	2.3236	2.3311	2.3388	2.3284	2.3053	2.326	2.3201	2.3135	2.3113	2.3378	2.3326	2.3272	2.319	2.3103	2.3318	2.3349	2.3247	2.3215	2.3351	2.304	2.3319	2.3145	2.3294	2.3377	2.3208	2.3219	2.3214	2.3229	2.3125	2.2925	2.3296	2.3194	2.3355	2.3305	2.3245	2.3305	2.331	2.3124	2.3116	2.3232	2.3208	2.3123	2.332	2.3399	2.3013
FSM10ab	Opaque plastic (1 layer)			2.3406	2.3158	2.3234	2.3405	2.349	2.3019	2.2956	2.3066	2.3178	2.3256	2.3333	2.3495	2.3296	2.3348	2.31	2.3375	2.3283	2.3163	2.3081	2.3365	2.3102	2.3288	2.3286	2.3398	2.3427	2.33	2.3213	2.3111	2.3066	2.3182	2.31	2.3263	2.3143	2.3228	2.3355	2.3219	2.3304	2.3345	2.3204	2.2942	2.3094	2.3183	2.3051	2.3328	2.3258	2.3046
FSM10ab	Opaque plastic (1 layer)			2.3591	2.3241	2.3351	2.3416	2.343	2.3079	2.3329	2.3319	2.3251	2.3405	2.3388	2.3531	2.3194	2.3306	2.3191	2.3294	2.3492	2.3219	2.322	2.3419	2.3121	2.3384	2.3406	2.3475	2.3375	2.3282	2.3486	2.3184	2.3212	2.3229	2.3175	2.3363	2.3263	2.3307	2.3251	2.3351	2.3341	2.3343	2.3297	2.3152	2.3234	2.3198	2.3211	2.3291	2.3473	2.3183
FSM10ab	Opaque plastic (1 layer)			2.3782	2.3382	2.3556	2.3559	2.3775	2.3344	2.3492	2.3596	2.3571	2.3537	2.3521	2.355	2.357	2.3511	2.3279	2.3442	2.3728	2.3538	2.3569	2.367	2.3426	2.3707	2.3546	2.3652	2.3683	2.3502	2.3632	2.3333	2.3385	2.3522	2.342	2.3672	2.3507	2.3451	2.3643	2.3419	2.364	2.3638	2.35	2.3295	2.3657	2.3551	2.3497	2.3581	2.3484	2.3352
FSM10ab	Opaque plastic (1 layer)			0.0691	0.0675	0.0664	0.0673	0.067	0.0675	0.0672	0.0665	0.0664	0.067	0.0666	0.0668	0.0668	0.0678	0.0673	0.0673	0.0675	0.0673	0.067	0.0672	0.067	0.0671	0.0677	0.0675	0.0669	0.0668	0.0669	0.0663	0.0677	0.0674	0.0672	0.0658	0.0671	0.0677	0.0675	0.067	0.0674	0.0676	0.0677	0.068	0.0674	0.0669	0.067	0.0675	0.0682	0.0668
FSM10ab	Opaque plastic (1 layer)			0.0685	0.0687	0.067	0.0679	0.0677	0.0678	0.0683	0.0675	0.0679	0.0678	0.0666	0.068	0.0678	0.0682	0.068	0.067	0.0688	0.0669	0.0671	0.0678	0.0669	0.0673	0.0675	0.0675	0.0671	0.0676	0.0669	0.067	0.067	0.0676	0.0682	0.0664	0.0686	0.0682	0.0682	0.068	0.0685	0.0676	0.0682	0.0676	0.0681	0.0678	0.0681	0.067	0.0679	0.0681
FSM10ab	Opaque plastic (1 layer)			0.0688	0.0695	0.068	0.0686	0.0677	0.0682	0.069	0.0676	0.0681	0.0689	0.0677	0.0685	0.0687	0.0685	0.0681	0.0679	0.0687	0.0688	0.068	0.0682	0.0681	0.068	0.0686	0.0681	0.0677	0.0682	0.0676	0.0681	0.0673	0.0687	0.0682	0.0674	0.069	0.0687	0.0691	0.0685	0.0683	0.0685	0.069	0.0686	0.0679	0.0687	0.0682	0.0686	0.0688	0.0685
FSM10ab	Opaque plastic (1 layer)			0.072	0.0704	0.0694	0.07	0.0683	0.0689	0.0689	0.0686	0.0689	0.0688	0.0684	0.0696	0.0687	0.0684	0.0693	0.0682	0.0698	0.0686	0.0684	0.0689	0.0693	0.0693	0.0689	0.0681	0.0684	0.0689	0.0685	0.0689	0.0686	0.0685	0.0695	0.0686	0.0685	0.0694	0.0683	0.0692	0.069	0.0686	0.0693	0.0682	0.0682	0.0687	0.0688	0.0684	0.0692	0.0686
FSM10ab	Opaque plastic (1 layer)			0.0695	0.0699	0.0697	0.0706	0.0709	0.0698	0.0723	0.0696	0.0699	0.0705	0.0692	0.07	0.0688	0.0704	0.0698	0.0705	0.0711	0.0705	0.0706	0.0706	0.0704	0.0696	0.0704	0.0705	0.0696	0.0701	0.0702	0.0705	0.0702	0.0706	0.0703	0.0691	0.0707	0.0696	0.0729	0.0713	0.0699	0.0712	0.072	0.072	0.0732	0.0727	0.0723	0.0718	0.0735	0.072
FSM10ab	Opaque plastic (1 layer)			0.0684	0.0688	0.0673	0.0683	0.0676	0.0672	0.0683	0.0667	0.0673	0.068	0.0675	0.0679	0.0679	0.0682	0.0677	0.0669	0.0681	0.0677	0.0679	0.0687	0.0677	0.0679	0.0687	0.0678	0.0674	0.0674	0.0672	0.067	0.068	0.0682	0.0687	0.067	0.0683	0.0686	0.0683	0.0687	0.0676	0.0672	0.0679	0.0682	0.0671	0.0678	0.0686	0.0667	0.068	0.0676
FSM10ab	Opaque plastic (1 layer)			2.3297	2.302	2.3107	2.3365	2.3469	2.298	2.3046	2.3069	2.3027	2.305	2.3287	2.3167	2.3065	2.314	2.2928	2.3104	2.329	2.3142	2.3044	2.321	2.3142	2.3315	2.3034	2.3128	2.3247	2.3129	2.3079	2.2999	2.306	2.3087	2.2981	2.313	2.3046	2.3129	2.3054	2.2986	2.3164	2.3246	2.2939	2.3122	2.3081	2.3188	2.2913	2.325	2.3125	2.3059
FSM10ab	Opaque plastic (1 layer)			2.2593	2.2296	2.2354	2.247	2.2674	2.2265	2.2353	2.2394	2.2249	2.2396	2.2463	2.2388	2.2403	2.2415	2.233	2.2398	2.2453	2.2215	2.2485	2.2592	2.2314	2.2568	2.2356	2.2413	2.2482	2.238	2.2361	2.2326	2.2289	2.2337	2.2343	2.2431	2.2394	2.2533	2.2481	2.2307	2.2472	2.2533	2.2342	2.2365	2.2447	2.2464	2.2233	2.2491	2.2481	2.2415
FSM10ab	Opaque plastic (1 layer)			1.4913	1.5137	1.532	1.5534	1.5682	1.5698	1.5825	1.5873	1.5916	1.5996	1.6006	1.6038	1.6045	1.6097	1.6042	1.605	1.6112	1.6033	1.6063	1.611	1.6078	1.6131	1.6115	1.6093	1.6122	1.6069	1.6071	1.6094	1.6062	1.6129	1.6084	1.612	1.6131	1.6139	1.6128	1.6133	1.6134	1.6135	1.6119	1.6096	1.61	1.6144	1.6115	1.6131	1.6162	1.612
FSM10ab	Opaque plastic (1 layer)			0.2298	0.24	0.2475	0.2526	0.2567	0.2581	0.2637	0.2632	0.2644	0.2678	0.2675	0.2692	0.2692	0.2711	0.2684	0.2703	0.2715	0.2699	0.2708	0.2724	0.2698	0.2716	0.2727	0.2724	0.2723	0.2726	0.2722	0.2743	0.2743	0.2738	0.2745	0.2743	0.2749	0.2761	0.2763	0.2767	0.2757	0.2768	0.2768	0.2762	0.2773	0.2772	0.2772	0.2755	0.2777	0.278
FSM10ab	Opaque plastic (1 layer)			0.0947	0.0978	0.0989	0.1012	0.102	0.1034	0.1055	0.1038	0.1052	0.1064	0.1062	0.1067	0.1064	0.108	0.1065	0.1064	0.1079	0.1076	0.1079	0.109	0.1076	0.1093	0.1085	0.1083	0.1084	0.1094	0.1088	0.1081	0.1088	0.1094	0.1097	0.1086	0.1104	0.1108	0.1097	0.1106	0.1101	0.1098	0.111	0.1108	0.1101	0.1109	0.1111	0.1095	0.1117	0.1102
FSM10ab	Opaque plastic (1 layer)			0.0678	0.0685	0.0679	0.0674	0.067	0.0676	0.0682	0.067	0.0671	0.0675	0.0663	0.0674	0.0667	0.0672	0.068	0.0678	0.0682	0.0666	0.0684	0.0682	0.0671	0.068	0.0676	0.0675	0.0675	0.0669	0.0671	0.0677	0.0673	0.0678	0.0674	0.0666	0.0672	0.0677	0.0681	0.068	0.0672	0.0671	0.0689	0.0682	0.0676	0.068	0.0686	0.0674	0.0679	0.0673
FSM10ab	Opaque plastic (1 layer)			0.0689	0.0687	0.068	0.0681	0.067	0.0673	0.0678	0.0666	0.0668	0.0677	0.0666	0.0678	0.0681	0.0679	0.0687	0.0678	0.0689	0.0681	0.0673	0.0682	0.0676	0.0673	0.0687	0.067	0.0673	0.0678	0.0671	0.0671	0.0673	0.0671	0.0669	0.0666	0.0678	0.0684	0.068	0.0678	0.0674	0.0673	0.0687	0.0678	0.067	0.0666	0.0671	0.0664	0.068	0.0665
FSM10ab	Opaque plastic (1 layer)			0.0709	0.0705	0.0726	0.0734	0.0698	0.0716	0.0691	0.0717	0.0717	0.073	0.0721	0.0735	0.0716	0.0734	0.0737	0.0727	0.0734	0.0737	0.0735	0.0738	0.0734	0.0736	0.074	0.0732	0.0737	0.0738	0.0725	0.0724	0.0728	0.0717	0.072	0.0713	0.0733	0.0728	0.0703	0.07	0.0715	0.0692	0.0692	0.0691	0.0686	0.0692	0.0693	0.069	0.069	0.0689
FSM10ab	Opaque plastic (1 layer)			0.0686	0.0685	0.0674	0.068	0.0663	0.0672	0.0681	0.0667	0.0671	0.0677	0.0667	0.0678	0.0677	0.0681	0.0687	0.0672	0.0687	0.0683	0.0678	0.0682	0.0679	0.068	0.0686	0.0676	0.0675	0.0683	0.0677	0.0663	0.0675	0.0682	0.0684	0.0664	0.0676	0.068	0.0674	0.0683	0.0672	0.0664	0.0678	0.068	0.0678	0.0676	0.0681	0.0672	0.068	0.067
FSM10ab	Opaque plastic (1 layer)			0.0702	0.0714	0.0701	0.0704	0.07	0.0691	0.0711	0.0695	0.0694	0.07	0.0693	0.069	0.0702	0.0701	0.0702	0.0696	0.0708	0.0702	0.07	0.0707	0.0699	0.0699	0.07	0.0701	0.0694	0.0694	0.0697	0.0688	0.0695	0.069	0.0694	0.0687	0.0699	0.0698	0.0715	0.0715	0.0688	0.0707	0.0712	0.0705	0.07	0.0709	0.0712	0.0686	0.0713	0.0701
FSM10ab	Opaque plastic (1 layer)			0.0683	0.0691	0.0668	0.0678	0.068	0.0678	0.0686	0.0673	0.0665	0.0679	0.0669	0.0672	0.0669	0.0681	0.0672	0.067	0.068	0.068	0.0679	0.0677	0.0677	0.0678	0.0678	0.0674	0.0663	0.0661	0.0662	0.0663	0.0663	0.0672	0.0683	0.0665	0.0679	0.067	0.0688	0.0685	0.0665	0.068	0.0684	0.0676	0.068	0.0682	0.0688	0.067	0.069	0.0676
FSM10ab	Opaque plastic (1 layer)			0.0763	0.0717	0.0748	0.0751	0.069	0.0721	0.0695	0.0734	0.0743	0.0741	0.0744	0.0742	0.0747	0.0743	0.0752	0.0742	0.0754	0.0748	0.0743	0.0748	0.0743	0.0748	0.075	0.0746	0.0741	0.074	0.0732	0.0736	0.0745	0.0747	0.0752	0.0726	0.0747	0.0744	0.0699	0.0703	0.0737	0.0698	0.0704	0.0706	0.0697	0.0697	0.0694	0.0711	0.0701	0.0706
FSM10ab	Opaque plastic (1 layer)			0.0683	0.068	0.0675	0.0674	0.0671	0.0669	0.0684	0.0661	0.0667	0.0669	0.0664	0.0668	0.0666	0.0687	0.0681	0.0675	0.0677	0.0678	0.068	0.0684	0.0673	0.068	0.0675	0.0677	0.0664	0.067	0.0662	0.0663	0.0677	0.0677	0.0684	0.0664	0.0673	0.0678	0.0684	0.0677	0.0669	0.0675	0.068	0.0684	0.0672	0.0676	0.0681	0.0664	0.0685	0.0663
FSM10ab	Opaque plastic (1 layer)			0.068	0.0681	0.0672	0.0667	0.0665	0.0682	0.0684	0.0655	0.0665	0.0673	0.0664	0.0671	0.0668	0.0681	0.067	0.0666	0.0677	0.0674	0.0677	0.0676	0.0675	0.067	0.0666	0.0666	0.0659	0.0665	0.0667	0.0669	0.0668	0.0668	0.0672	0.0663	0.0665	0.0667	0.0675	0.0671	0.066	0.0677	0.0678	0.0678	0.067	0.0667	0.0675	0.0673	0.0672	0.0674
FSM10ab	Opaque plastic (1 layer)			0.0677	0.0677	0.0667	0.0675	0.0672	0.0667	0.0672	0.0661	0.0668	0.0664	0.0669	0.0669	0.0678	0.0674	0.0675	0.0665	0.0676	0.0669	0.0672	0.0681	0.0666	0.0674	0.0677	0.0675	0.0674	0.0673	0.0666	0.0675	0.0667	0.0673	0.0674	0.0664	0.0666	0.0673	0.0679	0.0672	0.0661	0.0672	0.0674	0.0669	0.0672	0.0671	0.0672	0.0661	0.0667	0.0668
FSM10ab	Opaque plastic (1 layer)			0.0673	0.0678	0.0665	0.0667	0.0662	0.0669	0.0675	0.0663	0.0666	0.0664	0.0661	0.0664	0.0671	0.0675	0.0667	0.0668	0.0677	0.0672	0.067	0.0671	0.0671	0.0673	0.067	0.0671	0.0661	0.0671	0.0661	0.0665	0.0665	0.0671	0.0672	0.0659	0.0671	0.0663	0.0668	0.0659	0.0657	0.0661	0.0674	0.0677	0.0663	0.0667	0.0663	0.0669	0.0673	0.0661
FSM10ab	Opaque plastic (1 layer)			0.0683	0.0673	0.0666	0.0675	0.0663	0.0667	0.0674	0.0661	0.0662	0.0664	0.0654	0.0669	0.0657	0.0672	0.0667	0.0665	0.0676	0.0674	0.0671	0.0678	0.0669	0.0665	0.067	0.0672	0.0667	0.0663	0.066	0.0661	0.0666	0.0667	0.0667	0.0654	0.0665	0.0664	0.0673	0.0665	0.066	0.0665	0.0667	0.066	0.0663	0.0666	0.0669	0.0654	0.0667	0.0663
FSM10ab	Opaque plastic (1 layer)			0.0676	0.0683	0.0663	0.0672	0.0667	0.0672	0.0671	0.0661	0.067	0.067	0.0662	0.0668	0.0662	0.0667	0.0674	0.0665	0.0677	0.0679	0.0669	0.0678	0.0671	0.0671	0.0672	0.0674	0.0669	0.067	0.0667	0.0659	0.0665	0.0658	0.0672	0.0658	0.0668	0.0675	0.0669	0.0676	0.0665	0.0661	0.0669	0.0665	0.0664	0.0676	0.0675	0.0659	0.0677	0.066
FSM10ab	Opaque plastic (1 layer)			0.0697	0.0679	0.0676	0.0683	0.0677	0.0672	0.0678	0.0669	0.0672	0.0673	0.0674	0.068	0.0676	0.0686	0.0682	0.0676	0.0691	0.0683	0.0682	0.0683	0.0679	0.068	0.0689	0.0683	0.0674	0.0671	0.0673	0.0682	0.0676	0.0674	0.0685	0.067	0.0681	0.0676	0.0684	0.0675	0.0668	0.0674	0.0678	0.0676	0.0668	0.0677	0.0674	0.0664	0.0676	0.0671
FSM10ab	Opaque plastic (1 layer)			0.0681	0.0679	0.0674	0.0691	0.0674	0.068	0.0689	0.0666	0.0677	0.068	0.067	0.0673	0.0681	0.068	0.0676	0.0676	0.0679	0.0677	0.068	0.0685	0.0678	0.0681	0.0684	0.0675	0.067	0.0673	0.0672	0.0665	0.067	0.0674	0.068	0.067	0.0672	0.0675	0.0681	0.0679	0.0678	0.068	0.0686	0.0685	0.0678	0.0676	0.0678	0.0669	0.0675	0.0681
FSM10ab	Opaque plastic (1 layer)			0.0686	0.0686	0.068	0.0683	0.0669	0.067	0.0684	0.0675	0.0674	0.0676	0.0669	0.0674	0.0671	0.0685	0.0678	0.0683	0.0684	0.0677	0.0683	0.0687	0.0675	0.0673	0.0681	0.0677	0.0678	0.0674	0.0669	0.0677	0.0669	0.0677	0.0673	0.0666	0.0684	0.0685	0.0681	0.0673	0.0672	0.0671	0.0674	0.0674	0.0672	0.0672	0.0674	0.0668	0.0677	0.0669
FSM8ab	Paper (1 layer)			0.0704	0.0692	0.0695	0.0692	0.07	0.0699	0.0701	0.0688	0.0707	0.0695	0.069	0.0695	0.0707	0.0692	0.0699	0.0703	0.0697	0.0694	0.0697	0.0697	0.0699	0.069	0.0705	0.0697	0.069	0.0703	0.0693	0.0691	0.0688	0.0694	0.0706	0.0693	0.0693	0.0691	0.0696	0.0692	0.0691	0.0692	0.0696	0.0689	0.0699	0.0692	0.0703	0.0703	0.0695	0.0694
FSM8ab	Paper (1 layer)			0.069	0.0684	0.0689	0.0684	0.0684	0.0678	0.0684	0.0679	0.0691	0.0688	0.0678	0.0684	0.069	0.0683	0.0688	0.0694	0.0687	0.0679	0.0685	0.0688	0.0685	0.0678	0.0683	0.0684	0.0678	0.0688	0.0688	0.0687	0.0676	0.0683	0.0688	0.0682	0.0681	0.068	0.0678	0.0687	0.0673	0.0677	0.0689	0.0683	0.0689	0.0677	0.0684	0.0679	0.0683	0.0679
FSM8ab	Paper (1 layer)			0.0693	0.0679	0.068	0.0679	0.0682	0.0668	0.0681	0.0675	0.0686	0.0687	0.0675	0.0678	0.0683	0.0678	0.0683	0.068	0.0686	0.0674	0.0679	0.0678	0.0686	0.0676	0.0677	0.0671	0.0676	0.0678	0.068	0.0672	0.0669	0.0679	0.0689	0.0673	0.0679	0.0672	0.068	0.0671	0.0674	0.0667	0.0676	0.0677	0.0677	0.0674	0.0685	0.0681	0.0672	0.0678
FSM8ab	Paper (1 layer)			0.0699	0.0682	0.0695	0.0675	0.0686	0.0678	0.0688	0.0689	0.0695	0.0688	0.0675	0.069	0.0688	0.0679	0.0681	0.0686	0.0684	0.0676	0.0683	0.0691	0.0689	0.0674	0.0686	0.0683	0.0678	0.0692	0.0682	0.069	0.0676	0.0672	0.0689	0.0683	0.0681	0.0679	0.0678	0.0682	0.0682	0.0678	0.069	0.068	0.0676	0.0678	0.0686	0.0689	0.0677	0.0683
FSM8ab	Paper (1 layer)			0.068	0.067	0.0679	0.0668	0.0676	0.0666	0.0672	0.0668	0.0683	0.0669	0.0671	0.0669	0.0674	0.0662	0.0675	0.0667	0.0671	0.0666	0.0681	0.0676	0.0673	0.0672	0.0669	0.0667	0.0667	0.0671	0.0671	0.0678	0.0664	0.0665	0.0682	0.0666	0.0673	0.0669	0.0666	0.0676	0.0668	0.0662	0.0681	0.0667	0.0663	0.0674	0.0674	0.0681	0.0673	0.0672
FSM8ab	Paper (1 layer)			0.0686	0.0675	0.068	0.0672	0.0678	0.0673	0.0683	0.0671	0.0686	0.0679	0.0671	0.0676	0.0689	0.0668	0.0682	0.0681	0.0677	0.0675	0.0683	0.0674	0.0674	0.0676	0.067	0.067	0.0671	0.0676	0.0676	0.067	0.0673	0.0669	0.0676	0.067	0.0674	0.067	0.0666	0.0678	0.0672	0.0669	0.0681	0.0671	0.0673	0.0682	0.0684	0.068	0.0669	0.0678
FSM8ab	Paper (1 layer)			0.0697	0.0681	0.0684	0.0678	0.0692	0.0685	0.0687	0.0675	0.0691	0.0673	0.0677	0.0686	0.0689	0.0684	0.0686	0.069	0.0691	0.0677	0.0679	0.0695	0.0692	0.0687	0.0681	0.0677	0.0685	0.068	0.0682	0.0686	0.0674	0.0679	0.0693	0.069	0.068	0.0681	0.0676	0.0684	0.0677	0.0688	0.0694	0.0687	0.0682	0.0688	0.069	0.0683	0.0677	0.0681
FSM8ab	Paper (1 layer)			0.0696	0.0689	0.0694	0.0686	0.0697	0.0696	0.0687	0.0679	0.0693	0.0684	0.0684	0.0686	0.0695	0.0677	0.069	0.0688	0.0683	0.0685	0.0689	0.0678	0.0689	0.0686	0.069	0.0688	0.0686	0.0691	0.0681	0.0687	0.0682	0.0683	0.0693	0.0688	0.0681	0.0692	0.0688	0.0688	0.0682	0.0683	0.0688	0.0686	0.0688	0.0688	0.0693	0.0688	0.069	0.0681
FSM8ab	Paper (1 layer)			0.0696	0.0683	0.0686	0.0674	0.0684	0.0687	0.0685	0.067	0.0689	0.068	0.0674	0.0679	0.0691	0.0681	0.0685	0.0673	0.0688	0.0682	0.0683	0.0677	0.0688	0.0679	0.0685	0.0676	0.068	0.0683	0.068	0.0685	0.0676	0.0679	0.0696	0.0684	0.0675	0.0681	0.0682	0.0674	0.0676	0.0683	0.0685	0.0677	0.0678	0.0682	0.0689	0.0691	0.0677	0.0682
FSM8ab	Paper (1 layer)			0.0696	0.0687	0.068	0.068	0.0681	0.068	0.0687	0.0681	0.069	0.0693	0.0677	0.0683	0.0692	0.0677	0.0683	0.0689	0.0672	0.0679	0.0684	0.0685	0.0685	0.0682	0.0684	0.0687	0.0686	0.0687	0.0679	0.0684	0.0672	0.0684	0.0692	0.0683	0.0686	0.069	0.0683	0.068	0.0687	0.0684	0.0684	0.0689	0.068	0.0674	0.0685	0.0684	0.0685	0.0684
FSM8ab	Paper (1 layer)			0.0688	0.068	0.0674	0.0669	0.0683	0.0675	0.0674	0.0676	0.0687	0.0675	0.0671	0.0681	0.0683	0.067	0.0678	0.0684	0.0681	0.0674	0.068	0.0682	0.0678	0.0672	0.0679	0.0676	0.0677	0.0679	0.0679	0.0676	0.0665	0.0675	0.0688	0.0677	0.0683	0.0674	0.0671	0.0677	0.0671	0.0674	0.0692	0.0673	0.0675	0.0679	0.0681	0.0686	0.0679	0.0675
FSM8ab	Paper (1 layer)			0.0703	0.0692	0.0704	0.0686	0.0699	0.0687	0.0694	0.0688	0.0706	0.0693	0.0682	0.0693	0.0695	0.0683	0.0694	0.0691	0.0698	0.0691	0.069	0.0695	0.07	0.0691	0.0693	0.0692	0.0688	0.0696	0.069	0.0691	0.0681	0.0692	0.0695	0.0692	0.0694	0.0694	0.0692	0.0693	0.0687	0.0684	0.0696	0.0687	0.0688	0.0701	0.0703	0.0696	0.0693	0.0689
FSM8ab	Paper (1 layer)			0.0684	0.0672	0.0681	0.0661	0.0678	0.067	0.0671	0.0671	0.0683	0.0674	0.0674	0.067	0.0679	0.0682	0.0678	0.0681	0.069	0.0686	0.0672	0.0683	0.0691	0.0677	0.0676	0.0674	0.0674	0.0682	0.0684	0.0686	0.067	0.0673	0.0684	0.068	0.0677	0.0674	0.0676	0.0677	0.0682	0.0678	0.0681	0.0677	0.0677	0.0677	0.0694	0.0675	0.0676	0.0678
FSM8ab	Paper (1 layer)			0.0714	0.0698	0.0707	0.0697	0.071	0.0697	0.0706	0.0695	0.0711	0.0706	0.0705	0.0696	0.0712	0.0704	0.0712	0.071	0.0708	0.0696	0.0706	0.0701	0.0703	0.0704	0.0706	0.0711	0.0703	0.0711	0.0712	0.0706	0.0699	0.0699	0.071	0.0698	0.0698	0.0708	0.0703	0.0703	0.0697	0.0715	0.0711	0.0701	0.0705	0.0701	0.0709	0.0706	0.0706	0.0705
FSM8ab	Paper (1 layer)			2.5482	2.5913	2.5714	2.5533	2.5508	2.5621	2.5645	2.6006	2.5844	2.5905	2.5988	2.587	2.5991	2.5956	2.6013	2.6328	2.6321	2.6481	2.5803	2.6036	2.6276	2.6124	2.6505	2.6334	2.6316	2.5931	2.6231	2.6291	2.6243	2.6201	2.6305	2.6034	2.615	2.6166	2.6317	2.6166	2.6102	2.6196	2.5822	2.6158	2.6245	2.6248	2.6584	2.6593	2.6224	2.6137
FSM8ab	Paper (1 layer)			2.6551	2.6707	2.6925	2.64	2.5942	2.6447	2.6632	2.6905	2.721	2.6407	2.6857	2.6661	2.6714	2.6484	2.6748	2.6915	2.7277	2.7176	2.6589	2.6814	2.7013	2.6648	2.7171	2.6822	2.702	2.6794	2.6587	2.681	2.6831	2.7055	2.6829	2.6549	2.6631	2.683	2.7069	2.7023	2.7213	2.6965	2.6744	2.6685	2.6801	2.6799	2.7366	2.727	2.6788	2.6692
FSM8ab	Paper (1 layer)			2.5168	2.5819	2.5698	2.5427	2.515	2.5635	2.5667	2.5749	2.6109	2.5645	2.5966	2.575	2.5882	2.5598	2.542	2.6015	2.5902	2.6044	2.5753	2.5875	2.5993	2.5876	2.6472	2.5848	2.5842	2.5908	2.5655	2.5814	2.6002	2.5723	2.586	2.5627	2.6049	2.6186	2.6109	2.6278	2.5782	2.5958	2.5799	2.5827	2.5807	2.5647	2.6351	2.6156	2.5933	2.5969
FSM8ab	Paper (1 layer)			2.5204	2.5463	2.5456	2.513	2.4779	2.5202	2.5104	2.5203	2.5422	2.502	2.5314	2.5101	2.5112	2.5156	2.517	2.532	2.5498	2.5445	2.5321	2.5332	2.538	2.518	2.5286	2.5376	2.5361	2.5334	2.5134	2.5149	2.5302	2.519	2.5242	2.4993	2.5361	2.5283	2.5439	2.535	2.5132	2.5385	2.5067	2.5161	2.531	2.5157	2.552	2.5478	2.5414	2.5302
FSM8ab	Paper (1 layer)			2.5456	2.5675	2.5678	2.5297	2.5143	2.5567	2.5668	2.5501	2.5661	2.5538	2.5753	2.5461	2.5707	2.5702	2.5495	2.5799	2.6083	2.5685	2.5503	2.5505	2.5697	2.551	2.5981	2.5851	2.5737	2.5446	2.5497	2.5585	2.5481	2.5453	2.5693	2.5555	2.5838	2.5622	2.5567	2.5755	2.5278	2.5416	2.5592	2.5344	2.5481	2.5461	2.5825	2.5858	2.5472	2.5558
FSM8ab	Paper (1 layer)			2.5917	2.6295	2.6113	2.5768	2.5697	2.5793	2.6015	2.5611	2.5846	2.5916	2.6162	2.6255	2.5949	2.6144	2.5798	2.611	2.6441	2.6364	2.5949	2.5827	2.6021	2.6077	2.6279	2.61	2.6182	2.5901	2.5932	2.5663	2.5959	2.6131	2.6138	2.5868	2.6202	2.595	2.6307	2.6227	2.598	2.5957	2.5688	2.5872	2.5929	2.5936	2.6319	2.633	2.6057	2.6214
FSM8ab	Paper (1 layer)			2.5083	2.5376	2.5285	2.4861	2.4778	2.5094	2.4907	2.4936	2.496	2.4916	2.524	2.5095	2.489	2.4864	2.4893	2.499	2.5102	2.5229	2.4841	2.494	2.4857	2.4936	2.4993	2.5148	2.5048	2.472	2.4902	2.4796	2.4881	2.4764	2.4886	2.4926	2.4937	2.4965	2.4959	2.524	2.4996	2.4782	2.4854	2.477	2.4894	2.4851	2.5414	2.5144	2.4801	2.4887
FSM8ab	Paper (1 layer)			2.5456	2.5864	2.5505	2.5469	2.4973	2.5216	2.5382	2.5292	2.5467	2.5216	2.5891	2.5417	2.5296	2.5391	2.5272	2.5513	2.586	2.551	2.5396	2.5473	2.5372	2.5363	2.5429	2.548	2.5539	2.5253	2.5136	2.5289	2.5566	2.5433	2.5431	2.522	2.5265	2.5252	2.5625	2.5512	2.5285	2.5047	2.5106	2.5039	2.5361	2.5195	2.5777	2.5419	2.5228	2.5609
FSM8ab	Paper (1 layer)			0.0696	0.0685	0.0682	0.0676	0.069	0.0685	0.0689	0.0679	0.0687	0.0688	0.0675	0.0686	0.0688	0.0686	0.0686	0.0686	0.0682	0.0689	0.0687	0.0689	0.069	0.0674	0.068	0.0687	0.0682	0.0686	0.0685	0.0684	0.0684	0.0673	0.0698	0.0684	0.0678	0.0683	0.0679	0.0684	0.0681	0.0681	0.0687	0.0687	0.0686	0.0683	0.0691	0.0691	0.0678	0.0684
FSM8ab	Paper (1 layer)			0.0689	0.068	0.0676	0.067	0.0682	0.0672	0.0681	0.0676	0.0685	0.0672	0.0672	0.0677	0.0685	0.0669	0.068	0.0682	0.0686	0.0678	0.0672	0.068	0.0685	0.0681	0.0675	0.0679	0.0682	0.0684	0.068	0.0684	0.0679	0.0677	0.0686	0.0668	0.0678	0.0681	0.0677	0.0687	0.0685	0.0674	0.0685	0.0677	0.0687	0.0682	0.0686	0.0683	0.0679	0.0688
FSM8ab	Paper (1 layer)			0.0696	0.068	0.0682	0.0662	0.0682	0.0679	0.0673	0.0671	0.069	0.068	0.0667	0.0685	0.0688	0.0673	0.0693	0.0689	0.0683	0.0683	0.0683	0.0694	0.0688	0.0676	0.0683	0.0682	0.0676	0.0687	0.0687	0.0681	0.0684	0.0685	0.0699	0.0677	0.0674	0.0683	0.0684	0.0687	0.0683	0.0689	0.069	0.0686	0.0679	0.0687	0.0685	0.069	0.0683	0.0681
FSM8ab	Paper (1 layer)			0.0691	0.0673	0.0673	0.0668	0.0679	0.0673	0.0674	0.0675	0.0682	0.0675	0.0672	0.0686	0.0683	0.0675	0.0682	0.068	0.0677	0.0685	0.0684	0.0681	0.0685	0.067	0.0672	0.068	0.0675	0.0687	0.0682	0.0676	0.0676	0.0684	0.0684	0.0682	0.0685	0.0682	0.0678	0.0682	0.0678	0.0679	0.0685	0.0684	0.0671	0.0677	0.0674	0.0681	0.0674	0.0667
FSM8ab	Paper (1 layer)			2.6089	2.6417	2.6559	2.6236	2.6166	2.6326	2.6139	2.6392	2.6516	2.6339	2.6298	2.6521	2.6206	2.6321	2.6245	2.6435	2.6637	2.667	2.6135	2.6273	2.6414	2.6472	2.6838	2.6436	2.6531	2.6381	2.626	2.6325	2.651	2.6432	2.6883	2.6381	2.6479	2.6389	2.6628	2.6605	2.6514	2.6601	2.6379	2.6204	2.6403	2.6171	2.6809	2.6695	2.6337	2.6519
FSM8ab	Paper (1 layer)			2.5001	2.502	2.5109	2.4748	2.4864	2.4883	2.4851	2.5081	2.516	2.4876	2.4969	2.5047	2.4949	2.4874	2.502	2.51	2.5202	2.5249	2.5065	2.5177	2.4948	2.5047	2.5288	2.5245	2.5386	2.5028	2.498	2.5173	2.5152	2.5282	2.5224	2.4885	2.506	2.488	2.5111	2.4989	2.5115	2.5068	2.4928	2.4742	2.4947	2.4791	2.5517	2.5195	2.4817	2.4969
FSM8ab	Paper (1 layer)			2.6084	2.6152	2.628	2.5816	2.5815	2.5772	2.5837	2.5979	2.6327	2.5851	2.6252	2.6042	2.6014	2.585	2.6107	2.6156	2.6328	2.6145	2.5994	2.6254	2.6208	2.5936	2.6408	2.6292	2.615	2.6066	2.6019	2.6073	2.5973	2.6103	2.6518	2.6062	2.6199	2.5976	2.6389	2.6015	2.5905	2.6144	2.5897	2.5796	2.6007	2.5898	2.6999	2.6232	2.5976	2.6037
FSM8ab	Paper (1 layer)			2.5732	2.557	2.5696	2.5457	2.526	2.5295	2.546	2.5675	2.5723	2.57	2.5718	2.5503	2.5738	2.544	2.558	2.5791	2.5727	2.5798	2.5556	2.583	2.5848	2.5677	2.5839	2.5654	2.5928	2.5615	2.5787	2.5637	2.5615	2.5766	2.6031	2.5561	2.5847	2.558	2.5867	2.5888	2.5415	2.575	2.5871	2.5358	2.583	2.5486	2.5964	2.5885	2.5672	2.5693
FSM8ab	Paper (1 layer)			2.5617	2.5466	2.605	2.565	2.5339	2.5592	2.5463	2.5543	2.5926	2.5334	2.5605	2.5611	2.5656	2.5691	2.5756	2.5797	2.5828	2.5716	2.563	2.5622	2.5697	2.5779	2.5851	2.5789	2.5905	2.5697	2.5265	2.559	2.5575	2.551	2.5847	2.5599	2.5752	2.5333	2.5888	2.5949	2.5533	2.5538	2.5494	2.5353	2.5833	2.5572	2.597	2.5819	2.5515	2.5674
FSM8ab	Paper (1 layer)			2.5705	2.5774	2.6006	2.5521	2.5475	2.5589	2.5598	2.5684	2.604	2.5577	2.6037	2.575	2.5799	2.575	2.568	2.6006	2.6032	2.5947	2.5551	2.57	2.6022	2.5734	2.6142	2.5779	2.6002	2.5679	2.5325	2.5801	2.5721	2.5633	2.577	2.5953	2.5918	2.5711	2.583	2.5851	2.5739	2.5519	2.5555	2.5531	2.5516	2.5673	2.6171	2.5858	2.5671	2.6136
FSM8ab	Paper (1 layer)			2.6052	2.587	2.5949	2.5739	2.5644	2.5826	2.5632	2.5798	2.5888	2.5952	2.6041	2.5911	2.5996	2.6097	2.6021	2.6118	2.6086	2.6322	2.6097	2.5947	2.5978	2.5871	2.6137	2.6159	2.5789	2.587	2.5533	2.5768	2.6052	2.5801	2.6238	2.6121	2.5928	2.5733	2.6094	2.5957	2.5951	2.5697	2.5673	2.5829	2.591	2.5886	2.6258	2.5928	2.5721	2.606
FSM8ab	Paper (1 layer)			2.5917	2.5806	2.6026	2.6006	2.5637	2.59	2.5696	2.5664	2.6079	2.6186	2.6302	2.6171	2.6135	2.5993	2.5841	2.6007	2.606	2.653	2.6205	2.603	2.5848	2.5924	2.6067	2.6145	2.6175	2.5944	2.5852	2.5813	2.6311	2.6108	2.6354	2.6079	2.6319	2.5825	2.6047	2.6091	2.6207	2.5765	2.574	2.586	2.607	2.604	2.6393	2.6143	2.5916	2.6245
FSM8ab	Paper (1 layer)			0.0674	0.0676	0.0685	0.0667	0.0681	0.0674	0.0686	0.0678	0.0684	0.068	0.0673	0.0686	0.0691	0.0686	0.0681	0.0687	0.0695	0.068	0.0689	0.068	0.068	0.0675	0.0677	0.0674	0.0678	0.0687	0.0681	0.0682	0.0677	0.0672	0.0691	0.0673	0.0675	0.0677	0.0679	0.0684	0.0675	0.0675	0.0685	0.0673	0.0687	0.068	0.0685	0.068	0.0677	0.0678
FSM8ab	Paper (1 layer)			0.0707	0.068	0.0696	0.0686	0.07	0.0693	0.0705	0.0698	0.0702	0.071	0.0689	0.0698	0.0699	0.0694	0.0695	0.0698	0.0703	0.0688	0.07	0.0692	0.0694	0.0699	0.07	0.0688	0.0698	0.0697	0.069	0.0696	0.0684	0.0694	0.0705	0.0696	0.069	0.0688	0.069	0.0691	0.0696	0.0684	0.0704	0.0688	0.0695	0.0694	0.0699	0.0698	0.069	0.0688
FSM8ab	Paper (1 layer)			0.0715	0.0691	0.0702	0.0689	0.0708	0.0694	0.0707	0.0693	0.0705	0.07	0.0696	0.0699	0.0703	0.0693	0.0697	0.0707	0.0709	0.0696	0.0698	0.07	0.0705	0.0693	0.0694	0.0696	0.0697	0.0703	0.0704	0.0699	0.0698	0.07	0.0701	0.0696	0.0703	0.0705	0.0692	0.0697	0.0697	0.0689	0.0705	0.0694	0.0692	0.07	0.0711	0.0707	0.0692	0.0695
FSM8ab	Paper (1 layer)			0.069	0.0668	0.0686	0.0672	0.0686	0.0683	0.0691	0.068	0.0693	0.0688	0.0673	0.0676	0.0692	0.0675	0.0694	0.0677	0.0682	0.068	0.0678	0.0678	0.0688	0.068	0.0678	0.0685	0.0677	0.0678	0.0682	0.0686	0.0669	0.0676	0.069	0.0683	0.0681	0.0683	0.0674	0.0681	0.0678	0.0675	0.0696	0.067	0.0678	0.0679	0.0686	0.0683	0.0683	0.0669
FSM8ab	Paper (1 layer)			2.518	2.5519	2.5491	2.5392	2.5311	2.5341	2.5393	2.5433	2.5719	2.5324	2.5515	2.5577	2.5609	2.5445	2.5542	2.5476	2.5509	2.5437	2.5318	2.5548	2.5712	2.555	2.576	2.5524	2.556	2.5359	2.5412	2.5373	2.5371	2.5368	2.5668	2.5447	2.5544	2.5489	2.5398	2.5684	2.5447	2.5531	2.5483	2.527	2.5533	2.5497	2.5911	2.5788	2.534	2.5765
FSM8ab	Paper (1 layer)			2.5545	2.5506	2.5537	2.5552	2.5071	2.4933	2.5541	2.5116	2.5565	2.5344	2.5333	2.5201	2.5359	2.5436	2.5578	2.5645	2.5542	2.5408	2.5279	2.5423	2.5512	2.5221	2.565	2.5466	2.5293	2.5284	2.5157	2.5441	2.5421	2.5397	2.5457	2.5253	2.5578	2.5274	2.5405	2.5463	2.5416	2.5209	2.5213	2.5001	2.5528	2.525	2.5707	2.54	2.5286	2.5461
FSM8ab	Paper (1 layer)			2.5743	2.5857	2.6279	2.5876	2.5431	2.5834	2.5772	2.5747	2.6057	2.5803	2.5835	2.5903	2.5935	2.6199	2.573	2.6127	2.5873	2.6025	2.5902	2.5947	2.6336	2.5719	2.6371	2.6147	2.5892	2.5932	2.5816	2.5853	2.6077	2.6006	2.6085	2.5621	2.6155	2.5692	2.6166	2.5961	2.6035	2.5778	2.5833	2.5463	2.5977	2.585	2.6279	2.5942	2.5952	2.6
FSM8ab	Paper (1 layer)			3.5	3.5	3.5	3.5	3.5	3.5	3.5	3.5	3.5	3.5	3.5	3.5	3.5	3.5	3.5	3.5	3.5	3.5	3.5	3.5	3.5	3.5	3.5	3.5	3.5	3.5	3.5	3.5	3.5	3.5	3.5	3.5	3.5	3.5	3.5	3.5	3.5	3.5	3.5	3.5	3.5	3.5	3.5	3.5	3.5	3.5
FSM8ab	Paper (1 layer)			3.5	3.5	3.5	3.5	3.5	3.5	3.5	3.5	3.5	3.5	3.5	3.5	3.5	3.5	3.5	3.5	3.5	3.5	3.5	3.5	3.5	3.5	3.5	3.5	3.5	3.5	3.5	3.5	3.5	3.5	3.5	3.5	3.5	3.5	3.5	3.5	3.5	3.5	3.5	3.5	3.5	3.5	3.5	3.5	3.5	3.5
FSM8ab	Paper (1 layer)			2.604	2.5999	2.661	2.619	2.5889	2.5748	2.6272	2.5944	2.6219	2.6034	2.6319	2.6229	2.6394	2.5781	2.5896	2.6243	2.6385	2.6262	2.5928	2.608	2.6194	2.5887	2.6099	2.6284	2.6229	2.6015	2.5969	2.6084	2.6191	2.5889	2.617	2.6146	2.6349	2.6044	2.6174	2.6329	2.6177	2.5876	2.5521	2.5855	2.6497	2.5867	2.6436	2.6189	2.5878	2.6494
FSM8ab	Paper (1 layer)			2.6457	2.6448	2.6785	2.6524	2.6135	2.6116	2.623	2.6373	2.6968	2.6567	2.6426	2.6598	2.7081	2.6363	2.6519	2.6575	2.6611	2.678	2.6389	2.629	2.6692	2.6263	2.6673	2.6499	2.6445	2.6551	2.6373	2.6053	2.6245	2.634	2.6401	2.6388	2.6417	2.6394	2.6609	2.6704	2.6563	2.637	2.6056	2.5989	2.6733	2.6048	2.6914	2.655	2.614	2.6666
FSM8ab	Paper (1 layer)			2.6232	2.6336	2.6361	2.6092	2.5728	2.5735	2.615	2.6018	2.6611	2.6311	2.5958	2.6173	2.6161	2.6024	2.624	2.6252	2.6589	2.6202	2.5986	2.6246	2.6287	2.5905	2.6386	2.6724	2.6284	2.6273	2.6248	2.6038	2.6131	2.636	2.6249	2.6145	2.6343	2.5692	2.6318	2.6358	2.6146	2.5956	2.5809	2.581	2.608	2.5928	2.6429	2.6083	2.5975	2.6465
FSM8ab	Paper (1 layer)			0.0685	0.0672	0.0678	0.067	0.068	0.0664	0.0674	0.0684	0.0681	0.0678	0.0672	0.0675	0.0684	0.0679	0.0687	0.0673	0.0687	0.0682	0.0685	0.0676	0.0684	0.0679	0.0678	0.0681	0.0679	0.0673	0.0683	0.0683	0.068	0.0671	0.0685	0.0673	0.0678	0.0684	0.0667	0.0679	0.0676	0.0674	0.0686	0.0676	0.0677	0.0678	0.0691	0.0683	0.0664	0.0677
FSM8ab	Paper (1 layer)			0.0694	0.0704	0.0696	0.0677	0.0718	0.0704	0.0703	0.0687	0.0709	0.0708	0.0684	0.0711	0.0697	0.0688	0.0705	0.0706	0.07	0.0694	0.0696	0.0702	0.0711	0.0688	0.0691	0.0695	0.0697	0.0697	0.0691	0.0694	0.0687	0.0681	0.0697	0.0696	0.0685	0.0691	0.0698	0.0692	0.0689	0.069	0.0698	0.0692	0.0685	0.0696	0.0692	0.0702	0.0692	0.0691
FSM8ab	Paper (1 layer)			0.0698	0.0684	0.0703	0.0695	0.0698	0.0693	0.0701	0.0688	0.0705	0.0698	0.068	0.0695	0.0712	0.0692	0.0694	0.0693	0.0697	0.0686	0.0689	0.0699	0.0699	0.0689	0.0695	0.0686	0.0696	0.0692	0.069	0.069	0.068	0.0683	0.07	0.069	0.0688	0.0694	0.0689	0.0696	0.0687	0.0692	0.0703	0.0689	0.0696	0.0692	0.0699	0.0697	0.0684	0.0688
FSM8ab	Paper (1 layer)			0.0724	0.0697	0.0698	0.0699	0.0701	0.0704	0.0699	0.0699	0.0709	0.0696	0.0683	0.069	0.0701	0.0698	0.0706	0.0699	0.0696	0.0695	0.0695	0.0693	0.07	0.0692	0.0696	0.069	0.0691	0.0703	0.0692	0.07	0.0693	0.0694	0.0698	0.0694	0.0695	0.0694	0.0698	0.0694	0.0696	0.0691	0.0703	0.0692	0.0687	0.0697	0.0692	0.0698	0.0684	0.0696
FSM8ab	Paper (1 layer)			2.5334	2.5288	2.5636	2.5443	2.5136	2.5072	2.5361	2.5219	2.5677	2.5325	2.5383	2.5171	2.5346	2.5438	2.5684	2.5629	2.5568	2.5767	2.5166	2.5652	2.5634	2.5494	2.5517	2.5559	2.5474	2.5266	2.5215	2.5189	2.5488	2.4989	2.5663	2.5324	2.5615	2.533	2.535	2.5697	2.5444	2.5191	2.5211	2.5282	2.5333	2.547	2.5678	2.5558	2.5512	2.5224
FSM8ab	Paper (1 layer)			2.5728	2.5851	2.6016	2.5726	2.5531	2.582	2.6272	2.564	2.6393	2.5739	2.5678	2.5699	2.5799	2.6101	2.5913	2.5891	2.5938	2.6259	2.5989	2.619	2.6086	2.5851	2.6055	2.6019	2.6066	2.5969	2.5994	2.583	2.5867	2.5578	2.6119	2.5607	2.6024	2.5673	2.5963	2.5895	2.6084	2.5476	2.568	2.5698	2.5941	2.6099	2.6425	2.5871	2.6029	2.5978
FSM8ab	Paper (1 layer)			2.5818	2.5585	2.5737	2.5562	2.5564	2.5372	2.5511	2.5495	2.5797	2.5446	2.5602	2.5569	2.5489	2.566	2.5739	2.5827	2.5691	2.5767	2.5388	2.5504	2.5851	2.5493	2.5462	2.5779	2.5651	2.5427	2.5596	2.5541	2.5525	2.5227	2.5876	2.5264	2.5791	2.5394	2.5698	2.5548	2.5553	2.5416	2.5508	2.5593	2.5883	2.5619	2.5766	2.5599	2.5586	2.5714
FSM8ab	Paper (1 layer)			3.488	3.5	3.5	3.5	3.4881	3.5	3.5	3.5	3.5	3.4704	3.5	3.5	3.5	3.5	3.5	3.5	3.5	3.5	3.5	3.5	3.5	3.4239	3.5	3.5	3.5	3.5	3.5	3.5	3.5	3.4389	3.5	3.5	3.5	3.5	3.5	3.5	3.5	3.5	3.5	3.5	3.5	3.5	3.5	3.5	3.5	3.5
FSM8ab	Paper (1 layer)			3.5	3.5	3.5	3.5	3.5	3.5	3.5	3.371	3.5	3.5	3.5	3.5	3.5	3.5	3.5	3.5	3.5	3.5	3.5	3.5	3.5	3.5	3.5	3.5	3.5	3.5	3.5	3.5	3.5	3.5	3.5	3.5	3.5	3.5	3.5	3.5	3.5	3.5	3.5	3.5	3.5	3.5	3.5	3.5	3.5	3.5
FSM8ab	Paper (1 layer)			2.6275	2.6481	2.6627	2.6262	2.5979	2.6053	2.634	2.6302	2.6609	2.614	2.6586	2.6179	2.6492	2.6267	2.6527	2.6617	2.6625	2.6484	2.6325	2.6532	2.6819	2.629	2.6662	2.6491	2.6517	2.6436	2.5975	2.6506	2.6243	2.628	2.6828	2.5974	2.6536	2.626	2.6542	2.6529	2.6202	2.6548	2.633	2.5944	2.62	2.6377	2.6831	2.6658	2.6824	2.6412
FSM8ab	Paper (1 layer)			2.6092	2.6182	2.6312	2.6084	2.6122	2.6042	2.6163	2.6258	2.6742	2.5979	2.6288	2.6075	2.6204	2.637	2.606	2.6178	2.6488	2.6655	2.6088	2.6289	2.6563	2.6006	2.6548	2.6471	2.6	2.626	2.6088	2.6333	2.6344	2.5809	2.675	2.607	2.6504	2.6158	2.6327	2.6357	2.6073	2.6271	2.6312	2.6128	2.6194	2.6557	2.687	2.6596	2.6571	2.6219
FSM8ab	Paper (1 layer)			2.5637	2.6102	2.597	2.5658	2.5777	2.5528	2.5989	2.5778	2.6337	2.5459	2.581	2.5736	2.5967	2.6025	2.586	2.6186	2.6093	2.6203	2.5901	2.6067	2.6314	2.5923	2.6222	2.5938	2.5837	2.5954	2.5627	2.5979	2.5896	2.566	2.6136	2.5773	2.6035	2.5963	2.6078	2.6099	2.5987	2.5885	2.5978	2.5685	2.6031	2.6133	2.6331	2.6104	2.5974	2.5906
FSM8ab	Paper (1 layer)			0.0748	0.0743	0.074	0.0732	0.0743	0.0732	0.0742	0.0731	0.0739	0.0743	0.0731	0.0728	0.0735	0.0732	0.0739	0.0732	0.0739	0.0727	0.0733	0.0735	0.0742	0.073	0.0735	0.0743	0.0727	0.0734	0.0734	0.0729	0.0725	0.0726	0.0741	0.0729	0.0733	0.0731	0.0733	0.0731	0.0727	0.0735	0.0738	0.0735	0.073	0.0734	0.0733	0.0732	0.073	0.0724
FSM8ab	Paper (1 layer)			0.0686	0.0678	0.0685	0.0671	0.0684	0.0678	0.0683	0.0676	0.0686	0.0676	0.0664	0.0682	0.0688	0.0679	0.0683	0.0682	0.0684	0.0671	0.0686	0.0673	0.0687	0.0676	0.0672	0.0682	0.0676	0.0689	0.0675	0.0684	0.067	0.0679	0.0685	0.0674	0.068	0.0678	0.0673	0.068	0.0676	0.0677	0.069	0.0682	0.0681	0.0682	0.0686	0.0681	0.0679	0.0677
FSM8ab	Paper (1 layer)			0.0691	0.0692	0.0699	0.0687	0.0695	0.0688	0.0698	0.0686	0.07	0.0687	0.0692	0.0695	0.0706	0.0696	0.069	0.0701	0.0694	0.0699	0.069	0.0693	0.0697	0.0691	0.0693	0.0686	0.0689	0.0704	0.0698	0.0708	0.0697	0.069	0.0701	0.0694	0.0704	0.0697	0.0688	0.0692	0.0689	0.0689	0.0705	0.07	0.0698	0.0701	0.07	0.07	0.0698	0.0694
FSM8ab	Paper (1 layer)			0.0686	0.0676	0.0682	0.0674	0.0687	0.0682	0.0684	0.0678	0.0693	0.0684	0.0673	0.0671	0.0683	0.0674	0.0677	0.0679	0.0685	0.0671	0.0672	0.0678	0.0682	0.0675	0.0679	0.067	0.0682	0.068	0.069	0.0682	0.0669	0.0675	0.0681	0.0683	0.0685	0.0683	0.0674	0.0682	0.0681	0.068	0.0681	0.068	0.0681	0.0686	0.0682	0.0678	0.0679	0.0679
FSM8ab	Paper (1 layer)			2.5286	2.5339	2.5251	2.5313	2.5206	2.5053	2.5261	2.5155	2.5428	2.5196	2.5293	2.5285	2.5547	2.5291	2.5084	2.5537	2.5473	2.5139	2.524	2.5358	2.5327	2.4929	2.5318	2.5452	2.5578	2.5291	2.5178	2.5153	2.5261	2.5427	2.5349	2.5277	2.4958	2.5096	2.5434	2.5274	2.5198	2.5305	2.5387	2.5026	2.5589	2.5128	2.5699	2.5256	2.5187	2.5273
FSM8ab	Paper (1 layer)			2.6259	2.624	2.6562	2.6105	2.5919	2.6238	2.6407	2.6153	2.6507	2.6243	2.6376	2.64	2.6516	2.6617	2.6242	2.6578	2.6647	2.6495	2.6393	2.634	2.6321	2.6187	2.6549	2.6162	2.669	2.6221	2.609	2.6319	2.6402	2.6427	2.6485	2.6055	2.633	2.6092	2.6463	2.6422	2.6247	2.5908	2.6166	2.5997	2.6607	2.6229	2.6594	2.619	2.6165	2.6535
FSM8ab	Paper (1 layer)			2.7038	2.7128	2.6711	2.6891	2.6776	2.6541	2.7242	2.6916	2.7275	2.6758	2.7017	2.7139	2.73	2.7409	2.699	2.7335	2.7598	2.6987	2.6857	2.7164	2.737	2.6782	2.7214	2.7308	2.7095	2.7218	2.7133	2.6687	2.7161	2.7295	2.7013	2.6798	2.715	2.6928	2.7215	2.7254	2.7152	2.6934	2.6743	2.6788	2.7329	2.6981	2.7691	2.7062	2.7142	2.7304
FSM8ab	Paper (1 layer)			2.6182	2.6262	2.6475	2.5962	2.5769	2.5739	2.5924	2.596	2.6245	2.6121	2.6255	2.6282	2.6129	2.6248	2.5958	2.6328	2.636	2.6427	2.6398	2.6255	2.6215	2.5828	2.6434	2.6572	2.6384	2.6204	2.6165	2.6041	2.6271	2.6154	2.6247	2.5823	2.5962	2.5889	2.6246	2.6253	2.6042	2.6367	2.6291	2.5953	2.64	2.5982	2.6508	2.6321	2.6123	2.6227
FSM8ab	Paper (1 layer)			2.6514	2.6308	2.6368	2.6408	2.6432	2.6227	2.6628	2.6301	2.653	2.6268	2.647	2.6422	2.6621	2.6413	2.6188	2.6481	2.6879	2.6693	2.6245	2.6332	2.6542	2.6278	2.6816	2.615	2.6715	2.6603	2.6295	2.627	2.6377	2.6651	2.6594	2.6393	2.6392	2.6415	2.662	2.6766	2.6337	2.6235	2.6479	2.6249	2.6879	2.6164	2.726	2.6337	2.6596	2.6397
FSM8ab	Paper (1 layer)			2.6471	2.6436	2.6516	2.6407	2.6488	2.6347	2.6645	2.6411	2.68	2.6514	2.6494	2.6632	2.6928	2.6641	2.6706	2.6711	2.7097	2.667	2.6493	2.6588	2.664	2.6496	2.692	2.67	2.6613	2.6595	2.6127	2.647	2.6505	2.6425	2.7029	2.6138	2.6632	2.6432	2.6543	2.6656	2.6612	2.6274	2.6426	2.6625	2.6532	2.6532	2.7163	2.6777	2.6513	2.6613
FSM8ab	Paper (1 layer)			2.6767	2.6597	2.6876	2.6495	2.6814	2.6504	2.6789	2.6625	2.7159	2.6847	2.678	2.6585	2.7201	2.662	2.6598	2.7213	2.7193	2.7134	2.6506	2.6591	2.6939	2.6669	2.6813	2.7035	2.7067	2.6783	2.6495	2.6644	2.6383	2.6633	2.7038	2.6238	2.6633	2.634	2.7179	2.6773	2.672	2.647	2.6935	2.6586	2.6831	2.6689	2.7244	2.6633	2.6591	2.6918
FSM8ab	Paper (1 layer)			2.6261	2.6095	2.672	2.5767	2.5915	2.5854	2.6278	2.5837	2.6313	2.6213	2.5923	2.6033	2.6274	2.6119	2.618	2.5951	2.6556	2.6157	2.5888	2.5906	2.6418	2.5907	2.6444	2.6279	2.6238	2.5852	2.5666	2.6123	2.5654	2.6277	2.6109	2.5567	2.6039	2.5839	2.6126	2.6161	2.6156	2.6061	2.6187	2.5783	2.6235	2.606	2.655	2.6024	2.6057	2.6169
FSM8ab	Paper (1 layer)			0.0677	0.0677	0.0676	0.0678	0.068	0.0674	0.0681	0.0672	0.0685	0.0684	0.067	0.0671	0.069	0.0671	0.0663	0.0675	0.068	0.0681	0.0674	0.068	0.0681	0.068	0.0674	0.0676	0.0675	0.0681	0.0672	0.0676	0.067	0.0673	0.0679	0.067	0.0677	0.0673	0.0666	0.0678	0.0666	0.0672	0.0681	0.0664	0.0668	0.0673	0.0667	0.0672	0.0672	0.0675
FSM8ab	Paper (1 layer)			0.0685	0.0681	0.0683	0.0675	0.0686	0.0674	0.068	0.0678	0.0684	0.0686	0.0678	0.0678	0.0687	0.0672	0.0686	0.0683	0.0687	0.0675	0.0678	0.0678	0.0689	0.0669	0.0675	0.0673	0.0675	0.0681	0.0682	0.0678	0.0675	0.0671	0.0688	0.0673	0.0678	0.0684	0.068	0.0679	0.0675	0.0677	0.0688	0.0677	0.0679	0.0675	0.0684	0.0679	0.0672	0.0673
FSM8ab	Paper (1 layer)			0.071	0.0693	0.0694	0.0691	0.0698	0.0696	0.0701	0.0693	0.0699	0.0693	0.069	0.0694	0.0697	0.0689	0.0689	0.0692	0.069	0.0696	0.0692	0.0689	0.0698	0.0693	0.0691	0.0689	0.0687	0.0703	0.0688	0.0697	0.0683	0.0693	0.07	0.0695	0.069	0.0708	0.0699	0.0707	0.0705	0.0693	0.0697	0.0692	0.0693	0.0693	0.0704	0.0694	0.0688	0.0683
FSM8ab	Paper (1 layer)			0.0695	0.0687	0.0685	0.0678	0.0685	0.0686	0.0681	0.0677	0.0695	0.0689	0.0683	0.0691	0.0696	0.068	0.0688	0.0685	0.0688	0.0679	0.0692	0.0685	0.0704	0.0688	0.0681	0.0694	0.0688	0.0695	0.0703	0.0699	0.0691	0.0691	0.0706	0.0689	0.0692	0.0692	0.0685	0.0687	0.0688	0.0694	0.0706	0.0696	0.0703	0.0692	0.0693	0.0702	0.0685	0.0699
FSM8ab	Paper (1 layer)			2.6321	2.6471	2.6137	2.6096	2.5878	2.5779	2.6171	2.624	2.6223	2.6049	2.6253	2.6349	2.6333	2.6354	2.6314	2.625	2.6628	2.6441	2.6184	2.6332	2.6277	2.616	2.6453	2.6512	2.6357	2.6198	2.5979	2.6171	2.6271	2.6361	2.6302	2.6379	2.6322	2.5821	2.6275	2.6309	2.638	2.642	2.6414	2.5658	2.665	2.6248	2.6868	2.6485	2.6341	2.6595
FSM8ab	Paper (1 layer)			2.704	2.7155	2.7014	2.6906	2.6774	2.669	2.7359	2.7023	2.6961	2.7024	2.74	2.7636	2.7339	2.7133	2.6777	2.6866	2.7216	2.7343	2.6776	2.6989	2.7055	2.674	2.723	2.7662	2.7177	2.6941	2.696	2.7074	2.7045	2.7377	2.7229	2.6999	2.6913	2.6898	2.6943	2.7383	2.719	2.7032	2.7478	2.6526	2.7238	2.6933	2.7567	2.7619	2.7047	2.6911
FSM8ab	Paper (1 layer)			2.6979	2.6804	2.6769	2.6503	2.6383	2.6414	2.6777	2.6865	2.6986	2.6639	2.6922	2.6699	2.6653	2.6891	2.6859	2.6634	2.7373	2.723	2.6702	2.6655	2.7027	2.6566	2.6865	2.7058	2.7276	2.6513	2.6351	2.6458	2.7138	2.6973	2.6763	2.6598	2.665	2.6565	2.6808	2.6933	2.662	2.6796	2.6843	2.6381	2.7109	2.6493	2.7123	2.6861	2.7015	2.6917
FSM8ab	Paper (1 layer)			2.6787	2.674	2.648	2.6541	2.6316	2.5954	2.6762	2.6441	2.67	2.6495	2.6889	2.6887	2.6858	2.6787	2.6398	2.6735	2.6985	2.6965	2.7059	2.6462	2.6566	2.6604	2.7091	2.708	2.6795	2.6499	2.6648	2.6358	2.682	2.6943	2.6649	2.6634	2.6572	2.6702	2.6643	2.6915	2.658	2.6664	2.6549	2.641	2.6649	2.6307	2.7281	2.6627	2.6606	2.6348
FSM8ab	Paper (1 layer)			2.7096	2.6727	2.7081	2.6394	2.6367	2.6642	2.6604	2.6731	2.6785	2.6782	2.7035	2.6718	2.7146	2.6885	2.6627	2.6995	2.6859	2.7126	2.6963	2.6669	2.7096	2.6634	2.712	2.6913	2.6814	2.6708	2.6603	2.6815	2.6576	2.7015	2.6834	2.6732	2.698	2.6736	2.6899	2.666	2.7097	2.7039	2.6771	2.6343	2.7122	2.6622	2.745	2.6965	2.7205	2.6743
FSM8ab	Paper (1 layer)			2.6584	2.6657	2.6446	2.6173	2.6154	2.591	2.6228	2.6342	2.6384	2.6235	2.6777	2.6415	2.6867	2.6502	2.6378	2.655	2.6744	2.6665	2.6371	2.6395	2.6317	2.6052	2.663	2.6539	2.6285	2.6512	2.6194	2.6245	2.6315	2.6518	2.6292	2.6469	2.6221	2.6226	2.6235	2.6555	2.6386	2.6162	2.6169	2.6096	2.6494	2.6271	2.683	2.6656	2.6641	2.684
FSM8ab	Paper (1 layer)			2.6325	2.6243	2.6489	2.5961	2.6001	2.6161	2.6191	2.6221	2.6463	2.5924	2.6436	2.645	2.6392	2.6121	2.6078	2.6048	2.6529	2.6534	2.6354	2.6105	2.6259	2.6144	2.6825	2.6597	2.6339	2.6271	2.6144	2.6096	2.6321	2.6308	2.6385	2.6266	2.6161	2.6099	2.6475	2.6353	2.6533	2.6149	2.6104	2.5915	2.6494	2.6229	2.6934	2.627	2.62	2.6374
FSM8ab	Paper (1 layer)			2.6536	2.6424	2.6563	2.5964	2.6104	2.6068	2.6433	2.6081	2.6868	2.6306	2.6758	2.6585	2.6661	2.6486	2.6764	2.6599	2.6692	2.6738	2.6488	2.6664	2.6535	2.6191	2.6689	2.6434	2.6749	2.6357	2.623	2.64	2.6457	2.6601	2.6693	2.6396	2.6477	2.6406	2.6378	2.6634	2.6227	2.6349	2.6469	2.619	2.6749	2.6137	2.6696	2.6508	2.6534	2.6652
FSM8ab	Paper (1 layer)			0.0697	0.0729	0.0737	0.0704	0.0708	0.0703	0.0722	0.0726	0.0723	0.0722	0.0716	0.0724	0.0735	0.0721	0.0726	0.0713	0.0717	0.0716	0.0732	0.0733	0.0732	0.0726	0.0721	0.0723	0.0723	0.0733	0.0728	0.0724	0.0724	0.0722	0.0731	0.0727	0.0733	0.0711	0.0711	0.0723	0.0712	0.0721	0.0733	0.0728	0.0737	0.0739	0.0726	0.0719	0.0716	0.0715
FSM8ab	Paper (1 layer)			0.07	0.0672	0.0671	0.0673	0.0679	0.0678	0.0683	0.0672	0.0682	0.0679	0.0676	0.0671	0.0683	0.0675	0.068	0.0684	0.0681	0.0685	0.0685	0.0683	0.0689	0.0673	0.0679	0.0682	0.0679	0.0689	0.0687	0.068	0.0667	0.0672	0.0684	0.0674	0.0686	0.068	0.0672	0.0684	0.0682	0.0679	0.0683	0.0673	0.0677	0.0681	0.0685	0.068	0.0672	0.0664
FSM8ab	Paper (1 layer)			0.0705	0.0696	0.0698	0.0688	0.0693	0.0689	0.0698	0.0693	0.0691	0.0694	0.0694	0.0696	0.0703	0.0694	0.0692	0.0707	0.0704	0.0692	0.0707	0.0702	0.0698	0.0696	0.0703	0.0698	0.0697	0.0697	0.0693	0.0701	0.0692	0.0684	0.0707	0.069	0.0687	0.0692	0.0687	0.0702	0.0694	0.069	0.0701	0.0695	0.069	0.0691	0.0698	0.0697	0.0696	0.0689
FSM8ab	Paper (1 layer)			0.068	0.0668	0.0674	0.0667	0.0675	0.0661	0.0674	0.0667	0.0675	0.0672	0.0671	0.0674	0.0675	0.0676	0.0675	0.0671	0.0677	0.0676	0.0672	0.0673	0.0679	0.0669	0.0674	0.0668	0.0671	0.0677	0.0666	0.0674	0.0665	0.0664	0.0674	0.0664	0.0673	0.0669	0.0672	0.067	0.0673	0.0669	0.0674	0.0667	0.0664	0.067	0.0671	0.0673	0.0665	0.0671
FSM8ab	Paper (1 layer)			0.0751	0.0744	0.0732	0.0734	0.0723	0.0738	0.0745	0.0742	0.0752	0.0745	0.0737	0.0745	0.0755	0.0737	0.0746	0.0749	0.0747	0.0735	0.0745	0.0741	0.0753	0.0742	0.0744	0.0747	0.0738	0.0745	0.0738	0.0742	0.0731	0.074	0.075	0.0742	0.0738	0.0746	0.0734	0.0744	0.0738	0.0735	0.0746	0.0741	0.0732	0.0743	0.0741	0.0746	0.0741	0.0733
FSM8ab	Paper (1 layer)			0.068	0.0673	0.0678	0.0669	0.0676	0.0666	0.0668	0.0675	0.068	0.0674	0.0668	0.0669	0.0678	0.067	0.0679	0.0679	0.0678	0.0677	0.067	0.0674	0.0672	0.0674	0.0676	0.0671	0.0676	0.0674	0.0677	0.0681	0.0668	0.0668	0.0677	0.0668	0.0671	0.0669	0.066	0.0666	0.0666	0.0666	0.0678	0.0669	0.0669	0.0677	0.0673	0.0667	0.0658	0.0669
FSM8ab	Paper (1 layer)			0.0675	0.0671	0.0668	0.0655	0.0671	0.0666	0.0671	0.0661	0.0673	0.0677	0.0655	0.0663	0.0674	0.0665	0.0673	0.0671	0.0676	0.0665	0.0664	0.0667	0.0676	0.0673	0.0679	0.0668	0.0671	0.0677	0.0665	0.0672	0.0661	0.0664	0.0675	0.0671	0.067	0.067	0.0663	0.0671	0.0667	0.0662	0.0664	0.0659	0.0657	0.0664	0.0663	0.0669	0.0656	0.0662
FSM8ab	Paper (1 layer)			0.0684	0.0663	0.0663	0.0653	0.067	0.0658	0.0673	0.0664	0.068	0.0671	0.0671	0.0663	0.0681	0.0668	0.0671	0.0678	0.0679	0.0672	0.0678	0.0674	0.0678	0.067	0.067	0.067	0.0675	0.0673	0.0675	0.0678	0.0658	0.0673	0.0672	0.0666	0.0669	0.0673	0.0667	0.0667	0.0671	0.0668	0.0671	0.0665	0.066	0.067	0.0673	0.0667	0.0668	0.0661
FSM8ab	Paper (1 layer)			0.0683	0.066	0.067	0.0659	0.067	0.0649	0.0663	0.0659	0.0678	0.0661	0.0663	0.0659	0.0674	0.0672	0.0679	0.0674	0.0675	0.0666	0.0673	0.0673	0.0673	0.0662	0.0658	0.0669	0.0673	0.0672	0.0672	0.0671	0.0662	0.067	0.0666	0.0663	0.0668	0.0666	0.0666	0.0664	0.0661	0.0661	0.0672	0.0657	0.0663	0.0666	0.0672	0.0663	0.0658	0.0662
FSM8ab	Paper (1 layer)			0.0676	0.0663	0.0662	0.0653	0.0672	0.0663	0.0665	0.0663	0.0679	0.0666	0.0646	0.0658	0.0672	0.0664	0.0671	0.067	0.0668	0.0663	0.0672	0.0672	0.0674	0.0663	0.0662	0.0662	0.0662	0.067	0.0666	0.0671	0.0662	0.0663	0.0678	0.0671	0.0663	0.0668	0.0667	0.0671	0.0665	0.0661	0.0675	0.0663	0.0668	0.0666	0.0664	0.0661	0.0656	0.0661
FSM8ab	Paper (1 layer)			0.067	0.066	0.0666	0.0657	0.0674	0.0671	0.0673	0.0656	0.0671	0.0676	0.0666	0.0671	0.0675	0.0666	0.0667	0.067	0.0671	0.0672	0.0668	0.0676	0.0681	0.0667	0.0665	0.0669	0.0667	0.0673	0.0663	0.0674	0.0662	0.0661	0.0684	0.0668	0.067	0.0667	0.0667	0.0671	0.0665	0.0667	0.0678	0.0664	0.0669	0.0663	0.0672	0.0673	0.0657	0.0667
FSM8ab	Paper (1 layer)			0.0684	0.0671	0.0678	0.0668	0.0678	0.0676	0.068	0.0674	0.0683	0.0671	0.0664	0.0684	0.0684	0.0677	0.0683	0.0679	0.0689	0.0677	0.0678	0.0681	0.0682	0.0677	0.0673	0.0678	0.0678	0.0681	0.0677	0.0682	0.0668	0.0678	0.0682	0.0668	0.0678	0.0676	0.0677	0.0678	0.0676	0.0669	0.0684	0.0667	0.0673	0.0678	0.0671	0.068	0.0666	0.0672
FSM8ab	Paper (1 layer)			0.0683	0.0672	0.0679	0.0662	0.0683	0.0674	0.0679	0.0664	0.0683	0.0675	0.0666	0.0676	0.0686	0.0679	0.0671	0.0674	0.0687	0.0675	0.0679	0.0681	0.0681	0.0677	0.0676	0.0675	0.0676	0.0686	0.0674	0.0684	0.0675	0.0678	0.0685	0.0676	0.0681	0.0679	0.0674	0.0672	0.0675	0.0676	0.0689	0.0677	0.0677	0.0679	0.0683	0.0675	0.0671	0.0672
FSM8ab	Paper (1 layer)			0.0689	0.0672	0.068	0.0662	0.0675	0.0675	0.068	0.0665	0.0686	0.068	0.0667	0.0677	0.0677	0.0675	0.0671	0.0681	0.068	0.0682	0.0679	0.0675	0.068	0.0674	0.0675	0.0674	0.0676	0.068	0.0679	0.0678	0.0676	0.0668	0.0688	0.0668	0.0678	0.0681	0.0673	0.0676	0.0671	0.0679	0.0686	0.068	0.0677	0.0681	0.0681	0.0683	0.0669	0.0673
FSM15ab	Paper (2 layers)			0.0709	0.07	0.0706	0.071	0.0709	0.0707	0.071	0.0709	0.0705	0.0699	0.07	0.071	0.0712	0.0709	0.0709	0.0707	0.0711	0.0699	0.0707	0.0711	0.0695	0.0709	0.0705	0.0697	0.0706	0.071	0.0708	0.0709	0.0697	0.0706	0.0722	0.071	0.0702	0.0704	0.0703	0.0701	0.07	0.0713	0.0711	0.0715	0.0699	0.0701	0.0719	0.0698	0.071	0.0713
FSM15ab	Paper (2 layers)			0.0706	0.069	0.0687	0.07	0.0704	0.0695	0.0692	0.0701	0.0681	0.069	0.0682	0.0691	0.0705	0.0691	0.0692	0.0685	0.0694	0.069	0.0696	0.0694	0.0679	0.068	0.0684	0.0689	0.0692	0.0686	0.0697	0.069	0.0681	0.0684	0.0693	0.0689	0.0683	0.0684	0.0681	0.0687	0.0684	0.0692	0.0685	0.0688	0.0677	0.0676	0.0702	0.0676	0.0687	0.0691
FSM15ab	Paper (2 layers)			0.0767	0.073	0.0726	0.074	0.0737	0.0744	0.0728	0.0737	0.0721	0.0725	0.0723	0.0753	0.072	0.0718	0.0724	0.0713	0.075	0.073	0.0713	0.0738	0.0717	0.0721	0.0738	0.072	0.0732	0.0729	0.0728	0.0758	0.0738	0.0749	0.0751	0.0738	0.0707	0.0732	0.0751	0.0722	0.0732	0.075	0.075	0.076	0.0746	0.0753	0.0745	0.074	0.0744	0.0756
FSM15ab	Paper (2 layers)			0.0709	0.069	0.0697	0.0698	0.0695	0.0692	0.0692	0.0704	0.0692	0.0695	0.0703	0.0694	0.0703	0.0693	0.0694	0.0689	0.0699	0.0698	0.0699	0.0701	0.0685	0.0694	0.0688	0.0694	0.0697	0.0685	0.0699	0.0687	0.0691	0.069	0.0699	0.0696	0.0683	0.0688	0.0692	0.0678	0.0687	0.0691	0.0695	0.0689	0.0683	0.0683	0.0692	0.0679	0.0686	0.0688
FSM15ab	Paper (2 layers)			0.0698	0.0674	0.0682	0.0685	0.0686	0.0675	0.0688	0.0684	0.0671	0.0677	0.0675	0.068	0.0683	0.0676	0.0682	0.0682	0.0689	0.068	0.0681	0.0681	0.0673	0.0677	0.0679	0.0673	0.0671	0.0669	0.0685	0.0671	0.0673	0.0672	0.0685	0.0675	0.0673	0.0681	0.0671	0.0657	0.0665	0.0669	0.0683	0.0671	0.0673	0.0665	0.0683	0.0667	0.0673	0.0675
FSM15ab	Paper (2 layers)			0.0698	0.0685	0.0692	0.0689	0.0687	0.0683	0.0689	0.0689	0.0676	0.0676	0.0684	0.0685	0.0689	0.0684	0.0682	0.0676	0.0681	0.0675	0.0688	0.0687	0.0678	0.0677	0.068	0.0679	0.0686	0.0678	0.0686	0.0674	0.0673	0.0677	0.0681	0.0675	0.0667	0.0673	0.0673	0.0675	0.0674	0.0675	0.0683	0.068	0.0677	0.0671	0.0679	0.0662	0.0679	0.0684
FSM15ab	Paper (2 layers)			0.0702	0.0678	0.0692	0.0704	0.0698	0.0688	0.0696	0.0694	0.069	0.068	0.0696	0.0686	0.0699	0.0692	0.0698	0.069	0.0698	0.0692	0.0685	0.0695	0.068	0.0686	0.0698	0.068	0.0692	0.0686	0.0692	0.0689	0.0677	0.0677	0.0692	0.0693	0.0682	0.0684	0.0677	0.0684	0.0683	0.0683	0.0683	0.0683	0.0681	0.0677	0.069	0.0683	0.0686	0.0687
FSM15ab	Paper (2 layers)			0.0713	0.0699	0.0704	0.0705	0.0707	0.0709	0.0714	0.0716	0.0708	0.0689	0.0705	0.0701	0.0704	0.0704	0.0698	0.07	0.0695	0.0707	0.0706	0.0706	0.0702	0.0694	0.07	0.0695	0.0703	0.0698	0.0696	0.0687	0.0693	0.0699	0.07	0.0701	0.069	0.0694	0.0697	0.0695	0.0702	0.0696	0.0698	0.0698	0.0698	0.0684	0.0698	0.0688	0.0693	0.0706
FSM15ab	Paper (2 layers)			0.07	0.0695	0.0692	0.0698	0.0696	0.0689	0.0695	0.0698	0.0692	0.0686	0.0698	0.0688	0.07	0.0691	0.0693	0.0682	0.0699	0.0689	0.0689	0.07	0.0689	0.0686	0.0686	0.0682	0.0687	0.0695	0.0692	0.068	0.0685	0.0677	0.0692	0.0693	0.0679	0.0681	0.068	0.0678	0.0674	0.0683	0.0694	0.0677	0.0684	0.0673	0.0693	0.0677	0.0678	0.0701
FSM15ab	Paper (2 layers)			0.0701	0.0701	0.07	0.0705	0.0709	0.0696	0.0704	0.0701	0.0698	0.0694	0.0693	0.07	0.0702	0.0701	0.0696	0.0699	0.0699	0.0692	0.0704	0.07	0.0687	0.0698	0.0693	0.0694	0.0697	0.069	0.0703	0.0696	0.0685	0.0684	0.0699	0.0695	0.0684	0.069	0.069	0.0687	0.0691	0.0691	0.0694	0.0691	0.069	0.0685	0.07	0.0683	0.0691	0.0693
FSM15ab	Paper (2 layers)			0.0703	0.0687	0.0695	0.0697	0.0693	0.0701	0.0697	0.0698	0.0685	0.0682	0.0687	0.0695	0.0708	0.0693	0.0689	0.0683	0.0696	0.0683	0.0689	0.0696	0.0686	0.0683	0.069	0.0688	0.0698	0.0676	0.0697	0.0686	0.0685	0.0677	0.0692	0.0695	0.0684	0.068	0.0686	0.0683	0.0682	0.068	0.0685	0.0684	0.0673	0.0671	0.0688	0.0665	0.069	0.0681
FSM15ab	Paper (2 layers)			0.0714	0.0709	0.071	0.0715	0.0711	0.0706	0.0713	0.0707	0.07	0.0711	0.0702	0.0705	0.072	0.0696	0.0698	0.0695	0.0705	0.0708	0.0703	0.071	0.0691	0.0702	0.0701	0.0699	0.0704	0.0691	0.0705	0.0699	0.07	0.0697	0.0709	0.0699	0.0693	0.0694	0.0698	0.069	0.0692	0.0706	0.0697	0.0697	0.0692	0.0691	0.0694	0.0683	0.07	0.0705
FSM15ab	Paper (2 layers)			0.0699	0.0692	0.0688	0.0705	0.0694	0.0696	0.0694	0.0697	0.068	0.0694	0.0685	0.0683	0.0694	0.0692	0.0694	0.068	0.0695	0.0689	0.0692	0.0694	0.0681	0.0686	0.0682	0.0695	0.0693	0.0688	0.0706	0.0685	0.0681	0.068	0.0688	0.0693	0.0682	0.0693	0.0689	0.0683	0.0687	0.0684	0.0701	0.0699	0.0694	0.0687	0.0694	0.0684	0.069	0.07
FSM15ab	Paper (2 layers)			0.0698	0.0691	0.0694	0.069	0.0686	0.0689	0.069	0.0691	0.0683	0.0679	0.0686	0.0688	0.0706	0.0681	0.0681	0.0675	0.0684	0.0682	0.0686	0.0692	0.0684	0.0682	0.0682	0.0681	0.069	0.0679	0.0687	0.0684	0.0676	0.0678	0.069	0.0683	0.0675	0.0678	0.0681	0.0682	0.0686	0.068	0.0694	0.0685	0.0675	0.0684	0.0685	0.0673	0.0679	0.0694
FSM15ab	Paper (2 layers)			0.0704	0.0694	0.0698	0.0698	0.0703	0.0702	0.0704	0.0702	0.0692	0.0694	0.07	0.0692	0.071	0.0697	0.0689	0.0688	0.0698	0.0695	0.07	0.0695	0.069	0.0694	0.0685	0.0692	0.07	0.0688	0.0704	0.0691	0.0688	0.0689	0.0702	0.0703	0.0688	0.0689	0.0694	0.0685	0.069	0.0692	0.069	0.0695	0.069	0.0689	0.0696	0.0686	0.0696	0.0706
FSM15ab	Paper (2 layers)			0.0693	0.068	0.0685	0.0678	0.0685	0.0691	0.0689	0.0684	0.068	0.0667	0.0678	0.0676	0.0689	0.0677	0.0689	0.0667	0.0676	0.0673	0.0674	0.0683	0.0672	0.0676	0.0668	0.0673	0.0677	0.0673	0.0672	0.0674	0.0673	0.0672	0.0681	0.067	0.0665	0.0674	0.0672	0.0668	0.0669	0.0675	0.0679	0.0674	0.0678	0.0666	0.0691	0.0669	0.0677	0.0679
FSM15ab	Paper (2 layers)			0.0702	0.0691	0.0696	0.0691	0.0701	0.0686	0.0694	0.0694	0.069	0.0689	0.0692	0.0692	0.07	0.0685	0.0679	0.0686	0.069	0.069	0.0689	0.0692	0.0677	0.0688	0.0678	0.0678	0.0684	0.0688	0.0686	0.0681	0.0681	0.0683	0.0689	0.0688	0.0678	0.0681	0.0681	0.0684	0.0677	0.0677	0.0682	0.0691	0.0681	0.0677	0.0687	0.0679	0.0684	0.0695
FSM15ab	Paper (2 layers)			0.0727	0.0698	0.0704	0.0706	0.0705	0.0715	0.0706	0.0719	0.0713	0.07	0.0713	0.0704	0.072	0.0715	0.0715	0.0711	0.0707	0.0699	0.0702	0.069	0.0682	0.0687	0.0683	0.0688	0.0688	0.0687	0.0697	0.0692	0.0682	0.0683	0.0696	0.0689	0.0683	0.0686	0.068	0.0679	0.0685	0.0688	0.0691	0.0695	0.0695	0.0689	0.0696	0.069	0.0712	0.0704
FSM15ab	Paper (2 layers)			0.0712	0.07	0.0692	0.0695	0.0698	0.0686	0.07	0.0698	0.0697	0.0683	0.0685	0.0688	0.0701	0.0694	0.07	0.0685	0.0689	0.0689	0.0696	0.0695	0.0685	0.0685	0.0687	0.0679	0.0687	0.0687	0.0694	0.0686	0.0683	0.0687	0.0694	0.07	0.0675	0.0689	0.0684	0.0687	0.0682	0.0683	0.0698	0.0692	0.0689	0.0685	0.07	0.0679	0.0688	0.0692
FSM15ab	Paper (2 layers)			0.0772	0.076	0.0759	0.0762	0.0764	0.0754	0.0769	0.0754	0.0758	0.075	0.075	0.0762	0.0765	0.0749	0.076	0.0752	0.0763	0.0757	0.0758	0.0763	0.075	0.0751	0.0747	0.0744	0.0746	0.0746	0.0764	0.0746	0.074	0.0749	0.0759	0.0752	0.074	0.0749	0.0743	0.075	0.0743	0.075	0.0758	0.075	0.074	0.0743	0.0758	0.0746	0.0751	0.0764
FSM15ab	Paper (2 layers)			0.0783	0.0757	0.0754	0.0771	0.077	0.0767	0.0771	0.0768	0.0762	0.0765	0.0771	0.076	0.0775	0.075	0.0762	0.0763	0.0767	0.0765	0.0768	0.0768	0.0759	0.0751	0.0755	0.0754	0.0759	0.0763	0.0765	0.0756	0.0754	0.0751	0.0756	0.076	0.0746	0.0746	0.0746	0.0748	0.0758	0.0759	0.0766	0.0764	0.0756	0.0754	0.0768	0.0749	0.0762	0.0773
FSM15ab	Paper (2 layers)			0.0735	0.0724	0.0722	0.0727	0.0729	0.0727	0.0724	0.0722	0.0724	0.0726	0.0722	0.0726	0.074	0.0724	0.0726	0.0726	0.0733	0.0723	0.073	0.0732	0.0717	0.0718	0.0723	0.0716	0.0719	0.0726	0.0719	0.0726	0.071	0.0712	0.0727	0.0723	0.0713	0.0716	0.0717	0.071	0.0716	0.0716	0.0729	0.0724	0.0717	0.0711	0.0722	0.0717	0.0719	0.0725
FSM15ab	Paper (2 layers)			0.0721	0.0711	0.0709	0.0717	0.0709	0.0709	0.0712	0.0707	0.0717	0.0708	0.0708	0.071	0.0717	0.0712	0.0711	0.0701	0.0713	0.0709	0.0709	0.071	0.0706	0.0697	0.069	0.0698	0.0706	0.0702	0.0715	0.0693	0.0698	0.0698	0.0714	0.0706	0.0697	0.0695	0.07	0.0702	0.0697	0.0709	0.0708	0.0708	0.07	0.0698	0.07	0.0697	0.0703	0.0714
FSM15ab	Paper (2 layers)			0.0708	0.0694	0.0688	0.0702	0.069	0.0691	0.0703	0.0693	0.0691	0.0691	0.0692	0.0694	0.0708	0.0692	0.069	0.0682	0.0698	0.0685	0.0702	0.0704	0.0694	0.0693	0.0692	0.0697	0.0699	0.0698	0.0692	0.0685	0.0693	0.069	0.0699	0.0695	0.0682	0.0685	0.0674	0.0683	0.0678	0.0686	0.0692	0.0693	0.0682	0.068	0.0691	0.0667	0.0689	0.0698
FSM15ab	Paper (2 layers)			0.0752	0.0732	0.0737	0.0731	0.074	0.0741	0.0742	0.0741	0.0734	0.0727	0.0738	0.0737	0.0749	0.0741	0.0738	0.0728	0.074	0.0732	0.0738	0.0743	0.0733	0.0733	0.0731	0.0732	0.0735	0.073	0.0744	0.0737	0.0731	0.0733	0.0742	0.0734	0.0725	0.0737	0.0734	0.0735	0.0736	0.073	0.0742	0.0746	0.0742	0.0731	0.0748	0.0738	0.0746	0.0747
FSM15ab	Paper (2 layers)			0.0698	0.0682	0.0683	0.0689	0.0684	0.0687	0.0684	0.0688	0.0685	0.0671	0.0685	0.0676	0.0694	0.0677	0.0673	0.0664	0.0678	0.0669	0.0676	0.0675	0.0679	0.0679	0.0679	0.0673	0.0679	0.0674	0.0677	0.0676	0.067	0.0669	0.0683	0.0682	0.0668	0.0673	0.0672	0.0677	0.0678	0.0681	0.0682	0.0689	0.0675	0.0674	0.0684	0.0679	0.0682	0.069
FSM15ab	Paper (2 layers)			0.0859	0.0851	0.0842	0.0855	0.0854	0.0853	0.0857	0.0854	0.0846	0.0839	0.0851	0.084	0.0857	0.0837	0.0852	0.0836	0.0849	0.0853	0.0845	0.0845	0.0833	0.0841	0.0839	0.0836	0.0846	0.084	0.0856	0.0831	0.084	0.0832	0.0852	0.0853	0.0829	0.0838	0.0842	0.0844	0.0842	0.0848	0.0847	0.0845	0.0838	0.0831	0.0845	0.0832	0.0839	0.0848
FSM15ab	Paper (2 layers)			3.5	3.5	3.5	3.5	3.5	3.5	3.5	3.4188	3.5	3.4834	3.4324	3.5	3.5	3.5	3.5	3.4675	3.4139	3.4941	3.5	3.4812	3.3012	3.3751	3.4453	3.4069	3.5	3.4477	3.4263	3.1946	3.3279	3.5	3.3759	3.4255	3.5	3.2953	3.3228	3.423	3.5	3.2877	3.245	3.4225	3.2953	3.3875	3.2882	3.473	3.5	3.3416
FSM15ab	Paper (2 layers)			3.5	3.4468	3.3483	3.4991	3.5	3.4042	3.5	3.2468	3.5	3.4877	3.3456	3.3909	3.5	3.5	3.3889	3.2159	3.3153	3.224	3.3956	3.4855	3.2475	3.4308	3.2532	3.2145	3.3804	3.4241	3.3179	3.2647	3.2845	3.4292	3.2532	3.3351	3.5	3.2536	3.3211	3.2561	3.5	3.2182	3.1942	3.3557	3.2128	3.3178	3.1957	3.3606	3.3964	3.4233
FSM15ab	Paper (2 layers)			3.5	3.5	3.4742	3.5	3.5	3.4697	3.5	3.2055	3.5	3.3734	3.5	3.4689	3.4895	3.5	3.391	3.2665	3.4309	3.5	3.3392	3.4442	3.351	3.4098	3.5	3.3256	3.3949	3.5	3.3176	3.1547	3.5	3.5	3.3788	3.4341	3.5	3.2471	3.4811	3.4301	3.4708	3.3231	3.425	3.4492	3.3443	3.3628	3.2602	3.3832	3.3994	3.4316
FSM15ab	Paper (2 layers)			3.5	3.5	3.5	3.5	3.5	3.5	3.5	3.4472	3.5	3.5	3.5	3.5	3.5	3.5	3.5	3.4127	3.3844	3.5	3.5	3.5	3.5	3.5	3.5	3.5	3.5	3.5	3.5	3.5	3.5	3.5	3.5	3.5	3.5	3.4989	3.5	3.5	3.5	3.5	3.4294	3.5	3.4024	3.5	3.3587	3.5	3.5	3.5
FSM15ab	Paper (2 layers)			3.5	3.5	3.5	3.5	3.5	3.5	3.5	3.4958	3.5	3.5	3.4671	3.5	3.4892	3.5	3.4875	3.3917	3.3533	3.4393	3.5	3.4733	3.2513	3.4424	3.4431	3.4369	3.5	3.4806	3.5	3.3259	3.5	3.4016	3.5	3.4147	3.5	3.4508	3.3694	3.4855	3.5	3.2873	3.2708	3.5	3.2754	3.397	3.3581	3.4301	3.3838	3.47
FSM15ab	Paper (2 layers)			0.0707	0.069	0.0696	0.0699	0.0692	0.0699	0.069	0.069	0.0694	0.0686	0.0685	0.0699	0.0704	0.0689	0.0688	0.0674	0.0688	0.0686	0.0685	0.0698	0.0682	0.0684	0.0693	0.0696	0.0696	0.0696	0.0697	0.0688	0.0684	0.0683	0.0697	0.0696	0.0681	0.0691	0.0694	0.0688	0.069	0.0688	0.0695	0.0694	0.0687	0.0682	0.0701	0.0688	0.0689	0.0701
FSM15ab	Paper (2 layers)			0.0701	0.0686	0.0684	0.0688	0.0692	0.069	0.0696	0.07	0.0678	0.0683	0.0691	0.0682	0.0696	0.0682	0.0683	0.0683	0.0681	0.0688	0.0689	0.0691	0.0682	0.0685	0.0674	0.0689	0.0689	0.0688	0.0688	0.0678	0.0681	0.0679	0.069	0.0687	0.0684	0.0683	0.0685	0.0679	0.0685	0.0682	0.0692	0.0695	0.0692	0.0676	0.0687	0.0677	0.0689	0.0695
FSM15ab	Paper (2 layers)			0.0702	0.0679	0.0682	0.0688	0.0688	0.0681	0.0684	0.0681	0.0675	0.068	0.0672	0.0685	0.0692	0.0678	0.0677	0.0674	0.0678	0.0681	0.0678	0.0688	0.068	0.068	0.067	0.0681	0.068	0.0678	0.0695	0.0682	0.0679	0.0681	0.0692	0.0687	0.0673	0.0684	0.0679	0.0675	0.0683	0.0686	0.0692	0.0683	0.0677	0.0663	0.0681	0.0672	0.0682	0.0687
FSM15ab	Paper (2 layers)			0.0906	0.0902	0.0904	0.0906	0.0914	0.0896	0.0905	0.0906	0.089	0.0893	0.0895	0.0897	0.0905	0.09	0.0896	0.0885	0.09	0.0902	0.0901	0.0898	0.0889	0.09	0.09	0.0901	0.0905	0.0906	0.09	0.0891	0.0902	0.09	0.0922	0.0898	0.0905	0.0906	0.0896	0.0894	0.0893	0.0907	0.0913	0.0899	0.0901	0.0894	0.0902	0.0888	0.0904	0.0909
FSM15ab	Paper (2 layers)			0.0717	0.0706	0.0713	0.0711	0.0711	0.0708	0.0705	0.0712	0.0701	0.0703	0.0706	0.0699	0.0712	0.0704	0.0714	0.0697	0.0701	0.0713	0.0708	0.0717	0.0705	0.0702	0.0704	0.0712	0.0708	0.0706	0.0712	0.0699	0.0703	0.0697	0.0715	0.0699	0.0694	0.0701	0.0698	0.0696	0.0702	0.0699	0.0711	0.0709	0.07	0.0693	0.0716	0.0691	0.0696	0.0707
FSM15ab	Paper (2 layers)			0.0702	0.0686	0.0697	0.0693	0.0687	0.0682	0.0685	0.0694	0.0685	0.0675	0.0687	0.068	0.0692	0.0685	0.0687	0.0684	0.0689	0.068	0.0693	0.0696	0.0683	0.0691	0.0687	0.0696	0.0691	0.0691	0.0691	0.068	0.0687	0.0687	0.0703	0.069	0.0685	0.0688	0.0682	0.0685	0.068	0.0691	0.0686	0.0697	0.0687	0.0681	0.069	0.0675	0.0685	0.0689
FSM15ab	Paper (2 layers)			0.0694	0.0681	0.0683	0.0692	0.0679	0.0682	0.0682	0.0685	0.0679	0.0672	0.0678	0.0673	0.0685	0.0676	0.0683	0.0674	0.0685	0.0679	0.069	0.0679	0.0684	0.0679	0.0685	0.0681	0.0678	0.0677	0.069	0.0678	0.068	0.0681	0.0683	0.0686	0.0673	0.068	0.0676	0.0675	0.0676	0.0684	0.0686	0.0683	0.0674	0.0673	0.0682	0.0674	0.068	0.0688
FSM15ab	Paper (2 layers)			3.5	3.3962	3.3789	3.5	3.228	3.392	3.4845	3.2285	3.5	3.5	3.3523	3.3708	3.3358	3.4355	3.2947	3.1691	3.3083	3.3448	3.2843	3.4139	3.2309	3.264	3.3	3.2081	3.4971	3.5	3.3228	3.2211	3.2524	3.3895	3.3737	3.3675	3.4881	3.1667	3.3866	3.1622	3.3558	3.2412	3.2554	3.325	3.1503	3.1675	3.2469	3.2025	3.3454	3.3746
FSM15ab	Paper (2 layers)			3.5	3.3821	3.3682	3.5	3.4692	3.5	3.4415	3.4451	3.5	3.4821	3.3235	3.4553	3.481	3.5	3.4196	3.1859	3.2806	3.4502	3.4128	3.5	3.4544	3.2613	3.3571	3.2955	3.5	3.5	3.4537	3.2466	3.3128	3.5	3.3584	3.3825	3.429	3.1564	3.414	3.3578	3.4111	3.3143	3.3409	3.3489	3.3338	3.2223	3.2879	3.3609	3.5	3.5
FSM15ab	Paper (2 layers)			3.4908	3.1002	3.1946	3.361	3.1354	3.1694	3.2648	3.1247	3.2021	3.1914	3.1042	3.1468	3.1997	3.3256	3.1759	3.0258	3.2227	3.128	3.1878	3.1989	3.1131	3.1808	3.1694	3.0673	3.2035	3.3007	3.1984	3.1596	3.2032	3.3714	3.2106	3.1743	3.2572	3.0525	3.2013	3.2163	3.2482	3.1	3.2118	3.2236	3.081	3.1128	3.1797	3.1989	3.2949	3.1979
FSM15ab	Paper (2 layers)			3.5	3.3397	3.4654	3.5	3.4605	3.3085	3.5	3.3142	3.5	3.4818	3.4658	3.2679	3.5	3.5	3.5	3.3596	3.4127	3.4373	3.411	3.4567	3.3323	3.3177	3.408	3.4357	3.5	3.5	3.3761	3.3915	3.2832	3.5	3.4694	3.4624	3.5	3.2996	3.5	3.3907	3.5	3.5	3.4885	3.4801	3.3233	3.3424	3.3108	3.4108	3.5	3.5
FSM15ab	Paper (2 layers)			3.5	3.4599	3.5	3.4561	3.497	3.4192	3.5	3.3081	3.5	3.4945	3.2956	3.3399	3.4077	3.5	3.5	3.2607	3.3096	3.4983	3.4565	3.2957	3.3505	3.3397	3.3022	3.3749	3.4253	3.5	3.387	3.2169	3.2401	3.5	3.3791	3.2873	3.4449	3.2161	3.4059	3.4677	3.4614	3.3017	3.3228	3.4726	3.2029	3.2773	3.2259	3.1695	3.5	3.4796
FSM15ab	Paper (2 layers)			0.0695	0.0675	0.0689	0.0682	0.0684	0.0683	0.0677	0.0671	0.067	0.0675	0.0674	0.0679	0.0688	0.0676	0.0676	0.0665	0.0677	0.0675	0.0678	0.0681	0.067	0.067	0.0686	0.0673	0.0678	0.0682	0.0675	0.068	0.0676	0.0662	0.0687	0.0683	0.0683	0.0668	0.0676	0.0674	0.0678	0.067	0.0674	0.0685	0.0667	0.0675	0.068	0.0669	0.0678	0.0685
FSM15ab	Paper (2 layers)			0.0688	0.068	0.0679	0.0677	0.0685	0.0681	0.0681	0.0678	0.0675	0.0674	0.0673	0.0675	0.0683	0.0674	0.0677	0.067	0.0679	0.0671	0.0674	0.0684	0.0671	0.0678	0.0676	0.0677	0.0678	0.068	0.0683	0.0675	0.0678	0.0671	0.0692	0.0683	0.0675	0.0679	0.0678	0.0679	0.0675	0.0677	0.0687	0.0674	0.0672	0.0671	0.0682	0.067	0.0675	0.0683
FSM15ab	Paper (2 layers)			0.0719	0.07	0.0702	0.0712	0.0704	0.07	0.0706	0.0702	0.0699	0.0694	0.0694	0.0703	0.0702	0.0699	0.0696	0.0702	0.0704	0.0709	0.0705	0.0701	0.0691	0.0701	0.0701	0.0702	0.071	0.0704	0.0712	0.0697	0.0699	0.0687	0.07	0.0708	0.0691	0.0697	0.0695	0.0692	0.0698	0.0688	0.0702	0.0708	0.0695	0.0697	0.0705	0.0697	0.0705	0.0709
FSM15ab	Paper (2 layers)			0.07	0.0684	0.0686	0.0715	0.0697	0.0696	0.0689	0.0691	0.0683	0.0695	0.0692	0.0685	0.0699	0.0688	0.0695	0.0688	0.0688	0.0697	0.0691	0.0702	0.0696	0.0699	0.0694	0.069	0.07	0.0703	0.0711	0.0694	0.0698	0.0702	0.0707	0.0703	0.0695	0.0683	0.0701	0.0694	0.0688	0.0705	0.0703	0.0696	0.0692	0.0683	0.0686	0.0684	0.0688	0.0691
FSM15ab	Paper (2 layers)			0.0717	0.0691	0.0698	0.0696	0.0704	0.0695	0.0696	0.0696	0.069	0.0688	0.0692	0.0693	0.0707	0.0695	0.0696	0.068	0.07	0.0701	0.0703	0.0699	0.0695	0.0699	0.0697	0.0696	0.0698	0.0696	0.0705	0.0695	0.0692	0.0688	0.0704	0.0691	0.0683	0.0697	0.0687	0.0684	0.069	0.0689	0.0692	0.0699	0.0689	0.068	0.0693	0.0677	0.0697	0.0702
FSM15ab	Paper (2 layers)			0.0732	0.0718	0.0726	0.0725	0.0715	0.0727	0.0721	0.0719	0.072	0.0705	0.0717	0.07	0.0728	0.0701	0.0717	0.0715	0.0718	0.0714	0.0708	0.0724	0.0711	0.0715	0.0715	0.0703	0.0715	0.0708	0.0719	0.0698	0.071	0.0705	0.0715	0.0706	0.0694	0.0711	0.0702	0.0697	0.0729	0.0717	0.0722	0.0707	0.0709	0.07	0.0715	0.071	0.0717	0.0716
FSM15ab	Paper (2 layers)			0.0691	0.0685	0.0681	0.0693	0.069	0.068	0.0668	0.069	0.0684	0.0678	0.0682	0.0683	0.0691	0.0685	0.0694	0.0679	0.069	0.069	0.0687	0.0689	0.0682	0.0682	0.0689	0.0684	0.068	0.0693	0.069	0.0678	0.0691	0.0679	0.0691	0.0697	0.0685	0.0685	0.0678	0.0678	0.0672	0.0677	0.0691	0.0683	0.0679	0.0675	0.0687	0.0671	0.0681	0.0685
FSM15ab	Paper (2 layers)			3.5	3.2578	3.1461	3.3694	3.2849	3.3085	3.2278	3.1911	3.3594	3.1623	3.3403	3.238	3.408	3.3455	3.2634	3.1913	3.3009	3.3214	3.2524	3.3562	3.1861	3.1589	3.251	3.4174	3.3249	3.3514	3.2387	3.1998	3.2617	3.359	3.4385	3.3028	3.3934	3.0954	3.2632	3.2308	3.4184	3.1547	3.2674	3.3116	3.1598	3.2619	3.2233	3.2116	3.2948	3.2898
FSM15ab	Paper (2 layers)			3.5	3.4336	3.4172	3.5	3.5	3.5	3.5	3.4528	3.5	3.5	3.5	3.5	3.5	3.5	3.5	3.4847	3.5	3.5	3.5	3.5	3.5	3.5	3.5	3.5	3.5	3.5	3.5	3.3373	3.3753	3.5	3.5	3.5	3.5	3.5	3.5	3.4531	3.5	3.4826	3.5	3.5	3.3893	3.4018	3.4305	3.5	3.5	3.5
FSM15ab	Paper (2 layers)			3.5	3.5	3.4849	3.5	3.5	3.5	3.5	3.4437	3.5	3.5	3.5	3.5	3.5	3.5	3.5	3.5	3.5	3.5	3.4692	3.5	3.5	3.4776	3.5	3.5	3.5	3.5	3.5	3.5	3.5	3.5	3.5	3.5	3.5	3.4937	3.5	3.5	3.5	3.5	3.5	3.5	3.5	3.4914	3.5	3.5	3.5	3.5
FSM15ab	Paper (2 layers)			3.5	3.5	3.5	3.5	3.5	3.5	3.5	3.5	3.5	3.5	3.5	3.5	3.5	3.5	3.5	3.4844	3.5	3.5	3.5	3.5	3.5	3.5	3.5	3.5	3.5	3.5	3.5	3.4292	3.5	3.5	3.5	3.4735	3.5	3.5	3.4559	3.5	3.5	3.5	3.5	3.5	3.3841	3.4005	3.5	3.438	3.5	3.5
FSM15ab	Paper (2 layers)			3.5	3.5	3.5	3.5	3.5	3.5	3.5	3.3768	3.5	3.5	3.5	3.4972	3.5	3.5	3.5	3.3787	3.5	3.5	3.5	3.5	3.39	3.3335	3.457	3.5	3.4634	3.5	3.4975	3.3485	3.3342	3.5	3.5	3.474	3.5	3.4813	3.4656	3.5	3.5	3.4273	3.4964	3.5	3.4515	3.2685	3.3183	3.3899	3.5	3.5
FSM15ab	Paper (2 layers)			0.0687	0.0685	0.0679	0.0678	0.0685	0.0676	0.0678	0.0681	0.0684	0.067	0.0681	0.0686	0.0689	0.0681	0.0685	0.0678	0.0688	0.0679	0.0696	0.0696	0.0675	0.0682	0.0678	0.0678	0.0688	0.0692	0.0695	0.0676	0.0679	0.068	0.0683	0.068	0.0679	0.068	0.0682	0.0673	0.0686	0.0682	0.0686	0.0683	0.0678	0.068	0.0686	0.0675	0.0678	0.0693
FSM15ab	Paper (2 layers)			0.0944	0.0933	0.0928	0.0927	0.093	0.0927	0.0931	0.0935	0.0917	0.0925	0.0927	0.0927	0.0945	0.0926	0.0924	0.0929	0.0937	0.0931	0.0933	0.0941	0.092	0.0934	0.0926	0.0934	0.094	0.0936	0.0941	0.0925	0.093	0.0927	0.0942	0.0934	0.0924	0.0931	0.0931	0.0931	0.0929	0.093	0.0936	0.0921	0.093	0.0915	0.0935	0.0919	0.0931	0.0939
FSM15ab	Paper (2 layers)			0.0699	0.0678	0.0685	0.0687	0.0689	0.068	0.0686	0.0685	0.0685	0.0674	0.0684	0.0676	0.07	0.0684	0.0694	0.0683	0.0687	0.0677	0.0685	0.069	0.0681	0.0683	0.0686	0.0682	0.0693	0.0686	0.068	0.0682	0.0685	0.0679	0.0697	0.0684	0.0673	0.0674	0.0679	0.0677	0.0679	0.0681	0.0697	0.0686	0.0684	0.0671	0.068	0.0659	0.0674	0.0688
FSM15ab	Paper (2 layers)			0.0704	0.069	0.0689	0.0699	0.0689	0.0685	0.0702	0.0689	0.0682	0.0684	0.0688	0.069	0.07	0.0688	0.0694	0.0691	0.0699	0.0689	0.0696	0.0701	0.0688	0.069	0.069	0.0685	0.0694	0.0691	0.069	0.0687	0.0682	0.0687	0.0699	0.0691	0.068	0.0689	0.0689	0.0686	0.0683	0.0688	0.0701	0.0698	0.0681	0.0684	0.0691	0.0679	0.0681	0.0701
FSM15ab	Paper (2 layers)			0.0726	0.0712	0.0723	0.0706	0.0723	0.0718	0.0716	0.0718	0.0719	0.0713	0.0721	0.0711	0.0735	0.0707	0.0723	0.072	0.0718	0.0715	0.0712	0.0726	0.0709	0.0715	0.0708	0.0716	0.0715	0.072	0.0716	0.071	0.0715	0.0712	0.0727	0.071	0.0708	0.0707	0.0708	0.071	0.0713	0.0708	0.0725	0.0717	0.071	0.0709	0.0719	0.0708	0.0721	0.0733
FSM15ab	Paper (2 layers)			0.0701	0.0687	0.0678	0.069	0.0686	0.0681	0.069	0.0688	0.0686	0.069	0.0683	0.0693	0.0697	0.0684	0.0694	0.0676	0.0688	0.0683	0.0694	0.0691	0.0679	0.0686	0.0678	0.0681	0.0689	0.0688	0.0691	0.0689	0.0684	0.0668	0.0694	0.0685	0.0679	0.0681	0.0684	0.0684	0.0684	0.0677	0.0693	0.0677	0.0686	0.0676	0.0692	0.0682	0.0682	0.0688
FSM15ab	Paper (2 layers)			0.07	0.0684	0.0678	0.0677	0.0677	0.0682	0.0679	0.0681	0.0684	0.0671	0.0692	0.0678	0.0699	0.0684	0.0687	0.0672	0.0683	0.0682	0.0684	0.0683	0.0671	0.0675	0.0674	0.0671	0.0682	0.0674	0.0676	0.0687	0.0676	0.0678	0.0685	0.0678	0.0672	0.0684	0.0682	0.0667	0.0672	0.0675	0.0682	0.0675	0.0671	0.0665	0.0685	0.0667	0.0686	0.0683
FSM15ab	Paper (2 layers)			3.5	3.5	3.5	3.5	3.5	3.5	3.5	3.5	3.5	3.5	3.5	3.5	3.5	3.5	3.5	3.4845	3.5	3.5	3.5	3.5	3.5	3.5	3.5	3.5	3.5	3.5	3.5	3.4535	3.5	3.5	3.5	3.5	3.5	3.5	3.5	3.5	3.5	3.5	3.5	3.5	3.5	3.4678	3.5	3.5	3.5	3.5
FSM15ab	Paper (2 layers)			3.5	3.5	3.5	3.5	3.5	3.5	3.5	3.5	3.5	3.5	3.5	3.4806	3.5	3.5	3.5	3.5	3.4317	3.5	3.5	3.5	3.5	3.5	3.5	3.5	3.5	3.5	3.5	3.5	3.4706	3.5	3.5	3.5	3.5	3.5	3.5	3.5	3.5	3.5	3.5	3.5	3.5	3.3563	3.5	3.4542	3.5	3.5
FSM15ab	Paper (2 layers)			3.5	3.5	3.5	3.5	3.5	3.5	3.5	3.5	3.5	3.5	3.5	3.5	3.5	3.5	3.5	3.5	3.5	3.5	3.5	3.5	3.5	3.5	3.5	3.5	3.5	3.5	3.5	3.4715	3.5	3.5	3.5	3.5	3.5	3.5	3.5	3.5	3.5	3.5	3.5	3.5	3.5	3.5	3.5	3.5	3.5	3.5
FSM15ab	Paper (2 layers)			3.5	3.5	3.4905	3.5	3.5	3.5	3.5	3.5	3.5	3.5	3.5	3.5	3.5	3.5	3.5	3.5	3.5	3.5	3.5	3.5	3.5	3.5	3.5	3.5	3.5	3.5	3.5	3.4408	3.5	3.5	3.5	3.5	3.5	3.4872	3.5	3.5	3.5	3.5	3.5	3.5	3.5	3.5	3.5	3.5	3.5	3.5
FSM15ab	Paper (2 layers)			3.5	3.5	3.5	3.5	3.5	3.5	3.5	3.4695	3.5	3.5	3.5	3.5	3.5	3.5	3.5	3.4876	3.5	3.5	3.5	3.5	3.4663	3.5	3.5	3.5	3.5	3.5	3.5	3.4255	3.4668	3.5	3.5	3.5	3.5	3.4389	3.5	3.4885	3.5	3.5	3.5	3.5	3.5	3.461	3.5	3.5	3.4089	3.5
FSM15ab	Paper (2 layers)			0.07	0.0688	0.0691	0.0689	0.0685	0.069	0.0691	0.0694	0.068	0.0687	0.0697	0.0697	0.0703	0.0693	0.0698	0.0691	0.0695	0.069	0.0688	0.0697	0.0696	0.0693	0.0687	0.0688	0.0695	0.0697	0.07	0.0694	0.0682	0.0671	0.0697	0.0695	0.069	0.0692	0.069	0.0682	0.068	0.0681	0.0689	0.0687	0.0686	0.0686	0.0697	0.0677	0.0689	0.0695
FSM15ab	Paper (2 layers)			0.0688	0.0672	0.0676	0.0685	0.0682	0.0678	0.0681	0.0685	0.0672	0.0678	0.0681	0.0678	0.0691	0.0679	0.0683	0.0679	0.0678	0.0682	0.0682	0.0695	0.0671	0.068	0.0681	0.068	0.0684	0.067	0.0677	0.0679	0.0666	0.0665	0.0675	0.0672	0.0669	0.0671	0.0665	0.0668	0.0672	0.0674	0.067	0.0674	0.0678	0.0661	0.0675	0.0665	0.0676	0.0683
FSM15ab	Paper (2 layers)			0.0799	0.0771	0.0769	0.0766	0.0763	0.0771	0.0779	0.0774	0.0765	0.0764	0.0771	0.0778	0.0775	0.0771	0.0779	0.0762	0.0777	0.0776	0.0778	0.0778	0.0763	0.0765	0.0779	0.0768	0.0769	0.0766	0.0772	0.077	0.0767	0.0767	0.0775	0.0773	0.077	0.0763	0.0772	0.077	0.077	0.0769	0.0781	0.0771	0.0767	0.0765	0.0779	0.0755	0.0777	0.0769
FSM15ab	Paper (2 layers)			0.0739	0.0714	0.0723	0.0725	0.0715	0.0719	0.072	0.0721	0.0721	0.0718	0.0729	0.0714	0.0725	0.0715	0.0721	0.0722	0.0725	0.0717	0.0726	0.0721	0.072	0.0713	0.0718	0.0713	0.0719	0.0719	0.0725	0.0709	0.0711	0.0709	0.0725	0.072	0.0713	0.0709	0.0705	0.071	0.0719	0.0702	0.0731	0.0722	0.0724	0.0708	0.0724	0.07	0.0713	0.0721
FSM15ab	Paper (2 layers)			0.075	0.0741	0.0737	0.0733	0.0746	0.0729	0.0744	0.0739	0.0744	0.0736	0.0734	0.0741	0.0747	0.0738	0.0745	0.0733	0.0742	0.0739	0.0742	0.0745	0.0725	0.0743	0.0741	0.0735	0.0745	0.073	0.0743	0.0742	0.0732	0.0732	0.0744	0.0737	0.0723	0.0728	0.0732	0.0726	0.0733	0.0734	0.0746	0.0736	0.0735	0.0721	0.0735	0.073	0.0749	0.0745
FSM15ab	Paper (2 layers)			0.0721	0.0705	0.0696	0.0692	0.0707	0.0697	0.0704	0.0708	0.0691	0.0702	0.0706	0.0698	0.0712	0.0694	0.0698	0.0694	0.0714	0.0687	0.0697	0.0713	0.0694	0.0702	0.0702	0.07	0.0702	0.0692	0.0695	0.071	0.069	0.0695	0.07	0.0703	0.0695	0.0694	0.0691	0.0679	0.0679	0.0698	0.0703	0.0686	0.0687	0.0696	0.0704	0.0675	0.0707	0.0704
FSM15ab	Paper (2 layers)			0.0697	0.0682	0.0678	0.0693	0.069	0.0692	0.068	0.0688	0.0687	0.0687	0.0698	0.0682	0.0696	0.0684	0.0688	0.0686	0.0686	0.068	0.0689	0.0687	0.0685	0.0689	0.0684	0.0669	0.0693	0.0687	0.0692	0.0678	0.0678	0.0673	0.0688	0.0689	0.0684	0.0676	0.0679	0.0675	0.0675	0.0684	0.0689	0.0692	0.0675	0.0676	0.069	0.0677	0.0692	0.0687
FSM15ab	Paper (2 layers)			3.5	3.5	3.4713	3.5	3.5	3.5	3.5	3.5	3.5	3.4334	3.5	3.4901	3.5	3.4655	3.5	3.325	3.5	3.5	3.5	3.5	3.5	3.4888	3.48	3.5	3.5	3.5	3.5	3.5	3.219	3.5	3.5	3.5	3.5	3.2895	3.5	3.4279	3.5	3.4443	3.5	3.5	3.4392	3.3597	3.3013	3.5	3.5	3.5
FSM15ab	Paper (2 layers)			2.688	2.6289	2.6209	2.644	2.6241	2.6673	2.6549	2.6526	2.6616	2.6475	2.6537	2.6447	2.6729	2.679	2.6581	2.6125	2.6791	2.6676	2.6526	2.6836	2.6867	2.6446	2.6484	2.6916	2.6361	2.6967	2.6726	2.6635	2.651	2.6781	2.6635	2.6581	2.6899	2.6303	2.6685	2.655	2.7074	2.6366	2.6838	2.676	2.6699	2.6343	2.6741	2.6763	2.6898	2.6868
FSM15ab	Paper (2 layers)			2.407	2.3668	2.3462	2.3644	2.3706	2.3994	2.3759	2.3885	2.3785	2.3633	2.3891	2.3779	2.3832	2.385	2.3812	2.3714	2.3861	2.394	2.3949	2.391	2.3828	2.3757	2.3806	2.3931	2.4016	2.412	2.391	2.389	2.3789	2.4038	2.3853	2.3853	2.3891	2.37	2.3862	2.3934	2.4065	2.3675	2.3888	2.3835	2.3888	2.3743	2.3723	2.4023	2.4084	2.3935
FSM15ab	Paper (2 layers)			2.346	2.3099	2.3002	2.3109	2.3145	2.3241	2.3172	2.3219	2.3295	2.3057	2.316	2.3283	2.3385	2.3411	2.3305	2.3081	2.3324	2.3346	2.3179	2.3267	2.3425	2.3196	2.3352	2.3314	2.3439	2.3548	2.3438	2.3419	2.3298	2.3461	2.339	2.3297	2.3445	2.3223	2.3451	2.3293	2.3512	2.3251	2.3286	2.3356	2.3249	2.3358	2.3229	2.3469	2.3535	2.3376
FSM15ab	Paper (2 layers)			2.2569	2.2341	2.219	2.244	2.2343	2.2512	2.2446	2.239	2.243	2.2453	2.2416	2.2532	2.2551	2.2566	2.2583	2.2321	2.2476	2.2502	2.2494	2.256	2.2512	2.25	2.2608	2.2435	2.2689	2.2693	2.2638	2.2438	2.2498	2.2695	2.262	2.2603	2.257	2.2301	2.2517	2.2579	2.2682	2.2489	2.2549	2.2691	2.2475	2.2483	2.2344	2.2663	2.2681	2.2727
FSM15ab	Paper (2 layers)			0.1124	0.1126	0.1119	0.11	0.1101	0.1094	0.1084	0.1092	0.1083	0.108	0.1077	0.1066	0.1077	0.1058	0.1053	0.1036	0.1038	0.104	0.1029	0.1041	0.1024	0.102	0.1013	0.1021	0.1025	0.1018	0.1014	0.1008	0.0999	0.0996	0.1005	0.1005	0.1006	0.0994	0.099	0.0981	0.0974	0.0992	0.0999	0.0984	0.0989	0.0975	0.0987	0.0983	0.0986	0.0997
FSM15ab	Paper (2 layers)			0.0714	0.0689	0.0697	0.0687	0.0699	0.0693	0.0701	0.0703	0.0691	0.0689	0.0692	0.0691	0.0704	0.0696	0.0702	0.0689	0.0693	0.0696	0.0702	0.07	0.0697	0.0682	0.0687	0.069	0.0695	0.0694	0.0693	0.069	0.0693	0.0684	0.0703	0.0696	0.0691	0.0688	0.0686	0.0693	0.068	0.0692	0.0696	0.0689	0.0693	0.0676	0.07	0.0684	0.0694	0.0706
FSM15ab	Paper (2 layers)			0.0724	0.0709	0.0712	0.072	0.0717	0.073	0.0725	0.073	0.0716	0.072	0.0718	0.0714	0.0736	0.0716	0.0723	0.071	0.0716	0.071	0.0711	0.0715	0.0705	0.0718	0.0715	0.0719	0.0722	0.0713	0.0725	0.0712	0.071	0.0709	0.0719	0.0718	0.071	0.0721	0.07	0.071	0.0707	0.07	0.0726	0.0713	0.0718	0.0707	0.0721	0.0713	0.0729	0.0723
FSM15ab	Paper (2 layers)			0.0772	0.0746	0.0753	0.0763	0.0775	0.0764	0.0757	0.0766	0.0764	0.0756	0.0762	0.0764	0.0775	0.0765	0.0769	0.0763	0.076	0.0765	0.0767	0.0773	0.0755	0.0768	0.0763	0.0761	0.0769	0.0755	0.0779	0.076	0.0765	0.0765	0.076	0.0763	0.0763	0.0765	0.0759	0.0751	0.0753	0.0756	0.0768	0.0768	0.0759	0.0757	0.077	0.075	0.0763	0.0769
FSM15ab	Paper (2 layers)			0.0702	0.0692	0.0693	0.0694	0.0702	0.0695	0.0691	0.0699	0.0687	0.0702	0.0698	0.0702	0.071	0.069	0.0698	0.0695	0.0702	0.0698	0.0702	0.0702	0.0694	0.0706	0.0697	0.0698	0.0705	0.0693	0.0699	0.0706	0.0689	0.0695	0.0702	0.0704	0.0698	0.0693	0.0702	0.0696	0.0696	0.0692	0.0706	0.071	0.0691	0.069	0.0689	0.069	0.0697	0.0706
FSM15ab	Paper (2 layers)			0.0702	0.0671	0.0688	0.0688	0.0683	0.0683	0.069	0.0675	0.0683	0.0683	0.0685	0.0683	0.0697	0.068	0.0687	0.0676	0.0686	0.0686	0.0683	0.0691	0.0678	0.0679	0.0678	0.0681	0.0682	0.0678	0.0677	0.068	0.0674	0.0672	0.0694	0.0687	0.0675	0.0681	0.0684	0.0675	0.0681	0.0681	0.0684	0.0692	0.0676	0.0685	0.0692	0.0671	0.0692	0.0692
FSM15ab	Paper (2 layers)			0.0955	0.0944	0.0954	0.0956	0.0959	0.0958	0.0958	0.0954	0.0947	0.0943	0.0945	0.0949	0.0967	0.0949	0.0947	0.0933	0.0946	0.0942	0.0943	0.0941	0.094	0.0934	0.0942	0.0941	0.0941	0.0953	0.0962	0.0947	0.0945	0.0934	0.0955	0.0947	0.0944	0.0938	0.0944	0.0943	0.0947	0.0955	0.0953	0.0954	0.0941	0.0933	0.0953	0.0936	0.0947	0.0947
FSM15ab	Paper (2 layers)			0.0703	0.0681	0.0687	0.0693	0.0685	0.0693	0.0702	0.0705	0.0679	0.0688	0.0694	0.0685	0.0693	0.0688	0.0687	0.0684	0.0696	0.0685	0.069	0.0688	0.0687	0.0693	0.069	0.0684	0.069	0.0683	0.0686	0.0688	0.0678	0.0683	0.0684	0.0683	0.0688	0.0681	0.0689	0.0673	0.0689	0.0685	0.0696	0.069	0.0684	0.0677	0.0694	0.0679	0.0688	0.0691
FSM15ab	Paper (2 layers)			0.0692	0.0676	0.0681	0.0688	0.0683	0.0681	0.0695	0.0691	0.0686	0.0685	0.0692	0.0676	0.0693	0.0684	0.0686	0.0668	0.0688	0.0679	0.0687	0.0681	0.0675	0.0682	0.0683	0.0681	0.069	0.0684	0.0684	0.0677	0.0673	0.0676	0.0684	0.0682	0.068	0.0675	0.0677	0.0671	0.0676	0.0682	0.0678	0.0678	0.0677	0.0681	0.0686	0.0674	0.0684	0.0686
FSM15ab	Paper (2 layers)			0.0681	0.0666	0.0669	0.0668	0.0671	0.0687	0.0681	0.0682	0.0679	0.0669	0.0674	0.0677	0.0689	0.0667	0.0678	0.0658	0.0671	0.0674	0.0672	0.0676	0.0669	0.0664	0.0666	0.0669	0.0678	0.0675	0.0684	0.0672	0.0671	0.0668	0.0686	0.0678	0.0671	0.0678	0.0667	0.0667	0.0662	0.0677	0.0678	0.0674	0.0679	0.066	0.068	0.0669	0.0679	0.0683
FSM15ab	Paper (2 layers)			0.0688	0.0671	0.0668	0.0677	0.0681	0.0682	0.0676	0.0679	0.067	0.0675	0.0672	0.0672	0.0679	0.0683	0.0669	0.0675	0.0678	0.0674	0.0681	0.0681	0.0669	0.0674	0.0664	0.0673	0.0685	0.0675	0.067	0.0679	0.0674	0.0666	0.0674	0.0685	0.0678	0.0669	0.0672	0.067	0.0668	0.0678	0.068	0.0672	0.0668	0.0663	0.0686	0.0659	0.0671	0.0679
FSM15ab	Paper (2 layers)			0.0693	0.0672	0.0673	0.0676	0.0684	0.0679	0.068	0.0687	0.0683	0.0672	0.0674	0.0671	0.0691	0.0682	0.0694	0.0666	0.0687	0.0685	0.0678	0.0682	0.0669	0.0677	0.0677	0.0668	0.0673	0.0681	0.0679	0.0668	0.067	0.0673	0.0688	0.0679	0.0669	0.0668	0.0679	0.0676	0.0671	0.0676	0.0684	0.068	0.0674	0.0676	0.0675	0.0674	0.0683	0.0685
FSM15ab	Paper (2 layers)			0.0803	0.0781	0.0797	0.079	0.0789	0.0808	0.079	0.0786	0.0781	0.0781	0.0782	0.0785	0.0792	0.078	0.0783	0.0779	0.0787	0.0778	0.0787	0.0797	0.0773	0.078	0.078	0.0773	0.0775	0.0779	0.0795	0.0784	0.0776	0.0764	0.0785	0.0784	0.0771	0.0769	0.0778	0.0775	0.0772	0.0779	0.0786	0.0779	0.0784	0.0767	0.0787	0.0769	0.0788	0.0789
FSM15ab	Paper (2 layers)			0.071	0.0691	0.0701	0.0699	0.0708	0.0702	0.0705	0.071	0.0694	0.07	0.0689	0.0696	0.0707	0.0707	0.0707	0.0706	0.0707	0.0691	0.0703	0.0699	0.0695	0.0701	0.0694	0.0699	0.0701	0.0702	0.0713	0.0701	0.0696	0.0677	0.0708	0.0694	0.0693	0.0692	0.0698	0.0691	0.0699	0.07	0.0713	0.0706	0.071	0.0687	0.0715	0.0699	0.071	0.0712
FSM15ab	Paper (2 layers)			0.0704	0.0678	0.0677	0.0686	0.07	0.0689	0.0693	0.069	0.0692	0.0688	0.0683	0.0694	0.0704	0.0688	0.0682	0.0671	0.0685	0.0685	0.0696	0.0693	0.0676	0.0686	0.0685	0.0683	0.0688	0.0686	0.0682	0.0681	0.0675	0.0683	0.0691	0.0687	0.0694	0.0676	0.069	0.0683	0.067	0.0687	0.0688	0.0686	0.0676	0.0667	0.0685	0.0674	0.0688	0.0697
FSM15ab	Paper (2 layers)			0.07	0.0677	0.0672	0.0681	0.0686	0.0687	0.0679	0.0678	0.0686	0.0678	0.068	0.0682	0.0693	0.0679	0.0677	0.0674	0.0688	0.0675	0.0678	0.0689	0.0681	0.0684	0.0686	0.0673	0.0687	0.0674	0.0686	0.0668	0.0675	0.0673	0.0691	0.0683	0.0678	0.0678	0.0677	0.0678	0.0674	0.0683	0.0686	0.0685	0.0684	0.0672	0.0688	0.0674	0.0685	0.0688
FSM14ab	Opaque plastic (2 layers)			0.0704	0.0718	0.0709	0.0739	0.0739	0.0725	0.0732	0.0737	0.0729	0.0721	0.071	0.0712	0.0717	0.0718	0.0707	0.0703	0.0713	0.0702	0.0709	0.071	0.0699	0.0702	0.0696	0.0711	0.0716	0.0714	0.0711	0.07	0.0707	0.0713	0.0713	0.0703	0.0716	0.0697	0.0705	0.0716	0.0719	0.0706	0.0705	0.0706	0.0693	0.0698	0.0716	0.0709	0.0715	0.0701
FSM14ab	Opaque plastic (2 layers)			0.0688	0.0686	0.0691	0.0689	0.0697	0.0696	0.0689	0.0696	0.0692	0.0678	0.0687	0.0691	0.0678	0.0679	0.069	0.0695	0.0687	0.069	0.0694	0.0697	0.0689	0.0691	0.0677	0.0691	0.0698	0.0681	0.0702	0.0681	0.0688	0.0685	0.0685	0.0684	0.0691	0.0678	0.0681	0.0697	0.0685	0.0691	0.0697	0.0695	0.0679	0.068	0.0697	0.0697	0.0693	0.069
FSM14ab	Opaque plastic (2 layers)			0.0704	0.07	0.0702	0.0697	0.0705	0.0698	0.0705	0.0704	0.0703	0.0701	0.0694	0.0702	0.0695	0.0702	0.0707	0.0708	0.0691	0.0706	0.0696	0.0706	0.0703	0.0698	0.0696	0.0699	0.0706	0.069	0.0702	0.0693	0.0702	0.0698	0.0703	0.0692	0.0701	0.0691	0.0693	0.0702	0.0704	0.0695	0.0703	0.0703	0.0697	0.0689	0.0706	0.0712	0.0704	0.0708
FSM14ab	Opaque plastic (2 layers)			0.0704	0.0692	0.0697	0.0697	0.0702	0.0696	0.0697	0.0692	0.0712	0.0687	0.0692	0.0683	0.0684	0.0695	0.0698	0.0696	0.0696	0.0707	0.0702	0.0707	0.0686	0.069	0.0689	0.0694	0.07	0.0684	0.0707	0.069	0.0697	0.0699	0.0694	0.0693	0.0693	0.0685	0.0687	0.07	0.0701	0.0693	0.0693	0.0697	0.0689	0.0684	0.0702	0.0704	0.0706	0.0695
FSM14ab	Opaque plastic (2 layers)			0.0685	0.0687	0.0687	0.0686	0.0697	0.0683	0.0675	0.069	0.0689	0.068	0.0685	0.0687	0.0675	0.0688	0.0688	0.0681	0.0685	0.0689	0.0684	0.0696	0.0685	0.0681	0.0673	0.0678	0.0682	0.0682	0.0693	0.0678	0.0686	0.0681	0.0685	0.0684	0.0685	0.0678	0.0672	0.0691	0.0677	0.0676	0.068	0.0692	0.0672	0.0667	0.069	0.069	0.0683	0.0681
FSM14ab	Opaque plastic (2 layers)			0.0681	0.0676	0.0684	0.0687	0.0692	0.0683	0.0685	0.0682	0.0692	0.0675	0.068	0.0671	0.0673	0.0684	0.0679	0.0683	0.068	0.0687	0.0679	0.0696	0.0696	0.0669	0.0681	0.068	0.0682	0.0671	0.0691	0.0683	0.0694	0.0684	0.0681	0.0679	0.0683	0.0679	0.0676	0.0696	0.0677	0.0667	0.0688	0.0689	0.0676	0.0672	0.0686	0.0687	0.0683	0.0683
FSM14ab	Opaque plastic (2 layers)			0.07	0.0687	0.0702	0.0695	0.0711	0.0699	0.069	0.0688	0.0695	0.069	0.0688	0.0693	0.0687	0.0686	0.0689	0.0687	0.069	0.0705	0.0688	0.0704	0.0691	0.0686	0.0686	0.0691	0.0698	0.0691	0.0707	0.0684	0.0692	0.0695	0.0687	0.0683	0.0689	0.0689	0.0689	0.0692	0.0692	0.0679	0.0687	0.0705	0.0689	0.0682	0.0701	0.0697	0.0693	0.0692
FSM14ab	Opaque plastic (2 layers)			0.0703	0.0707	0.0715	0.0704	0.0717	0.0703	0.0707	0.0703	0.0718	0.0698	0.0706	0.0711	0.0701	0.0709	0.0711	0.0704	0.0699	0.0715	0.0706	0.0713	0.0701	0.07	0.069	0.0698	0.0713	0.069	0.0718	0.0696	0.071	0.0713	0.0704	0.0695	0.071	0.0695	0.07	0.0713	0.0705	0.0705	0.0703	0.0705	0.0701	0.0692	0.0701	0.0711	0.0715	0.0706
FSM14ab	Opaque plastic (2 layers)			0.0699	0.0695	0.0708	0.0689	0.0712	0.0701	0.0691	0.0694	0.0691	0.0683	0.0692	0.069	0.0688	0.0689	0.069	0.0687	0.0701	0.0693	0.0685	0.0707	0.0692	0.0685	0.0686	0.0684	0.0691	0.0685	0.0701	0.0687	0.0702	0.069	0.0693	0.0692	0.0694	0.069	0.0668	0.0692	0.0691	0.0682	0.0689	0.0688	0.0689	0.0689	0.0693	0.07	0.0702	0.0694
FSM14ab	Opaque plastic (2 layers)			0.0702	0.07	0.07	0.07	0.0711	0.07	0.0697	0.0699	0.0706	0.069	0.0689	0.0694	0.0692	0.0693	0.0702	0.0705	0.0708	0.0704	0.0704	0.0709	0.07	0.0692	0.0691	0.0694	0.0698	0.0692	0.0703	0.069	0.0701	0.0695	0.0703	0.0695	0.0696	0.0696	0.0691	0.0696	0.0701	0.0696	0.0703	0.0698	0.0693	0.0693	0.0693	0.0705	0.0707	0.0695
FSM14ab	Opaque plastic (2 layers)			0.0694	0.0694	0.0695	0.0698	0.0696	0.0691	0.0692	0.0696	0.0686	0.0688	0.068	0.069	0.0683	0.0686	0.0695	0.0693	0.0698	0.0701	0.0692	0.0697	0.0691	0.0684	0.0681	0.0694	0.0694	0.0678	0.0693	0.0689	0.069	0.0692	0.0692	0.0693	0.0686	0.0688	0.0685	0.0698	0.0694	0.0686	0.0704	0.0687	0.0691	0.0687	0.0696	0.0696	0.0696	0.0697
FSM14ab	Opaque plastic (2 layers)			0.0705	0.0709	0.0713	0.071	0.0715	0.0699	0.0697	0.0706	0.0714	0.0705	0.0707	0.0698	0.0697	0.0712	0.0705	0.0706	0.0706	0.0706	0.0708	0.0717	0.0706	0.0702	0.07	0.0702	0.071	0.0703	0.0713	0.071	0.0709	0.0706	0.0705	0.0704	0.0703	0.0696	0.0702	0.0717	0.0708	0.0708	0.0705	0.0712	0.0702	0.0699	0.0707	0.0717	0.0707	0.0705
FSM14ab	Opaque plastic (2 layers)			0.0697	0.0688	0.0693	0.069	0.0704	0.0682	0.0682	0.0692	0.0699	0.0687	0.0688	0.0689	0.0678	0.069	0.0703	0.0693	0.0699	0.0694	0.0695	0.0713	0.0693	0.0691	0.0689	0.069	0.069	0.0681	0.0699	0.0692	0.069	0.0684	0.0685	0.069	0.0685	0.068	0.0679	0.0694	0.0694	0.0693	0.0699	0.0701	0.0696	0.0693	0.0695	0.0695	0.0696	0.0688
FSM14ab	Opaque plastic (2 layers)			0.0702	0.0678	0.069	0.0684	0.0698	0.0687	0.0683	0.068	0.0694	0.0683	0.0677	0.0689	0.0679	0.0688	0.0691	0.0682	0.0688	0.0688	0.0678	0.0693	0.069	0.0671	0.0683	0.0686	0.0691	0.0686	0.0691	0.0686	0.0691	0.0689	0.0693	0.0677	0.0686	0.0683	0.0685	0.069	0.0686	0.0677	0.0689	0.0695	0.0677	0.068	0.0692	0.0694	0.0688	0.0684
FSM14ab	Opaque plastic (2 layers)			0.069	0.0685	0.0693	0.0688	0.0693	0.068	0.0687	0.0687	0.0676	0.0681	0.0695	0.069	0.069	0.0684	0.0685	0.0688	0.069	0.07	0.0693	0.0692	0.0686	0.0674	0.0681	0.069	0.0682	0.0678	0.0699	0.0678	0.0695	0.0686	0.0687	0.0685	0.0685	0.0671	0.0689	0.0692	0.0684	0.0686	0.0691	0.0695	0.0689	0.0686	0.0693	0.0696	0.0686	0.0688
FSM14ab	Opaque plastic (2 layers)			0.0685	0.0685	0.0686	0.0682	0.0692	0.0684	0.0674	0.0682	0.0682	0.068	0.0683	0.0679	0.0672	0.0682	0.0679	0.0682	0.0685	0.0677	0.0679	0.0686	0.0675	0.0675	0.0672	0.0679	0.0678	0.0677	0.069	0.0674	0.0687	0.069	0.0684	0.0679	0.0687	0.068	0.0679	0.0684	0.0689	0.0686	0.0688	0.0681	0.0677	0.0686	0.0691	0.0692	0.0691	0.0683
FSM14ab	Opaque plastic (2 layers)			3.168	3.1043	3.1212	3.075	3.0726	3.0515	3.0976	3.0889	3.143	3.1057	3.0872	3.039	3.2401	3.026	3.1547	3.2027	2.9457	3.0308	3.1616	3.1343	3.0764	3.0191	2.9661	3.0441	3.0993	3.0772	3.0713	3.1814	3.1829	3.1026	3.084	3.1539	3.0563	3.1183	3.1518	3.0396	3.0569	3.0507	3.0898	3.0799	3.0624	3.1086	2.9802	3.1066	3.0376	3.1331
FSM14ab	Opaque plastic (2 layers)			3.4545	3.243	3.3138	3.3692	3.1508	3.2569	3.2987	3.3023	3.3236	3.2066	3.2412	3.2207	3.3481	3.2936	3.2696	3.2576	3.1631	3.1862	3.167	3.2753	3.1838	3.1035	3.1699	3.2632	3.1943	3.1824	3.2358	3.3326	3.3684	3.2052	3.3739	3.3705	3.2363	3.3461	3.3489	3.1684	3.3083	3.1654	3.1303	3.3562	3.2066	3.2739	3.2312	3.263	3.1528	3.4
FSM14ab	Opaque plastic (2 layers)			3.4908	3.3469	3.3507	3.4376	3.3587	3.3032	3.4315	3.166	3.4435	3.3829	3.3592	3.3409	3.5	3.2865	3.3198	3.4353	3.2231	3.3208	3.2949	3.5	3.2584	3.2605	3.2269	3.3501	3.3952	3.3059	3.5	3.4903	3.5	3.2738	3.5	3.4839	3.2341	3.4034	3.3252	3.4258	3.4055	3.2547	3.2085	3.4389	3.3267	3.3457	3.2663	3.3988	3.1802	3.4849
FSM14ab	Opaque plastic (2 layers)			3.4987	3.441	3.4372	3.4143	3.2948	3.3603	3.5	3.3737	3.3646	3.4124	3.5	3.3832	3.5	3.3236	3.5	3.3695	3.2545	3.3526	3.5	3.5	3.353	3.2837	3.4124	3.3575	3.3699	3.2604	3.4816	3.492	3.5	3.4393	3.4892	3.5	3.2797	3.5	3.3887	3.3343	3.5	3.2466	3.3181	3.4322	3.3517	3.3132	3.2411	3.5	3.317	3.5
FSM14ab	Opaque plastic (2 layers)			3.4502	3.4266	3.4262	3.4877	3.1642	3.5	3.329	3.3851	3.356	3.4769	3.445	3.4116	3.5	3.2831	3.4885	3.4312	3.2611	3.27	3.5	3.5	3.372	3.2838	3.3981	3.3871	3.3074	3.2733	3.4382	3.5	3.5	3.4135	3.5	3.5	3.3211	3.5	3.5	3.4556	3.5	3.2276	3.2883	3.5	3.4636	3.4398	3.1998	3.4736	3.3707	3.4805
FSM14ab	Opaque plastic (2 layers)			0.0726	0.0715	0.0726	0.072	0.0726	0.0709	0.072	0.0715	0.0715	0.0719	0.0712	0.0715	0.0712	0.073	0.0721	0.0717	0.072	0.0721	0.0718	0.0718	0.0725	0.0703	0.0696	0.071	0.0723	0.0716	0.0728	0.0714	0.0719	0.0725	0.0725	0.0714	0.072	0.0707	0.0722	0.0731	0.0729	0.0715	0.0711	0.0726	0.0721	0.0711	0.0723	0.0734	0.0723	0.072
FSM14ab	Opaque plastic (2 layers)			0.0703	0.0701	0.0718	0.0703	0.0717	0.0694	0.0703	0.0702	0.0706	0.0693	0.0701	0.0694	0.0691	0.0709	0.0697	0.0704	0.0708	0.0709	0.0696	0.0713	0.07	0.07	0.0698	0.0709	0.0699	0.0701	0.0713	0.071	0.0704	0.0704	0.0702	0.0693	0.0702	0.0692	0.0696	0.0701	0.0708	0.0699	0.0709	0.0706	0.0707	0.0702	0.071	0.0712	0.0699	0.0696
FSM14ab	Opaque plastic (2 layers)			0.0697	0.0689	0.0698	0.0691	0.0691	0.069	0.0695	0.069	0.069	0.0681	0.0677	0.0695	0.0679	0.0686	0.0697	0.0691	0.0685	0.0703	0.0692	0.0705	0.0689	0.0677	0.0676	0.0688	0.0693	0.0679	0.0698	0.0683	0.0687	0.0691	0.0681	0.0687	0.0696	0.0683	0.0683	0.0694	0.0684	0.069	0.0699	0.0694	0.068	0.0688	0.0692	0.0703	0.07	0.0693
FSM14ab	Opaque plastic (2 layers)			0.0716	0.0706	0.0707	0.07	0.0851	0.0742	0.0699	0.0698	0.0712	0.0695	0.0704	0.0707	0.0696	0.07	0.071	0.0705	0.0702	0.0704	0.071	0.0701	0.0705	0.0702	0.0697	0.0701	0.0697	0.0683	0.0711	0.0693	0.0699	0.0705	0.071	0.0703	0.0704	0.0689	0.0699	0.0704	0.0709	0.0696	0.0711	0.0715	0.0706	0.0697	0.071	0.0715	0.0703	0.0702
FSM14ab	Opaque plastic (2 layers)			0.0692	0.0686	0.0691	0.0691	0.0683	0.0681	0.0679	0.0689	0.0685	0.068	0.0686	0.068	0.0677	0.0687	0.0684	0.0682	0.0691	0.0691	0.0683	0.07	0.0689	0.0669	0.0679	0.0683	0.0693	0.0672	0.0689	0.0673	0.0687	0.0677	0.0693	0.068	0.0687	0.0679	0.0677	0.069	0.0681	0.0674	0.0689	0.0683	0.0674	0.0672	0.0684	0.0683	0.0678	0.0689
FSM14ab	Opaque plastic (2 layers)			0.0888	0.088	0.0889	0.0877	0.0883	0.0875	0.0887	0.0877	0.0887	0.0876	0.0884	0.0881	0.0882	0.0888	0.0885	0.0883	0.0881	0.0883	0.0879	0.0891	0.0882	0.0875	0.0871	0.0881	0.0887	0.0878	0.0902	0.0883	0.0884	0.0885	0.0882	0.0882	0.0885	0.0881	0.088	0.0887	0.0883	0.0871	0.0891	0.0893	0.0877	0.0875	0.0886	0.088	0.088	0.0883
FSM14ab	Opaque plastic (2 layers)			0.0687	0.0669	0.0677	0.0672	0.0686	0.0683	0.0677	0.0677	0.0686	0.0674	0.0671	0.0684	0.0675	0.0681	0.0683	0.067	0.0681	0.069	0.067	0.0681	0.0674	0.0673	0.0673	0.0677	0.0679	0.0674	0.069	0.0674	0.0685	0.0679	0.0673	0.0679	0.0676	0.067	0.0669	0.068	0.0679	0.0672	0.068	0.0681	0.0674	0.0664	0.0684	0.0682	0.0669	0.0674
FSM14ab	Opaque plastic (2 layers)			3.0486	2.9573	2.9577	2.9952	2.9601	2.9641	2.9414	3.0021	2.9827	2.939	3.0083	2.9678	3.0664	3.0036	3.0042	3.0516	2.8849	2.9005	2.9958	2.9741	2.9525	2.9029	2.9213	2.9769	3.0488	2.876	2.9705	3.0511	3.05	2.9562	2.9863	3.0381	2.9034	2.9867	3.0455	2.9243	3.0642	2.9864	2.9574	3.0306	2.9838	2.9935	2.8745	2.9306	3.012	3.0137
FSM14ab	Opaque plastic (2 layers)			3.1542	3.1051	3.074	3.1711	3.0151	3.0655	3.0085	3.0532	3.0338	3.0491	3.0666	3.0667	3.1235	3.0432	3.1244	3.1925	2.9546	3.0092	3.0352	3.1101	3.0306	2.9794	3.0172	3.0259	3.0926	3.1224	3.0197	3.1347	3.159	3.0548	3.0886	3.1655	3.0397	3.0944	2.9925	3.0694	3.1406	3.0216	3.0713	3.1758	3.093	3.1257	2.934	2.9826	3.0429	3.1436
FSM14ab	Opaque plastic (2 layers)			3.4579	3.2275	3.2124	3.2521	3.1993	3.1862	3.1034	3.1653	3.2154	3.2637	3.3849	3.142	3.2543	3.2371	3.2652	3.3048	3.0186	3.1829	3.2608	3.2789	3.1663	3.06	3.1891	3.2399	3.2195	3.204	3.142	3.3267	3.2796	3.1514	3.2709	3.2284	3.1173	3.1437	3.1978	3.2055	3.2539	3.1471	3.1268	3.2989	3.235	3.2147	3.0909	3.0987	3.2334	3.2238
FSM14ab	Opaque plastic (2 layers)			3.4876	3.304	3.2792	3.3021	3.2948	3.2592	3.2394	3.2268	3.1884	3.2357	3.364	3.1999	3.5	3.2246	3.2919	3.3208	3.1718	3.1422	3.4278	3.3903	3.2194	3.227	3.314	3.3018	3.2785	3.222	3.3082	3.3256	3.3437	3.3047	3.426	3.2189	3.1693	3.3124	3.325	3.2257	3.2407	3.2161	3.1899	3.4401	3.3196	3.2645	3.1001	3.1889	3.1915	3.4262
FSM14ab	Opaque plastic (2 layers)			3.5	3.4756	3.3807	3.2103	3.3062	3.3277	3.2844	3.2423	3.1951	3.4556	3.2906	3.343	3.4848	3.2498	3.3346	3.32	3.0865	3.1647	3.5	3.4308	3.2627	3.1893	3.2624	3.3889	3.2882	3.258	3.3452	3.2868	3.4306	3.313	3.4903	3.451	3.2161	3.3185	3.4572	3.2305	3.3025	3.2455	3.2691	3.5	3.1884	3.2973	3.1543	3.1872	3.2088	3.456
FSM14ab	Opaque plastic (2 layers)			0.0693	0.0695	0.0694	0.0683	0.0697	0.0686	0.0679	0.069	0.0694	0.0675	0.0683	0.0688	0.0675	0.0688	0.0691	0.0686	0.0684	0.0696	0.0696	0.0704	0.0693	0.0674	0.0687	0.0686	0.0688	0.0688	0.07	0.0685	0.0693	0.0695	0.0687	0.0694	0.0698	0.0672	0.0687	0.0687	0.0686	0.0687	0.0689	0.0694	0.0686	0.0673	0.0697	0.0684	0.069	0.0688
FSM14ab	Opaque plastic (2 layers)			0.0694	0.0688	0.0691	0.0684	0.0683	0.0687	0.0677	0.0689	0.0684	0.0683	0.068	0.0686	0.0677	0.069	0.069	0.0686	0.0682	0.0682	0.0686	0.0687	0.0685	0.0668	0.0672	0.0678	0.069	0.0673	0.0696	0.0682	0.069	0.0688	0.0684	0.0684	0.0683	0.0678	0.0688	0.0687	0.0684	0.068	0.069	0.0691	0.0684	0.0672	0.068	0.0692	0.0688	0.0685
FSM14ab	Opaque plastic (2 layers)			0.0871	0.0856	0.0862	0.0856	0.0865	0.0859	0.0865	0.0854	0.0863	0.0856	0.0866	0.0861	0.086	0.087	0.0878	0.0866	0.0864	0.0867	0.087	0.0876	0.0869	0.0863	0.0867	0.0865	0.0875	0.0867	0.0871	0.0858	0.087	0.0872	0.087	0.0856	0.0877	0.0865	0.086	0.0875	0.0873	0.0857	0.087	0.0874	0.0865	0.0867	0.0872	0.0878	0.0879	0.0866
FSM14ab	Opaque plastic (2 layers)			0.0723	0.0711	0.0716	0.0704	0.0719	0.0713	0.0719	0.0707	0.0709	0.071	0.0706	0.0701	0.0705	0.0711	0.0713	0.0715	0.0713	0.0714	0.0711	0.0718	0.0706	0.0706	0.0693	0.0711	0.0707	0.0705	0.0713	0.0703	0.0723	0.0715	0.0715	0.071	0.0712	0.0698	0.0711	0.0721	0.0714	0.0702	0.071	0.0721	0.0701	0.0707	0.0718	0.0706	0.072	0.0712
FSM14ab	Opaque plastic (2 layers)			0.0712	0.0693	0.0692	0.0688	0.0698	0.0688	0.0693	0.07	0.0697	0.0683	0.0692	0.0693	0.0688	0.0692	0.0694	0.0693	0.0696	0.0699	0.0695	0.0704	0.0698	0.0694	0.0693	0.0697	0.0707	0.0689	0.0699	0.0694	0.0707	0.0707	0.0697	0.0693	0.0701	0.0686	0.0691	0.0703	0.0701	0.0685	0.0702	0.0699	0.0698	0.069	0.0694	0.0696	0.0686	0.0696
FSM14ab	Opaque plastic (2 layers)			0.07	0.0684	0.0677	0.0673	0.0689	0.0675	0.0678	0.0682	0.0685	0.0678	0.0671	0.0683	0.0674	0.0686	0.068	0.0685	0.0678	0.0689	0.0684	0.0683	0.0673	0.0666	0.0679	0.0673	0.068	0.0676	0.0687	0.0681	0.0689	0.0681	0.0684	0.0676	0.0677	0.0671	0.0673	0.0689	0.0671	0.0673	0.0682	0.0681	0.067	0.0671	0.0681	0.0687	0.0678	0.0673
FSM14ab	Opaque plastic (2 layers)			0.0686	0.0679	0.0678	0.0672	0.068	0.0674	0.0674	0.0678	0.0669	0.0658	0.0673	0.0681	0.0669	0.0664	0.0679	0.0679	0.068	0.0677	0.0674	0.0691	0.068	0.0673	0.0666	0.0677	0.0682	0.0677	0.0686	0.0675	0.0687	0.0675	0.0675	0.0672	0.0678	0.0663	0.0676	0.0682	0.0676	0.067	0.0675	0.0676	0.067	0.0667	0.068	0.0677	0.0681	0.0668
FSM14ab	Opaque plastic (2 layers)			3.125	2.9577	2.9213	2.9545	2.8881	2.9105	2.9717	2.9135	2.8839	2.8718	2.9443	2.9067	2.9704	2.9521	2.958	2.9426	2.8447	2.8501	2.9604	3.0112	2.9413	2.8663	2.8772	2.9668	2.8929	2.8763	2.9412	3.0104	2.9616	2.8958	2.8981	2.88	2.9241	2.8855	2.9469	2.9439	2.9023	2.8757	2.897	2.989	2.9858	2.9349	2.8439	2.93	2.9253	2.9875
FSM14ab	Opaque plastic (2 layers)			3.102	2.9793	2.9904	2.9743	2.8893	2.937	3.003	2.9645	2.8858	2.9384	2.9982	3.0052	3.0257	2.9491	3.043	2.9854	2.8587	2.8606	2.9694	3.0988	3.0098	2.9343	2.9351	2.9473	2.9239	2.9563	2.9538	3.0614	3.0596	2.9301	2.9408	2.9884	2.9034	2.9692	3.0838	2.9205	3.0524	2.9163	2.9609	2.9974	2.9853	2.9508	2.8819	2.93	2.9734	3.0387
FSM14ab	Opaque plastic (2 layers)			3.5	3.5	3.5	3.5	3.5	3.5	3.5	3.5	3.5	3.5	3.5	3.5	3.5	3.5	3.5	3.5	3.5	3.5	3.5	3.5	3.5	3.5	3.5	3.5	3.5	3.5	3.5	3.5	3.5	3.5	3.5	3.5	3.5	3.5	3.5	3.5	3.5	3.5	3.5	3.5	3.5	3.5	3.5	3.5	3.5	3.5
FSM14ab	Opaque plastic (2 layers)			3.5	3.2674	3.4102	3.2613	3.4206	3.2848	3.3089	3.2651	3.1131	3.2249	3.2869	3.2496	3.4222	3.3108	3.2675	3.3549	3.0545	3.1056	3.2044	3.3906	3.2199	3.1541	3.2228	3.2352	3.1968	3.1437	3.2806	3.2181	3.3088	3.231	3.3222	3.4434	3.1468	3.2458	3.3	3.243	3.3352	3.2558	3.3159	3.317	3.2026	3.197	3.05	3.2687	3.4908	3.3591
FSM14ab	Opaque plastic (2 layers)			3.463	3.3146	3.4312	3.3887	3.2313	3.3023	3.3849	3.2463	3.1191	3.1741	3.2763	3.1822	3.3624	3.1762	3.3584	3.256	3.109	3.1705	3.3715	3.4545	3.3647	3.1868	3.2131	3.2721	3.3018	3.272	3.2388	3.3198	3.3723	3.1967	3.2757	3.3413	3.1987	3.3024	3.342	3.2367	3.2298	3.3108	3.1611	3.2154	3.4323	3.3885	3.0328	3.1746	3.3417	3.5
FSM14ab	Opaque plastic (2 layers)			0.0691	0.0683	0.0681	0.0669	0.0684	0.0681	0.068	0.0683	0.0685	0.0675	0.0666	0.0675	0.0676	0.0667	0.0686	0.0676	0.0679	0.0674	0.0688	0.0689	0.0674	0.0672	0.0671	0.0683	0.068	0.0673	0.0683	0.068	0.0688	0.0672	0.0679	0.0675	0.0682	0.0668	0.0668	0.0672	0.0678	0.0674	0.0678	0.068	0.0675	0.0663	0.0679	0.0682	0.0685	0.0674
FSM14ab	Opaque plastic (2 layers)			0.0719	0.0711	0.0704	0.0696	0.0712	0.0689	0.0708	0.07	0.0708	0.07	0.0688	0.07	0.0695	0.0693	0.0706	0.0701	0.0696	0.07	0.0714	0.0714	0.071	0.0698	0.0695	0.0701	0.0705	0.0699	0.0718	0.0702	0.0709	0.071	0.0705	0.07	0.0703	0.0691	0.0695	0.0703	0.0704	0.0693	0.0707	0.0705	0.0696	0.0692	0.0702	0.0711	0.0705	0.0697
FSM14ab	Opaque plastic (2 layers)			0.0709	0.07	0.0691	0.0684	0.0699	0.0683	0.0684	0.0692	0.0699	0.0689	0.0689	0.0699	0.0684	0.0696	0.0697	0.0686	0.0685	0.0692	0.069	0.0696	0.0693	0.0676	0.0684	0.068	0.0691	0.0689	0.0696	0.0681	0.0698	0.0696	0.0697	0.071	0.0698	0.0688	0.0689	0.07	0.069	0.0691	0.0699	0.0711	0.0682	0.0682	0.0701	0.0694	0.0694	0.0696
FSM14ab	Opaque plastic (2 layers)			0.0711	0.0702	0.0708	0.0691	0.0702	0.0698	0.0697	0.0701	0.0695	0.0693	0.0697	0.0703	0.069	0.0701	0.0701	0.0706	0.0706	0.0702	0.0695	0.0698	0.0696	0.07	0.0691	0.0707	0.0711	0.0698	0.0712	0.0695	0.0703	0.0703	0.0704	0.0703	0.0706	0.0695	0.0688	0.0692	0.0696	0.0696	0.0693	0.0707	0.0692	0.0691	0.0695	0.0701	0.0698	0.0695
FSM14ab	Opaque plastic (2 layers)			0.0807	0.0794	0.0762	0.0751	0.0735	0.0721	0.074	0.0761	0.0736	0.0735	0.0761	0.0745	0.0752	0.0773	0.0793	0.0785	0.0761	0.0771	0.0765	0.0776	0.0764	0.0768	0.0756	0.0753	0.0752	0.0749	0.0755	0.0751	0.0744	0.0746	0.0742	0.074	0.073	0.0716	0.0741	0.0751	0.0748	0.0749	0.0746	0.0754	0.0742	0.0741	0.0744	0.0749	0.0745	0.0744
FSM14ab	Opaque plastic (2 layers)			0.0723	0.0705	0.0708	0.07	0.0713	0.0709	0.0701	0.0704	0.071	0.0695	0.0696	0.0696	0.0693	0.0703	0.0706	0.0705	0.0692	0.0713	0.0706	0.0727	0.07	0.0693	0.0701	0.0696	0.0701	0.0702	0.0687	0.0681	0.0688	0.0693	0.0684	0.0686	0.0686	0.0681	0.0688	0.0703	0.0696	0.0676	0.069	0.0683	0.069	0.0676	0.0688	0.0692	0.0688	0.0691
FSM14ab	Opaque plastic (2 layers)			0.0716	0.0691	0.0695	0.0678	0.0698	0.0698	0.0699	0.0687	0.069	0.0681	0.0683	0.0688	0.0687	0.0679	0.0691	0.069	0.0696	0.0701	0.0692	0.0715	0.0693	0.0689	0.0684	0.0693	0.07	0.0688	0.071	0.0702	0.0713	0.0706	0.0706	0.0702	0.0698	0.0691	0.0696	0.0701	0.0697	0.0701	0.0706	0.0705	0.0697	0.0691	0.0701	0.0704	0.0694	0.0702
FSM14ab	Opaque plastic (2 layers)			3.0311	2.9003	2.9181	2.8612	2.7891	2.8773	2.8924	2.8145	2.8065	2.8108	2.8569	2.855	2.9022	2.8216	2.9086	2.8649	2.8279	2.7879	2.9044	2.9117	2.8464	2.822	2.8516	2.8035	2.8495	2.8974	2.8816	2.9295	2.9065	2.8635	2.8427	2.912	2.8305	2.8434	2.9033	2.8554	2.8454	2.815	2.8486	2.9063	2.9386	2.8567	2.7694	2.8657	2.8985	2.8902
FSM14ab	Opaque plastic (2 layers)			2.9347	2.8179	2.835	2.8369	2.7832	2.7968	2.7676	2.8168	2.7669	2.7543	2.8001	2.7872	2.834	2.8151	2.8467	2.8085	2.7539	2.765	2.828	2.8328	2.7941	2.7635	2.7822	2.8041	2.8066	2.7868	2.8321	2.8633	2.8528	2.7947	2.8081	2.8144	2.7814	2.8204	2.8184	2.7801	2.8072	2.752	2.8028	2.8858	2.8104	2.8357	2.7015	2.7768	2.8227	2.8383
FSM14ab	Opaque plastic (2 layers)			3.1151	3.0288	3.0074	2.9725	2.9365	3.0108	2.9711	3.0063	2.8867	2.927	2.9283	3.019	3.0277	3.052	2.9858	2.9431	2.9061	2.8843	3.0111	3.0209	3.0695	2.904	2.9364	2.9457	2.9733	2.9909	3.0641	3.0668	3.0174	2.9206	2.9967	3.0489	3.0025	3.0018	2.9918	2.9962	2.9951	3.0218	2.9288	3.058	3.0397	2.9894	2.8584	2.953	3.0405	2.996
FSM14ab	Opaque plastic (2 layers)			3.453	3.284	3.4223	3.2823	3.2271	3.2694	3.2729	3.2629	3.1577	3.2556	3.2588	3.2057	3.2858	3.2602	3.3612	3.1269	3.0582	3.0623	3.2758	3.2645	3.1072	3.0419	3.2277	3.2069	3.2091	3.2077	3.2911	3.3865	3.2879	3.1719	3.1339	3.3301	3.246	3.2238	3.3454	3.1235	3.2222	3.3259	3.1288	3.2651	3.2772	3.3158	3.0825	3.0863	3.3955	3.3765
FSM14ab	Opaque plastic (2 layers)			3.5	3.3508	3.3405	3.2619	3.1507	3.3407	3.2948	3.3805	3.1422	3.2304	3.2072	3.3646	3.3145	3.2146	3.3704	3.2581	3.0987	3.1186	3.2521	3.3015	3.1755	3.0573	3.1896	3.1691	3.2537	3.2121	3.349	3.384	3.2818	3.2218	3.1563	3.4747	3.1506	3.27	3.2144	3.1708	3.239	3.31	3.1971	3.2756	3.3908	3.2274	3.0914	3.1672	3.3879	3.2173
FSM14ab	Opaque plastic (2 layers)			0.0924	0.0912	0.0917	0.0896	0.0919	0.09	0.0906	0.0897	0.091	0.0895	0.0897	0.0916	0.0889	0.0903	0.0912	0.0906	0.0914	0.0915	0.0908	0.0924	0.0903	0.0901	0.0896	0.0914	0.0915	0.0903	0.0921	0.0907	0.0918	0.0913	0.0914	0.0906	0.09	0.0898	0.0901	0.0912	0.092	0.09	0.0905	0.0917	0.0906	0.0906	0.0914	0.0915	0.091	0.0905
FSM14ab	Opaque plastic (2 layers)			0.0707	0.068	0.0689	0.0687	0.0693	0.0689	0.0684	0.0687	0.0685	0.068	0.0691	0.0683	0.0684	0.0682	0.0684	0.0687	0.0685	0.0695	0.0682	0.071	0.0684	0.0689	0.0683	0.0686	0.0693	0.0675	0.0694	0.0684	0.069	0.0689	0.069	0.0684	0.0692	0.0678	0.0684	0.0685	0.0685	0.0683	0.0682	0.0686	0.0682	0.0679	0.0693	0.0689	0.0692	0.0681
FSM14ab	Opaque plastic (2 layers)			0.071	0.0687	0.0697	0.068	0.0692	0.0695	0.0692	0.0702	0.0688	0.0684	0.0692	0.0691	0.0686	0.0687	0.0693	0.0692	0.0696	0.0695	0.0704	0.0705	0.0697	0.0686	0.068	0.0682	0.0698	0.0683	0.0699	0.0696	0.0695	0.0692	0.0692	0.0685	0.0696	0.0684	0.0686	0.0691	0.0698	0.0688	0.0703	0.0698	0.0687	0.0686	0.0697	0.0691	0.0697	0.0692
FSM14ab	Opaque plastic (2 layers)			0.0737	0.0715	0.0715	0.0701	0.07	0.0692	0.0691	0.0702	0.0688	0.0692	0.0716	0.0709	0.0705	0.0716	0.0712	0.0708	0.0729	0.0723	0.0717	0.0721	0.0715	0.0713	0.0702	0.0708	0.071	0.0701	0.0706	0.0709	0.0717	0.0711	0.0716	0.0712	0.072	0.0702	0.0715	0.072	0.0706	0.0715	0.072	0.0714	0.0714	0.0709	0.0714	0.0722	0.071	0.0714
FSM14ab	Opaque plastic (2 layers)			0.0721	0.0688	0.0715	0.0692	0.07	0.0681	0.0673	0.068	0.0686	0.0689	0.0687	0.0697	0.0681	0.0699	0.0699	0.0703	0.0691	0.0698	0.0693	0.0708	0.0691	0.0685	0.0684	0.0683	0.0696	0.069	0.0697	0.0681	0.0697	0.0692	0.0699	0.0681	0.0691	0.0683	0.0684	0.0693	0.0687	0.068	0.0693	0.0697	0.0684	0.0679	0.0687	0.0697	0.0701	0.0684
FSM14ab	Opaque plastic (2 layers)			0.0697	0.0683	0.0689	0.0687	0.0688	0.0676	0.068	0.0684	0.0691	0.0674	0.0676	0.0686	0.0679	0.0682	0.0687	0.0689	0.0691	0.0693	0.0692	0.0695	0.069	0.0679	0.0666	0.0679	0.0685	0.0677	0.0687	0.0674	0.0687	0.0669	0.0674	0.0671	0.0679	0.0674	0.0675	0.0679	0.0683	0.0672	0.068	0.0688	0.0679	0.0663	0.0682	0.0688	0.0685	0.0676
FSM14ab	Opaque plastic (2 layers)			0.0707	0.068	0.0695	0.0687	0.068	0.0672	0.0678	0.0679	0.0687	0.0682	0.0684	0.0676	0.0679	0.0689	0.0693	0.0684	0.0688	0.07	0.0691	0.0705	0.0694	0.0681	0.0678	0.0691	0.0697	0.068	0.0707	0.0679	0.0686	0.0685	0.0677	0.0683	0.0687	0.067	0.0691	0.068	0.0693	0.0683	0.0694	0.0689	0.0687	0.0687	0.0692	0.0693	0.0686	0.069
FSM14ab	Opaque plastic (2 layers)			3.0315	2.823	2.8384	2.8561	2.7779	2.8004	2.8281	2.8359	2.7867	2.8119	2.8053	2.8176	2.8184	2.8386	2.8458	2.7943	2.8102	2.7792	2.8718	2.8421	2.8484	2.8059	2.844	2.7899	2.8168	2.8094	2.8537	2.8295	2.8554	2.7912	2.8382	2.8385	2.841	2.8045	2.878	2.7992	2.7928	2.7907	2.7981	2.8728	2.8455	2.7804	2.7387	2.7797	2.8311	2.7976
FSM14ab	Opaque plastic (2 layers)			2.9196	2.7762	2.7855	2.8456	2.7943	2.7581	2.8313	2.8064	2.7664	2.7903	2.765	2.7758	2.7891	2.7941	2.8471	2.7739	2.7322	2.741	2.8309	2.8407	2.8028	2.7804	2.7819	2.7526	2.7412	2.7927	2.7974	2.8628	2.8698	2.7648	2.8486	2.8177	2.7817	2.7806	2.7999	2.765	2.7589	2.7715	2.7572	2.8145	2.8825	2.8047	2.6877	2.78	2.8297	2.7952
FSM14ab	Opaque plastic (2 layers)			3.0279	2.894	2.8981	2.8946	2.862	2.8551	2.9467	2.9532	2.8836	2.8708	2.8907	2.85	2.8784	2.9021	2.8475	2.8727	2.8167	2.824	2.8863	2.9203	2.9339	2.8311	2.8493	2.8882	2.8584	2.8624	2.9716	2.9227	2.9712	2.8934	2.9019	2.8929	2.8636	2.9107	2.8852	2.8748	2.8759	2.8948	2.8827	2.9476	2.9066	2.8545	2.8018	2.874	2.9778	2.8733
FSM14ab	Opaque plastic (2 layers)			3.3243	3.1282	3.0881	3.1385	3.0791	3.085	3.2087	3.0563	3.0525	3.0951	3.1396	3.0905	3.1282	3.0552	3.1195	3.1663	3.0477	2.9978	3.1866	3.0751	3.1915	3.0515	3.0949	3.133	3.0852	3.0712	3.1919	3.2052	3.2495	3.073	3.2383	3.2008	3.0737	3.0897	3.1493	3.0068	3.0268	3.0891	3.0512	3.2003	3.0913	3.0663	3.0242	3.0656	3.169	3.1061
FSM14ab	Opaque plastic (2 layers)			3.5	3.1747	3.4405	3.315	3.1942	3.2125	3.241	3.2585	3.1465	3.1973	3.3998	3.2275	3.236	3.2906	3.2563	3.2311	3.0755	3.1127	3.1928	3.2622	3.2657	3.1876	3.2127	3.2551	3.2339	3.3215	3.3657	3.2367	3.3486	3.1482	3.2604	3.3187	3.1891	3.2494	3.3214	3.1983	3.2119	3.1997	3.1555	3.4158	3.2571	3.1929	3.0676	3.1849	3.3915	3.276
FSM14ab	Opaque plastic (2 layers)			0.0692	0.0687	0.0678	0.0678	0.0692	0.0682	0.068	0.0676	0.0697	0.068	0.0677	0.0679	0.067	0.0678	0.0688	0.0683	0.067	0.0683	0.068	0.0695	0.068	0.0674	0.0672	0.0675	0.0682	0.0674	0.0692	0.0672	0.0672	0.0673	0.0668	0.0663	0.0678	0.0659	0.0681	0.0678	0.0673	0.0674	0.0667	0.0684	0.067	0.0668	0.0676	0.0679	0.0681	0.0685
FSM14ab	Opaque plastic (2 layers)			0.0752	0.0723	0.074	0.0728	0.0728	0.0724	0.0728	0.073	0.0714	0.0717	0.0724	0.0732	0.0729	0.0734	0.0741	0.0731	0.0738	0.0732	0.0736	0.0753	0.0734	0.0737	0.0726	0.0735	0.0745	0.0733	0.0745	0.0743	0.0741	0.0745	0.0741	0.0734	0.0744	0.0734	0.0744	0.0746	0.074	0.0741	0.0745	0.0743	0.0728	0.0734	0.074	0.0738	0.0742	0.0736
FSM14ab	Opaque plastic (2 layers)			0.0713	0.0694	0.069	0.069	0.0694	0.0693	0.0689	0.0693	0.0688	0.0676	0.0671	0.0685	0.0687	0.0697	0.07	0.0693	0.0698	0.0697	0.0692	0.0702	0.0687	0.0692	0.0685	0.0684	0.0691	0.0679	0.07	0.068	0.0696	0.0686	0.0685	0.069	0.0685	0.0674	0.0687	0.069	0.0696	0.0681	0.069	0.0694	0.0678	0.0687	0.0697	0.0688	0.0691	0.0697
FSM14ab	Opaque plastic (2 layers)			0.0762	0.0733	0.0737	0.0733	0.0725	0.0725	0.0719	0.0729	0.0721	0.0718	0.074	0.0724	0.0727	0.0737	0.0732	0.0734	0.0737	0.074	0.0742	0.0735	0.073	0.0733	0.0727	0.0732	0.074	0.0728	0.0736	0.0731	0.0732	0.0735	0.0732	0.0727	0.0731	0.0718	0.0726	0.0742	0.0736	0.0726	0.0733	0.0729	0.073	0.0732	0.0735	0.0737	0.0733	0.0734
FSM14ab	Opaque plastic (2 layers)			0.0738	0.0714	0.0714	0.0709	0.0709	0.0703	0.0713	0.071	0.0713	0.0717	0.0713	0.0704	0.0704	0.0711	0.0723	0.0711	0.0708	0.0719	0.071	0.0724	0.0706	0.0701	0.0699	0.0712	0.0712	0.0701	0.0717	0.0705	0.0713	0.0708	0.071	0.0697	0.0706	0.0695	0.0696	0.0711	0.0702	0.071	0.0704	0.07	0.0694	0.0704	0.0707	0.0713	0.0709	0.07
FSM14ab	Opaque plastic (2 layers)			0.0728	0.0706	0.0705	0.0713	0.0716	0.0707	0.0706	0.0703	0.0712	0.07	0.0704	0.0712	0.0702	0.0711	0.0713	0.0719	0.0715	0.0715	0.0711	0.0725	0.0713	0.0699	0.0709	0.071	0.0708	0.0703	0.0719	0.0694	0.0704	0.0707	0.0706	0.0708	0.071	0.0687	0.0706	0.0708	0.0706	0.0701	0.0715	0.0708	0.0698	0.0703	0.0713	0.071	0.0717	0.0703
FSM14ab	Opaque plastic (2 layers)			0.0702	0.0679	0.0684	0.0678	0.0682	0.0666	0.0676	0.0677	0.0671	0.068	0.0673	0.0688	0.0671	0.0687	0.0685	0.0676	0.0688	0.0697	0.068	0.0699	0.0689	0.0685	0.0677	0.0681	0.069	0.0669	0.0696	0.068	0.0685	0.0679	0.0672	0.0681	0.0674	0.0667	0.0666	0.0688	0.0681	0.0672	0.0685	0.0681	0.0676	0.0678	0.0698	0.0692	0.0684	0.0679
FSM14ab	Opaque plastic (2 layers)			2.9293	2.8772	2.8627	2.8681	2.793	2.8404	2.8377	2.8023	2.8048	2.8086	2.8532	2.812	2.8831	2.8474	2.8348	2.821	2.7947	2.7843	2.9048	2.8809	2.8366	2.7932	2.8297	2.7989	2.8442	2.8191	2.8732	2.8749	2.8779	2.8129	2.8625	2.8972	2.7717	2.8126	2.8787	2.7846	2.82	2.8085	2.7866	2.8435	2.8539	2.7994	2.7474	2.8093	2.8513	2.8283
FSM14ab	Opaque plastic (2 layers)			3.0002	2.8701	2.8803	2.8392	2.8298	2.8587	2.8135	2.8348	2.8443	2.8083	2.86	2.8415	2.8674	2.8004	2.8138	2.8167	2.7933	2.7815	2.8737	2.8952	2.8221	2.8147	2.8135	2.8452	2.8206	2.8009	2.9041	2.8834	2.8979	2.7933	2.9078	2.8653	2.7741	2.8157	2.8726	2.8151	2.8075	2.9196	2.8005	2.9118	2.8181	2.8432	2.7919	2.8369	2.8323	2.8328
FSM14ab	Opaque plastic (2 layers)			3.0775	2.9412	2.9509	2.9207	2.8527	2.969	2.8588	2.8841	2.884	2.9137	2.932	2.8574	2.9372	2.8847	2.9082	2.9317	2.8651	2.8386	2.9376	2.9575	2.8975	2.8267	2.9201	2.8829	2.9134	2.8494	2.9103	2.958	2.8763	2.8772	2.995	2.9738	2.8324	2.901	2.9494	2.9012	2.837	2.9071	2.8579	2.9171	2.8714	2.8787	2.7956	2.873	2.9326	2.904
FSM14ab	Opaque plastic (2 layers)			3.5	3.2327	3.176	3.2889	3.1125	3.2421	3.1703	3.1489	3.0121	3.2304	3.1748	3.1406	3.2158	3.1681	3.1531	3.1727	3.1259	3.1012	3.3297	3.2805	3.0344	3.1302	3.1169	3.162	3.0536	3.1994	3.1825	3.3649	3.2431	3.1767	3.1488	3.227	3.0888	3.1902	3.1584	3.1599	3.1632	3.2081	3.0468	3.3155	3.184	3.1063	2.9946	3.1099	3.2708	3.2054
FSM14ab	Opaque plastic (2 layers)			3.5	3.5	3.5	3.5	3.5	3.5	3.5	3.5	3.5	3.5	3.5	3.5	3.5	3.5	3.5	3.5	3.5	3.463	3.5	3.5	3.5	3.3796	3.5	3.5	3.5	3.5	3.5	3.5	3.5	3.5	3.5	3.5	3.5	3.5	3.5	3.5	3.5	3.5	3.5	3.5	3.4528	3.5	3.2497	3.5	3.5	3.5
FSM14ab	Opaque plastic (2 layers)			0.0713	0.0694	0.0693	0.0678	0.0688	0.0689	0.0686	0.0685	0.0686	0.0696	0.0691	0.0689	0.0687	0.0704	0.0705	0.0694	0.0684	0.0698	0.0689	0.0706	0.068	0.0675	0.0671	0.0686	0.0688	0.0671	0.0697	0.0688	0.0686	0.0679	0.0678	0.0681	0.0697	0.0675	0.0686	0.0691	0.0687	0.0681	0.0696	0.0679	0.0684	0.0682	0.0691	0.0692	0.0696	0.0686
FSM14ab	Opaque plastic (2 layers)			0.0732	0.0711	0.0711	0.0708	0.0698	0.0704	0.0682	0.0688	0.0697	0.0684	0.0727	0.0709	0.0707	0.0711	0.0718	0.0714	0.0715	0.0712	0.0717	0.0723	0.0706	0.0704	0.0701	0.0708	0.0719	0.0694	0.0719	0.0711	0.0706	0.0699	0.0705	0.0709	0.0713	0.0705	0.07	0.0714	0.0717	0.0712	0.0712	0.0729	0.0708	0.0705	0.072	0.0722	0.072	0.0715
FSM14ab	Opaque plastic (2 layers)			0.0734	0.0715	0.0704	0.0713	0.071	0.0703	0.0701	0.0696	0.071	0.0699	0.0724	0.0701	0.0722	0.0731	0.0712	0.0725	0.0709	0.0709	0.0718	0.0727	0.0702	0.0703	0.07	0.0714	0.0709	0.0698	0.0726	0.0704	0.071	0.0708	0.0706	0.0703	0.0704	0.0707	0.0707	0.0716	0.0708	0.0704	0.0713	0.0702	0.0699	0.0703	0.0723	0.0718	0.0721	0.0702
FSM14ab	Opaque plastic (2 layers)			0.0708	0.0688	0.0696	0.0692	0.0702	0.0693	0.0705	0.0711	0.072	0.0701	0.0695	0.0681	0.0681	0.0689	0.0701	0.0689	0.0697	0.0686	0.0682	0.0694	0.0686	0.0672	0.0683	0.0682	0.0689	0.0681	0.0696	0.0683	0.0687	0.0686	0.069	0.0682	0.0688	0.0675	0.0688	0.0696	0.069	0.0691	0.0694	0.0689	0.0682	0.0683	0.0699	0.0702	0.0692	0.0682
FSM14ab	Opaque plastic (2 layers)			0.0705	0.0682	0.068	0.0687	0.0693	0.0673	0.0679	0.0688	0.0689	0.0686	0.0692	0.0674	0.0669	0.0678	0.0682	0.0679	0.0674	0.0684	0.0691	0.0693	0.0685	0.0667	0.067	0.0673	0.068	0.0673	0.0675	0.0668	0.0681	0.0675	0.0682	0.0664	0.0681	0.0671	0.068	0.0685	0.0679	0.0671	0.0684	0.0684	0.0679	0.0674	0.0682	0.0686	0.068	0.0674
FSM14ab	Opaque plastic (2 layers)			0.0955	0.0922	0.0941	0.0735	0.0715	0.0736	0.0744	0.074	0.075	0.0741	0.0925	0.0943	0.094	0.0957	0.0957	0.0956	0.0943	0.0943	0.0959	0.0933	0.0925	0.0908	0.0926	0.0943	0.0942	0.092	0.0936	0.0953	0.0947	0.0936	0.0917	0.0934	0.0943	0.0929	0.0927	0.0938	0.0948	0.0947	0.0939	0.0945	0.0937	0.0946	0.0944	0.0955	0.0956	0.0962
FSM14ab	Opaque plastic (2 layers)			0.0713	0.0682	0.0695	0.0672	0.0687	0.0673	0.0674	0.0674	0.069	0.0681	0.068	0.0678	0.0686	0.0685	0.0699	0.0685	0.069	0.0697	0.0679	0.069	0.0681	0.0688	0.0679	0.0683	0.0691	0.0679	0.0689	0.069	0.0677	0.0688	0.0695	0.0688	0.0686	0.0666	0.0685	0.069	0.0689	0.0692	0.0686	0.0698	0.068	0.0683	0.0687	0.0692	0.0692	0.0693
FSM14ab	Opaque plastic (2 layers)			0.0711	0.0682	0.0698	0.0679	0.069	0.0684	0.0685	0.0687	0.0694	0.0693	0.0685	0.0699	0.0678	0.069	0.0697	0.0688	0.0687	0.0694	0.0694	0.0703	0.0696	0.0679	0.0676	0.0673	0.0693	0.0676	0.07	0.0675	0.0689	0.069	0.0689	0.0682	0.0688	0.068	0.0678	0.0683	0.0688	0.0685	0.0692	0.0693	0.0682	0.068	0.0694	0.0695	0.0694	0.069
FSM14ab	Opaque plastic (2 layers)			0.1017	0.1094	0.0885	0.0897	0.0924	0.066	0.0668	0.0663	0.0673	0.0669	0.0678	0.0678	0.0666	0.0674	0.069	0.0678	0.0671	0.0681	0.0681	0.069	0.0678	0.0664	0.0665	0.0671	0.0676	0.0654	0.0684	0.0669	0.0677	0.0672	0.0669	0.067	0.0678	0.0667	0.0676	0.0685	0.0676	0.0675	0.0672	0.0678	0.0669	0.0667	0.0683	0.0677	0.0685	0.067
FSM14ab	Opaque plastic (2 layers)			0.07	0.0673	0.0678	0.0667	0.0681	0.0673	0.0674	0.0677	0.0678	0.0671	0.0683	0.0677	0.067	0.0683	0.0687	0.0688	0.0681	0.0679	0.0676	0.0684	0.0668	0.0666	0.0675	0.0676	0.0682	0.0671	0.0683	0.066	0.0676	0.0672	0.0672	0.0677	0.0667	0.0659	0.067	0.0678	0.0671	0.0678	0.0687	0.0685	0.067	0.0673	0.0674	0.0681	0.0675	0.0676
FSM14ab	Opaque plastic (2 layers)			0.0695	0.0677	0.0682	0.0674	0.0678	0.0674	0.0666	0.0664	0.0671	0.0669	0.0679	0.0684	0.0668	0.0672	0.0681	0.0676	0.0675	0.0685	0.0681	0.0688	0.0671	0.0673	0.0665	0.0673	0.0682	0.0668	0.0685	0.0673	0.0676	0.0673	0.0669	0.0677	0.0664	0.067	0.0673	0.0681	0.0679	0.0672	0.0674	0.0678	0.067	0.0666	0.0678	0.068	0.0677	0.0671
FSM14ab	Opaque plastic (2 layers)			0.0721	0.0705	0.0712	0.0683	0.0706	0.0694	0.0696	0.0693	0.0696	0.0692	0.0693	0.07	0.069	0.0687	0.0704	0.0704	0.0698	0.0705	0.0699	0.0713	0.0698	0.0692	0.0681	0.0689	0.0704	0.0691	0.0709	0.0694	0.0696	0.0699	0.0701	0.0689	0.0704	0.0689	0.0698	0.0696	0.0699	0.0682	0.0704	0.0697	0.0693	0.0693	0.0699	0.0704	0.0704	0.0698
FSM14ab	Opaque plastic (2 layers)			0.0731	0.0701	0.0709	0.0695	0.0685	0.068	0.0678	0.0685	0.0695	0.0689	0.0698	0.0703	0.0702	0.0695	0.0707	0.07	0.0705	0.0698	0.0708	0.071	0.0694	0.0701	0.0694	0.0697	0.0708	0.0692	0.07	0.0699	0.0699	0.069	0.0695	0.0696	0.0697	0.0691	0.0691	0.0702	0.0694	0.0694	0.0702	0.07	0.069	0.0699	0.0699	0.0711	0.0717	0.0702
FSM14ab	Opaque plastic (2 layers)			0.0706	0.0684	0.0691	0.0677	0.0686	0.0685	0.0684	0.0694	0.0695	0.0675	0.0685	0.0677	0.0679	0.0694	0.0693	0.0685	0.0681	0.0695	0.0687	0.0686	0.0675	0.0678	0.0672	0.0682	0.0686	0.068	0.0691	0.068	0.0687	0.0684	0.0685	0.0689	0.0683	0.0675	0.0682	0.0686	0.0682	0.0691	0.0688	0.0689	0.0686	0.0683	0.069	0.0694	0.0698	0.0685
FSM14ab	Opaque plastic (2 layers)			0.0712	0.0689	0.0689	0.0665	0.0696	0.0672	0.0684	0.0684	0.0687	0.0687	0.0683	0.068	0.0676	0.0676	0.0685	0.0692	0.0683	0.0686	0.0687	0.0694	0.0679	0.0675	0.0675	0.0675	0.0682	0.0672	0.0682	0.0677	0.0684	0.0687	0.0683	0.068	0.0678	0.0672	0.0678	0.0684	0.0677	0.0674	0.0681	0.069	0.0684	0.0685	0.0689	0.0693	0.069	0.0685
FSM20ab	Artificial spots (woodglue etc)			3.5	3.5	3.5	3.5	3.5	3.5	3.5	3.5	3.5	3.5	3.5	3.5	3.5	3.5	3.5	3.5	3.5	3.5	3.5	3.5	3.5	3.5	3.5	3.5	3.5	3.5	3.5	3.5	3.5	3.5	3.5	3.5	3.5	3.5	3.5	3.5	3.5	3.5	3.5	3.5	3.5	3.5	3.5	3.5	3.5	3.5
FSM20ab	Artificial spots version 2			3.168	3.1651	3.1679	3.1237	3.0936	3.1076	3.1033	3.1696	3.2221	3.1964	3.2457	3.1801	3.1782	3.1573	3.2203	3.1624	3.1611	3.2459	3.0654	3.1345	3.1665	3.1056	3.1698	3.1045	3.0405	3.1943	3.1446	3.2707	3.1354	3.1007	3.3173	3.1222	3.1283	3.0736	3.1203	3.05	3.1702	3.2052	3.1109	3.2348	3.1497	3.1399	3.0991	3.2745	3.1538	3.188
FSM20ab	Artificial spots version 2			3.0087	2.9755	3.0237	2.9369	2.9798	2.9191	2.8881	2.8976	3.0102	2.9381	3.0034	2.98	2.9653	2.9864	3.0241	2.9685	2.9494	3.0548	2.9577	2.9654	2.973	2.9562	2.9239	2.9474	2.8869	2.9715	2.9293	2.9618	2.9808	2.9525	3.0408	2.9672	2.9234	2.9053	2.9441	2.9084	2.9951	3.0231	2.9249	2.9801	2.987	2.9591	2.9388	2.9517	2.9607	3.0362
FSM20ab	Artificial spots version 2			2.7624	2.7114	2.7516	2.7217	2.7426	2.6995	2.7059	2.7034	2.7465	2.736	2.7703	2.7003	2.7171	2.7196	2.7347	2.7163	2.7474	2.7693	2.7656	2.7342	2.7666	2.71	2.7284	2.6826	2.6557	2.7611	2.7296	2.7299	2.7362	2.6816	2.7854	2.7266	2.7248	2.7264	2.7277	2.6641	2.7463	2.7365	2.7227	2.7665	2.7562	2.7132	2.7065	2.7604	2.7194	2.7545
FSM20ab	Artificial spots version 2			2.9268	2.8464	2.8733	2.8075	2.8461	2.8292	2.8242	2.8582	2.9209	2.8628	2.8603	2.8086	2.8292	2.8615	2.8743	2.8361	2.8528	2.8699	2.848	2.8585	2.8671	2.8384	2.8498	2.7864	2.7884	2.8592	2.8478	2.887	2.8158	2.8	2.8867	2.8692	2.8277	2.8374	2.8658	2.8172	2.8893	2.9024	2.8754	2.848	2.8567	2.8401	2.8196	2.9078	2.8342	2.8502
FSM20ab	Artificial spots version 2			3.1073	3.0525	3.0402	2.986	3.0001	2.953	2.9379	3.0452	3.1111	2.9603	3.0813	3.0061	2.997	2.9194	3.0367	2.9271	2.9505	3.0579	2.9966	2.9736	3.0254	2.973	2.9474	2.9043	2.9359	3.0016	2.9832	3.0414	2.9865	2.8671	3.077	2.9688	2.9769	2.9444	2.9686	2.9268	3.0126	3.0259	3.0019	2.9741	2.9462	2.9993	2.9473	3.0355	2.9421	3.0746
FSM20ab	Artificial spots version 2			3.4734	3.4191	3.5	3.2875	3.4142	3.4192	3.4588	3.3258	3.5	3.4376	3.5	3.4165	3.3515	3.31	3.4596	3.2574	3.4259	3.5	3.3901	3.3738	3.3603	3.3113	3.4611	3.1015	3.3668	3.4902	3.3809	3.3243	3.4716	3.2924	3.5	3.3469	3.5	3.2825	3.3631	3.2102	3.5	3.5	3.3906	3.4254	3.307	3.2762	3.3654	3.4986	3.3907	3.2976
FSM20ab	Artificial spots version 2			2.6526	2.7063	2.6679	2.654	2.7024	2.7	2.672	2.6777	2.7294	2.6721	2.6822	2.6607	2.6925	2.6639	2.6712	2.6411	2.6646	2.6788	2.6637	2.6536	2.6581	2.6576	2.663	2.6276	2.663	2.6794	2.6724	2.6826	2.6621	2.6518	2.6933	2.6802	2.6626	2.6456	2.6591	2.6435	2.7272	2.715	2.6602	2.67	2.6667	2.6914	2.6555	2.6984	2.6635	2.6941
FSM20ab	Artificial spots version 2			2.827	2.8097	2.823	2.7686	2.7731	2.7816	2.7788	2.8365	2.8681	2.7891	2.8122	2.7817	2.7698	2.7613	2.8263	2.7828	2.7582	2.8414	2.8037	2.7928	2.7948	2.7763	2.7988	2.7408	2.7529	2.8191	2.806	2.8087	2.8198	2.7357	2.8484	2.7618	2.7479	2.7813	2.7836	2.7643	2.8023	2.7894	2.7628	2.7637	2.7895	2.7951	2.7941	2.7984	2.7617	2.8328
FSM20ab	Artificial spots version 2			1.9039	1.9033	1.8998	1.8934	1.8961	1.8926	1.8858	1.8908	1.8917	1.8891	1.8921	1.8782	1.8838	1.8821	1.8884	1.8788	1.8877	1.885	1.8833	1.8761	1.8784	1.8728	1.8782	1.8672	1.8663	1.8776	1.8794	1.8769	1.8742	1.8673	1.8846	1.8754	1.8658	1.8736	1.872	1.8682	1.8814	1.8765	1.8672	1.874	1.8722	1.8697	1.8676	1.8703	1.8694	1.8774
FSM20ab	Artificial spots version 2			0.2117	0.2153	0.2139	0.2136	0.2156	0.2165	0.2157	0.2177	0.2193	0.2205	0.2211	0.2212	0.2221	0.2227	0.2226	0.2237	0.2233	0.2251	0.2248	0.2236	0.2252	0.2255	0.2241	0.2251	0.2256	0.2258	0.2259	0.226	0.2273	0.2269	0.2278	0.2269	0.2287	0.2286	0.2283	0.2288	0.2285	0.2288	0.2286	0.2289	0.2297	0.2288	0.2297	0.2303	0.2303	0.2302
FSM20ab	Artificial spots version 2			0.1186	0.1191	0.1199	0.1199	0.1196	0.1206	0.1199	0.1146	0.1149	0.1166	0.1131	0.1117	0.1151	0.1143	0.1194	0.1161	0.1109	0.1148	0.1177	0.1157	0.1107	0.1164	0.1138	0.1138	0.1146	0.1135	0.1127	0.1133	0.116	0.1165	0.1158	0.1189	0.1169	0.1154	0.1152	0.1151	0.1144	0.1191	0.1171	0.1173	0.1134	0.1194	0.121	0.1161	0.1182	0.114
FSM20ab	Artificial spots version 2			3.5	3.5	3.5	3.5	3.5	3.4342	3.5	3.5	3.5	3.5	3.5	3.5	3.5	3.4282	3.5	3.5	3.5	3.4976	3.5	3.5	3.5	3.5	3.5	3.3633	3.3432	3.5	3.5	3.5	3.5	3.2983	3.5	3.5	3.4962	3.4068	3.5	3.4289	3.5	3.5	3.5	3.5	3.4793	3.5	3.5	3.437	3.3998	3.5
FSM20ab	Artificial spots version 2			2.6811	2.6983	2.6818	2.6718	2.6813	2.6696	2.6511	2.6906	2.7108	2.6846	2.7122	2.6785	2.6736	2.6433	2.6928	2.669	2.7075	2.6956	2.6491	2.6664	2.6957	2.6606	2.6975	2.603	2.6388	2.6729	2.6909	2.7058	2.688	2.6452	2.6932	2.6672	2.6502	2.6474	2.6876	2.6285	2.7153	2.6971	2.6644	2.6807	2.6607	2.6949	2.677	2.717	2.6479	2.6884
FSM20ab	Artificial spots version 2			1.6564	1.65	1.6449	1.6373	1.6314	1.6244	1.6202	1.6207	1.6193	1.6196	1.6198	1.6147	1.6119	1.6113	1.6116	1.6097	1.6124	1.6114	1.6085	1.6059	1.6104	1.6066	1.6073	1.6027	1.6016	1.6089	1.605	1.6089	1.61	1.6011	1.6052	1.6039	1.6072	1.6053	1.6009	1.605	1.6078	1.605	1.6051	1.6071	1.6082	1.606	1.6078	1.61	1.6058	1.6071
FSM20ab	Artificial spots version 2			1.8221	1.8245	1.8255	1.8198	1.8202	1.815	1.8156	1.8231	1.8238	1.8236	1.8244	1.8199	1.8189	1.8205	1.8279	1.8221	1.8238	1.8258	1.8164	1.8239	1.8255	1.8238	1.8292	1.8155	1.8176	1.8242	1.8245	1.828	1.8226	1.8185	1.834	1.8249	1.8258	1.8243	1.822	1.822	1.8285	1.8289	1.8273	1.83	1.8223	1.8265	1.8295	1.8291	1.8282	1.8333
FSM20ab	Artificial spots version 2			1.7345	1.7292	1.7285	1.7203	1.7132	1.7118	1.7079	1.7124	1.7115	1.7065	1.7095	1.706	1.7048	1.701	1.7011	1.6979	1.7025	1.7015	1.693	1.6985	1.6968	1.6929	1.6946	1.6901	1.6882	1.694	1.6918	1.6904	1.6873	1.6873	1.6907	1.69	1.6883	1.6876	1.6897	1.6829	1.691	1.6904	1.6891	1.6888	1.6899	1.6912	1.6872	1.6898	1.6879	1.6892
FSM20ab	Artificial spots version 2			2.6658	2.6431	2.6694	2.6094	2.6294	2.6365	2.6558	2.6609	2.668	2.675	2.6384	2.6411	2.6351	2.6225	2.6514	2.6215	2.6731	2.6557	2.6419	2.6389	2.6394	2.6402	2.6137	2.5738	2.624	2.6537	2.6406	2.6437	2.6623	2.6186	2.6564	2.6524	2.6574	2.6387	2.6104	2.6209	2.6478	2.6481	2.6215	2.6459	2.6123	2.6231	2.6441	2.6303	2.6449	2.6569
FSM20ab	Artificial spots version 2			1.8807	1.8776	1.8751	1.8576	1.8647	1.8587	1.8568	1.855	1.8645	1.8533	1.8537	1.8543	1.8508	1.8518	1.8538	1.8527	1.8481	1.8473	1.8412	1.8421	1.8436	1.8501	1.8437	1.8344	1.8358	1.8433	1.8423	1.8437	1.8447	1.8425	1.8481	1.8402	1.8439	1.8451	1.8417	1.8376	1.8463	1.8487	1.839	1.8469	1.8414	1.8396	1.8432	1.8435	1.8426	1.8496
FSM20ab	Artificial spots version 2			0.1013	0.1003	0.1005	0.1001	0.1009	0.1	0.1002	0.1004	0.1006	0.1009	0.1004	0.1001	0.1007	0.1008	0.101	0.1008	0.1009	0.1011	0.1	0.0998	0.1005	0.1004	0.1003	0.1011	0.0996	0.1	0.1006	0.1003	0.1005	0.1006	0.0998	0.1007	0.1005	0.101	0.1001	0.1012	0.0993	0.1007	0.1006	0.1005	0.1002	0.0999	0.1011	0.1013	0.1001	0.1
FSM20ab	Artificial spots version 2			0.1089	0.1077	0.1062	0.1054	0.1063	0.1069	0.108	0.1073	0.1081	0.1076	0.1085	0.1069	0.1056	0.1069	0.1079	0.1075	0.1078	0.106	0.1081	0.1062	0.1068	0.1072	0.1065	0.1067	0.1075	0.1082	0.1065	0.1069	0.1068	0.1071	0.107	0.1086	0.1068	0.1078	0.1064	0.1074	0.1064	0.1071	0.1065	0.1067	0.1055	0.1064	0.1067	0.1069	0.1072	0.106
FSM20ab	Artificial spots version 2			0.1023	0.1016	0.1008	0.1005	0.1011	0.1008	0.1013	0.101	0.1013	0.1013	0.1013	0.1004	0.1001	0.1007	0.1015	0.1013	0.1009	0.1011	0.1013	0.1006	0.1018	0.1008	0.101	0.101	0.1009	0.1007	0.0997	0.1005	0.1011	0.1009	0.1009	0.1009	0.1012	0.1019	0.1016	0.101	0.1001	0.1011	0.1004	0.1005	0.1011	0.1003	0.1016	0.1016	0.0995	0.1001
FSM20ab	Artificial spots version 2			1.4619	1.4679	1.4638	1.4619	1.4607	1.4573	1.4553	1.4579	1.4676	1.4575	1.4578	1.4583	1.4576	1.458	1.4541	1.4541	1.4569	1.4568	1.4581	1.4567	1.4573	1.4579	1.4575	1.4532	1.4557	1.4586	1.4598	1.4569	1.457	1.4608	1.4598	1.462	1.4592	1.459	1.4576	1.457	1.4613	1.4641	1.4609	1.4606	1.4589	1.4628	1.4704	1.472	1.4669	1.469
FSM20ab	Artificial spots version 2			0.0934	0.0929	0.0924	0.092	0.0923	0.0926	0.092	0.0921	0.0928	0.0933	0.0932	0.0931	0.0929	0.0921	0.0929	0.0925	0.0928	0.0934	0.0929	0.0913	0.0921	0.0919	0.0916	0.0923	0.092	0.0919	0.0914	0.0913	0.0918	0.0924	0.0922	0.0923	0.0916	0.0926	0.0915	0.0917	0.0917	0.0913	0.0914	0.0917	0.0919	0.0907	0.0928	0.0918	0.0914	0.0913
FSM20ab	Artificial spots version 2			3.3126	3.3292	3.2769	3.1591	3.2629	3.1604	3.1608	3.2272	3.3393	3.1683	3.3393	3.1557	3.1617	3.0731	3.3165	3.1488	3.1503	3.1982	3.1064	3.0961	3.3948	3.1389	3.1684	3.0417	3.2006	3.2441	3.2036	3.2781	3.1808	3.128	3.1613	3.2689	3.1512	3.1129	3.2173	3.0395	3.2215	3.2002	3.1051	3.3292	3.1644	3.3301	3.1699	3.1667	3.1475	3.2562
FSM20ab	Artificial spots version 2			1.832	1.8242	1.817	1.8156	1.8114	1.8066	1.8046	1.8065	1.8116	1.8044	1.8083	1.8029	1.8047	1.7976	1.797	1.7951	1.8	1.7987	1.7913	1.7968	1.7927	1.7959	1.7894	1.7873	1.7894	1.7933	1.7944	1.7938	1.7866	1.7846	1.793	1.7907	1.788	1.789	1.7857	1.7856	1.7923	1.79	1.7853	1.7902	1.785	1.7873	1.7851	1.7931	1.7833	1.7884
FSM20ab	Artificial spots version 2			2.9057	2.9048	2.8955	2.8598	2.849	2.8519	2.8762	2.8866	2.9312	2.8123	2.9132	2.8369	2.8817	2.8772	2.9561	2.8216	2.8965	2.9168	2.8836	2.904	2.9028	2.8951	2.8895	2.821	2.8109	2.8701	2.8941	2.9407	2.8842	2.8684	2.9798	2.8709	2.8838	2.8306	2.9198	2.8226	2.9524	2.9274	2.8656	2.981	2.8841	2.8993	2.8454	2.8832	2.8658	2.9323
FSM20ab	Artificial spots version 2			1.5335	1.529	1.5239	1.5159	1.5149	1.5103	1.5054	1.5071	1.5088	1.5017	1.5005	1.5008	1.4992	1.4983	1.4977	1.4942	1.494	1.4936	1.4943	1.4914	1.49	1.4917	1.49	1.4865	1.4871	1.4875	1.4885	1.4881	1.485	1.4877	1.4848	1.4856	1.4872	1.4856	1.4885	1.4851	1.4909	1.487	1.4837	1.4875	1.4869	1.4825	1.4855	1.49	1.4837	1.49
FSM20ab	Artificial spots version 2			2.8256	2.8634	2.8698	2.81	2.831	2.7936	2.7824	2.8183	2.819	2.8163	2.8457	2.8149	2.8189	2.7822	2.8545	2.8012	2.8031	2.8678	2.8411	2.7985	2.7998	2.8002	2.7848	2.7226	2.7425	2.8	2.82	2.8496	2.7927	2.7576	2.8116	2.7808	2.7789	2.7394	2.8113	2.7595	2.8601	2.8537	2.7369	2.8399	2.7694	2.819	2.8021	2.8364	2.7675	2.8394
FSM20ab	Artificial spots version 2			0.1492	0.1483	0.1476	0.1464	0.148	0.1485	0.1486	0.1494	0.1503	0.1516	0.1505	0.1514	0.1508	0.1524	0.1517	0.152	0.1507	0.1523	0.1523	0.1511	0.1526	0.1527	0.1524	0.1527	0.1522	0.1523	0.1515	0.1533	0.1529	0.153	0.1532	0.1534	0.1529	0.1536	0.155	0.1535	0.1532	0.1544	0.1531	0.153	0.1539	0.1527	0.1536	0.155	0.1532	0.1538
FSM20ab	Artificial spots version 2			1.8137	1.8084	1.8123	1.7992	1.8051	1.795	1.7923	1.7883	1.7947	1.7866	1.7875	1.7815	1.7812	1.7822	1.7876	1.7793	1.7723	1.7846	1.7822	1.7767	1.7733	1.7775	1.7731	1.7724	1.7695	1.7722	1.7724	1.7732	1.7687	1.7677	1.7724	1.7665	1.7646	1.7695	1.7726	1.7676	1.77	1.7742	1.7695	1.7715	1.7678	1.7658	1.7729	1.7712	1.7684	1.772
FSM20ab	Artificial spots version 2			2.8487	2.8409	2.7878	2.7661	2.7938	2.7677	2.7704	2.7561	2.8092	2.7848	2.8161	2.7688	2.715	2.764	2.8334	2.7647	2.7824	2.8242	2.7639	2.7686	2.7984	2.7783	2.7562	2.7318	2.7284	2.7713	2.803	2.7836	2.7587	2.7129	2.7585	2.745	2.7673	2.7829	2.7186	2.7434	2.7507	2.7859	2.7857	2.7604	2.7852	2.7691	2.7283	2.7391	2.7444	2.8161
FSM20ab	Artificial spots version 2			2.979	2.9885	2.9908	2.9536	3.0327	2.9072	2.9321	2.8962	3.0321	2.9303	3.0188	2.9795	2.8878	2.8821	3.0137	2.8802	2.9368	3.0233	2.9619	2.9197	2.9487	2.8837	2.8904	2.8843	2.856	2.8994	2.9211	3.0057	2.9056	2.8959	2.9638	2.8799	2.9148	2.9436	2.9219	2.9258	2.9659	3.0564	2.9818	2.9463	2.9554	2.925	2.9311	2.9816	2.8988	2.9983
FSM20ab	Artificial spots version 2			0.0872	0.086	0.0865	0.0853	0.0864	0.086	0.085	0.0864	0.0863	0.0863	0.087	0.0864	0.086	0.0862	0.0859	0.0863	0.0864	0.0864	0.0863	0.0863	0.0855	0.087	0.0854	0.0859	0.0855	0.0852	0.0859	0.0861	0.0852	0.0855	0.086	0.0872	0.0862	0.0866	0.0869	0.0864	0.0855	0.0868	0.0856	0.0851	0.0858	0.0858	0.0866	0.0862	0.0855	0.0854
FSM20ab	Artificial spots version 2			2.8831	2.9386	2.9302	2.9161	2.9427	2.886	2.905	2.8578	2.9411	2.8709	2.9538	2.9065	2.861	2.8376	2.9912	2.8531	2.8544	2.8852	2.8826	2.8728	2.8714	2.8912	2.8498	2.8676	2.8112	2.9007	2.9174	2.9266	2.8816	2.8011	2.8611	2.8461	2.8418	2.8845	2.9147	2.8705	2.9023	2.9254	2.8814	2.8887	2.9293	2.8894	2.9223	2.9073	2.8689	2.9517
FSM20ab	Artificial spots version 2			2.3951	2.4092	2.4158	2.4086	2.4262	2.3886	2.3731	2.3894	2.4028	2.3872	2.4076	2.3779	2.3863	2.3857	2.4189	2.3837	2.4003	2.3936	2.3954	2.3975	2.3909	2.389	2.389	2.3707	2.3709	2.3796	2.3991	2.3865	2.3954	2.3755	2.3932	2.3794	2.3785	2.3861	2.3949	2.3834	2.4055	2.3989	2.383	2.4065	2.3913	2.3794	2.372	2.3927	2.3854	2.4077
FSM20ab	Artificial spots version 2			3.4818	3.2627	3.3163	3.2281	3.2611	3.1896	3.12	3.3127	3.3243	3.1689	3.3597	3.2811	3.2414	3.4214	3.3044	3.27	3.2078	3.359	3.2843	3.2223	3.2889	3.3604	3.1593	3.1789	3.085	3.4674	3.2219	3.2486	3.1923	3.2061	3.3274	3.2067	3.2323	3.236	3.212	3.1754	3.4656	3.4289	3.1776	3.1949	3.2212	3.2511	3.1867	3.3404	3.3229	3.5
FSM20ab	Artificial spots version 2			1.7146	1.7199	1.7224	1.7247	1.7316	1.7233	1.7239	1.7278	1.7274	1.7283	1.7291	1.7263	1.7255	1.7233	1.7251	1.723	1.7237	1.7254	1.7221	1.716	1.718	1.7165	1.7165	1.7159	1.7128	1.7247	1.7214	1.7184	1.7165	1.7153	1.7195	1.716	1.7162	1.716	1.7186	1.7175	1.7233	1.7243	1.7207	1.7207	1.7184	1.7198	1.7208	1.7212	1.7233	1.7245
FSM20ab	Artificial spots version 2			1.652	1.6451	1.6399	1.6352	1.6322	1.6251	1.6207	1.6225	1.6247	1.6194	1.6194	1.6168	1.6157	1.6152	1.6142	1.6129	1.6099	1.6132	1.6105	1.608	1.6067	1.6083	1.6078	1.6063	1.6011	1.6068	1.6071	1.5991	1.604	1.6019	1.6064	1.5995	1.6035	1.599	1.6032	1.5974	1.604	1.6043	1.6013	1.6006	1.6038	1.6009	1.5998	1.602	1.6	1.6036
FSM20ab	Artificial spots version 2			2.8094	2.8302	2.8125	2.7824	2.821	2.7514	2.774	2.7788	2.8594	2.7843	2.8225	2.7819	2.7332	2.7918	2.8411	2.767	2.7423	2.8106	2.7931	2.7634	2.8153	2.8233	2.7902	2.7397	2.7409	2.7956	2.8243	2.7577	2.7782	2.7953	2.8437	2.7361	2.7705	2.7808	2.7854	2.7343	2.8519	2.8088	2.7403	2.806	2.7916	2.7797	2.7511	2.8202	2.7655	2.8037
FSM20ab	Artificial spots version 2			1.8103	1.806	1.8028	1.798	1.8031	1.7916	1.7951	1.7914	1.7962	1.791	1.7974	1.7872	1.7858	1.7855	1.7907	1.781	1.7844	1.7884	1.7858	1.7784	1.7831	1.777	1.7772	1.7762	1.7744	1.7789	1.7801	1.7755	1.7763	1.7789	1.7793	1.7729	1.7709	1.7734	1.7764	1.771	1.7798	1.7775	1.7734	1.7751	1.779	1.7746	1.7678	1.7772	1.7728	1.7758
FSM20ab	Artificial spots version 2			2.6081	2.6162	2.6235	2.6172	2.6093	2.5833	2.5887	2.603	2.6279	2.5977	2.6447	2.5975	2.5801	2.6139	2.6178	2.5885	2.6097	2.649	2.6299	2.6243	2.6309	2.6071	2.614	2.5751	2.574	2.6376	2.6375	2.6332	2.6045	2.6126	2.628	2.5895	2.6001	2.5988	2.6133	2.5936	2.6664	2.6403	2.6077	2.63	2.6209	2.6145	2.5765	2.6288	2.6161	2.6197
FSM20ab	Artificial spots version 2			2.5341	2.5364	2.5486	2.5436	2.5508	2.519	2.5298	2.5112	2.5605	2.5295	2.5719	2.5405	2.5452	2.5312	2.5554	2.506	2.5284	2.5549	2.5266	2.5303	2.5287	2.533	2.5414	2.5156	2.4963	2.5428	2.5476	2.5552	2.5358	2.5147	2.5597	2.5071	2.5161	2.5247	2.5307	2.5145	2.5589	2.5691	2.5029	2.5457	2.5329	2.5607	2.5082	2.5584	2.5268	2.5628
FSM20ab	Artificial spots version 2			2.7887	2.7826	2.7266	2.7045	2.785	2.7425	2.6941	2.696	2.7587	2.7205	2.7285	2.708	2.7294	2.7059	2.7607	2.7201	2.7103	2.7142	2.7258	2.7226	2.7164	2.6758	2.6915	2.6807	2.68	2.7219	2.7346	2.7177	2.7268	2.7003	2.7603	2.6963	2.7335	2.7119	2.7706	2.6793	2.7932	2.7832	2.7212	2.7158	2.7515	2.7658	2.7086	2.7642	2.7274	2.7509
FSM20ab	Artificial spots version 2			1.8648	1.8692	1.8669	1.8609	1.8679	1.8586	1.8574	1.861	1.867	1.8632	1.8603	1.8556	1.8521	1.8557	1.8592	1.8579	1.8505	1.8542	1.8531	1.8509	1.849	1.8505	1.8534	1.8479	1.8409	1.8527	1.8513	1.847	1.8428	1.8424	1.8541	1.8472	1.8433	1.8491	1.8409	1.8467	1.8533	1.8508	1.8464	1.8476	1.8456	1.8444	1.8391	1.8467	1.8448	1.8529
FSM20ab	Artificial spots version 2			0.0807	0.0809	0.0806	0.0804	0.0805	0.0803	0.0805	0.0808	0.0812	0.0816	0.0813	0.0796	0.0799	0.0811	0.0809	0.0811	0.0803	0.0822	0.082	0.081	0.081	0.0812	0.0797	0.0811	0.0809	0.08	0.081	0.0815	0.081	0.0804	0.0817	0.0809	0.0812	0.0815	0.0812	0.0813	0.0808	0.081	0.0812	0.0807	0.0813	0.0807	0.0812	0.0818	0.08	0.0805
FSM20ab	Artificial spots version 2			2.9371	2.9076	2.908	2.8972	2.9479	2.8566	2.8108	2.8592	2.9173	2.9277	2.9355	2.9023	2.8721	2.8723	2.9293	2.8493	2.9022	2.9299	2.9165	2.9439	2.8969	2.8677	2.8846	2.8675	2.8241	2.9114	2.9052	2.9489	2.8952	2.8269	2.9419	2.8397	2.8623	2.8868	2.8929	2.8821	2.9933	3.0111	2.8945	2.9473	2.9211	2.8869	2.8753	2.9459	2.8652	2.9585
FSM20ab	Artificial spots version 2			3.0385	3.0844	3.1583	3.0309	3.1371	3.0142	2.9993	3.0159	3.1475	3.0381	3.0778	3.0196	3.0048	3.0389	3.1237	3.0117	3.0728	3.058	3.0251	3.1641	3.0838	3.0158	3.0534	2.9706	2.9023	3.0835	3.043	3.0339	3.0409	2.9783	3.0739	2.9891	3.0598	3.0976	3.1362	2.9781	3.1182	3.1089	3.0645	3.1349	3.03	3.0215	3.0189	3.1039	3.0586	3.1931
FSM20ab	Artificial spots version 2			3.5	3.3443	3.4274	3.217	3.3264	3.2215	3.2227	3.2867	3.2579	3.2149	3.5	3.2692	3.1344	3.2778	3.4219	3.229	3.254	3.3553	3.3094	3.1764	3.2642	3.1889	3.1618	3.194	3.0669	3.3939	3.2883	3.2093	3.2151	3.1492	3.2653	3.2119	3.2833	3.1828	3.2825	3.1393	3.3438	3.4698	3.2056	3.3138	3.1566	3.1204	3.38	3.2752	3.2425	3.5
FSM20ab	Artificial spots version 2			2.5107	2.5112	2.5426	2.5391	2.5339	2.5415	2.5375	2.5427	2.5981	2.5512	2.5909	2.5531	2.5689	2.5837	2.5722	2.5795	2.5609	2.5741	2.5491	2.5675	2.5495	2.5437	2.5487	2.5342	2.5201	2.573	2.5862	2.5545	2.5591	2.5498	2.5861	2.5302	2.5805	2.5713	2.5409	2.5437	2.6032	2.5819	2.5586	2.5893	2.5679	2.5253	2.577	2.5606	2.5684	2.6143
FSM20ab	Artificial spots version 2			2.7597	2.7222	2.7303	2.7281	2.7281	2.7447	2.6923	2.7152	2.7451	2.7388	2.7893	2.7165	2.7228	2.7273	2.736	2.7394	2.7173	2.7347	2.7302	2.7257	2.7027	2.717	2.7174	2.7246	2.6805	2.7468	2.738	2.7286	2.6841	2.7232	2.7517	2.6877	2.7531	2.724	2.6887	2.6965	2.7372	2.7351	2.6907	2.7368	2.6912	2.6867	2.7005	2.7471	2.7153	2.7769
FSM20ab	Artificial spots version 2			2.8695	2.8526	2.8591	2.8833	2.8401	2.7949	2.804	2.8272	2.8402	2.8136	2.8402	2.8339	2.8047	2.8939	2.8253	2.8158	2.8077	2.8335	2.8448	2.8057	2.8257	2.804	2.7933	2.8054	2.7437	2.8571	2.7987	2.8352	2.8097	2.8275	2.8612	2.777	2.8597	2.8146	2.795	2.7952	2.8821	2.9154	2.8619	2.8413	2.8681	2.836	2.8119	2.8783	2.8057	2.8964
FSM20ab	Artificial spots version 2			3.0506	2.9554	2.935	2.9455	2.9617	2.9132	2.9287	2.9614	2.9274	2.9362	3.0385	2.9814	3.0135	2.9575	2.9824	2.9748	2.9236	2.925	2.9068	2.9205	2.9576	2.929	2.9931	2.942	2.8726	2.9527	2.9648	2.9556	2.9057	2.9262	2.9719	2.8552	2.9467	2.9074	2.9086	2.8841	2.9964	2.9562	2.8771	2.9609	2.9491	2.9413	2.9049	2.9376	2.8705	2.9716
FSM20ab	Artificial spots version 2			2.889	2.8831	2.8247	2.8589	2.917	2.7987	2.7621	2.8442	2.8428	2.8556	2.898	2.8293	2.8662	2.8178	2.8552	2.8631	2.885	2.8485	2.8762	2.8598	2.8974	2.8374	2.8387	2.8442	2.767	2.8338	2.8752	2.8715	2.8536	2.8691	2.8813	2.8105	2.8185	2.776	2.8143	2.7896	2.9182	2.8907	2.8647	2.8802	2.8806	2.8187	2.7964	2.8914	2.853	2.9041
FSM20ab	Artificial spots version 2			3.0773	3.039	3.0089	3.0432	3.0347	2.9772	2.9537	2.9555	3.1152	2.9827	3.1008	3.0441	3.074	3.0083	3.0753	3.1553	3.0474	3.0258	3.0252	3.0037	3.1155	3.0272	3.0448	2.9894	2.9181	3.0593	3.061	3.03	3.0011	2.9884	3.1092	3.0158	2.9417	2.9441	2.9938	2.8731	3.0661	3.0492	3.0709	3.0197	2.9975	3.0529	2.9606	3.0623	2.9691	3.0658
FSM20ab	Artificial spots version 2			2.6895	2.6623	2.6538	2.6293	2.6713	2.6462	2.6316	2.6782	2.6472	2.6464	2.7158	2.6741	2.6402	2.6599	2.675	2.6564	2.6442	2.6517	2.6433	2.6362	2.6502	2.6451	2.6288	2.6348	2.6055	2.6559	2.6304	2.6632	2.6489	2.6144	2.6638	2.6302	2.6271	2.621	2.6113	2.6365	2.7001	2.6829	2.6817	2.6748	2.6444	2.6229	2.6612	2.6519	2.6568	2.7005
FSM20ab	Artificial spots version 2			2.8256	2.7541	2.7863	2.7772	2.8028	2.72	2.7057	2.7871	2.7302	2.7518	2.8143	2.77	2.726	2.7379	2.7843	2.7895	2.7512	2.7361	2.8001	2.729	2.7967	2.7238	2.7679	2.7178	2.692	2.7682	2.7783	2.753	2.748	2.7255	2.7776	2.735	2.7326	2.7061	2.7221	2.7405	2.7853	2.7516	2.7352	2.7905	2.7591	2.7708	2.7175	2.7843	2.766	2.7819
FSM20ab	Artificial spots version 2			2.577	2.5767	2.5797	2.5705	2.5703	2.5328	2.5315	2.5423	2.58	2.5591	2.5912	2.5492	2.5258	2.5558	2.5634	2.5635	2.5322	2.5534	2.5595	2.5567	2.5901	2.5487	2.5288	2.4999	2.524	2.5549	2.5649	2.5432	2.5259	2.5164	2.5486	2.522	2.5587	2.5224	2.5248	2.5028	2.5496	2.5536	2.5335	2.5669	2.5342	2.5331	2.5384	2.5623	2.5543	2.5668
FSM20ab	Artificial spots version 2			2.0465	2.0407	2.0436	2.0476	2.0437	2.0429	2.0419	2.0417	2.0495	2.048	2.054	2.0462	2.0409	2.0469	2.0514	2.0504	2.0453	2.0372	2.0435	2.0444	2.0436	2.0465	2.045	2.0378	2.0219	2.0486	2.0503	2.0498	2.045	2.0402	2.0437	2.0425	2.0467	2.0377	2.0406	2.0421	2.0557	2.0494	2.0426	2.0502	2.0462	2.0474	2.0392	2.0516	2.0444	2.0512
FSM20ab	Artificial spots version 2			2.5403	2.5371	2.544	2.5578	2.5527	2.5209	2.5323	2.5297	2.5569	2.5287	2.5619	2.5532	2.5431	2.5518	2.5504	2.5343	2.5574	2.5259	2.5447	2.5117	2.5608	2.5299	2.5182	2.5264	2.4958	2.5589	2.5437	2.5293	2.5225	2.5246	2.529	2.5147	2.5305	2.5321	2.5191	2.517	2.5437	2.5468	2.5163	2.5509	2.5423	2.5294	2.5164	2.524	2.5485	2.5632
FSM20ab	Artificial spots version 2			3.5	3.5	3.5	3.5	3.5	3.5	3.5	3.5	3.5	3.5	3.5	3.5	3.5	3.5	3.5	3.5	3.5	3.5	3.5	3.5	3.5	3.5	3.5	3.5	3.5	3.5	3.5	3.5	3.5	3.5	3.5	3.5	3.5	3.5	3.5	3.5	3.5	3.5	3.5	3.5	3.5	3.5	3.5	3.5	3.5	3.5
FSM20ab	Artificial spots version 2			3.1645	3.1744	3.2254	3.2464	3.1487	3.0895	3.1523	3.1662	3.213	3.1538	3.28	3.153	3.1321	3.1918	3.1986	3.2631	3.1005	3.1743	3.2902	3.1629	3.1476	3.2703	3.1657	3.1382	3.0648	3.1225	3.2911	3.1576	3.1582	3.0033	3.2313	3.1058	3.2045	3.0821	3.1755	3.1179	3.1859	3.1913	3.1435	3.227	3.1236	3.1338	3.2048	3.1555	3.2029	3.3295
FSM20ab	Artificial spots version 2			3.3414	3.2391	3.3511	3.1491	3.3878	3.1067	3.1933	3.2318	3.1167	3.1539	3.2966	3.1924	3.3459	3.2067	3.1919	3.1854	3.1626	3.1975	3.3375	3.1863	3.2281	3.252	3.14	3.1389	3.038	3.2607	3.1976	3.2364	3.2408	3.2131	3.198	3.1191	3.2501	3.102	3.2442	3.0476	3.3012	3.1604	3.1834	3.3462	3.2541	3.2276	3.1947	3.2995	3.3062	3.4501
FSM20ab	Artificial spots version 2			3.1065	2.976	3.108	2.9801	3.0322	2.8981	3.0003	2.9659	2.9877	3.0001	3.0033	3.0041	2.9374	3.0051	3.0587	2.9465	2.933	2.9807	3.0566	2.9632	3.0482	3.0011	2.9665	2.9035	2.9093	2.997	3.0016	3.0287	2.9496	2.9876	2.9914	2.9757	3.0156	3.0234	3.0162	2.922	3.0811	3.0262	2.945	3.0706	3.0029	3.0654	2.969	3.0606	2.988	3.0601
FSM20ab	Artificial spots version 2			3.4653	3.3147	3.3698	3.24	3.5	3.2947	3.2325	3.3282	3.3099	3.4057	3.5	3.3023	3.3265	3.3047	3.454	3.2823	3.413	3.3127	3.4386	3.2412	3.4073	3.3787	3.259	3.3072	3.1131	3.3845	3.3437	3.2825	3.2217	3.243	3.3695	3.2438	3.3287	3.299	3.2984	3.1511	3.4627	3.4591	3.2817	3.3129	3.4504	3.3779	3.2653	3.3637	3.4314	3.4792
FSM20ab	Artificial spots version 2			3.1514	3.0707	3.1782	3.1508	3.1784	3.0091	3.1002	3.1016	3.1252	3.0571	3.1752	3.0653	3.1185	3.0682	3.1313	3.1642	3.1271	3.0782	3.2008	3.0019	3.1992	3.1455	3.1567	3.0459	2.961	3.2001	3.1526	3.1318	3.0619	3.086	3.211	3.0552	3.0652	3.1225	3.1181	3.0192	3.217	3.1127	3.0428	3.12	3.0952	3.1504	3.1108	3.0846	3.0554	3.2327
FSM20ab	Artificial spots version 2			3.1172	3.1222	3.2619	3.1116	3.1506	3.0324	3.0946	3.1034	3.1793	3.0851	3.1824	3.1134	3.1682	3.0977	3.0862	3.1154	3.1699	3.1259	3.1838	3.0413	3.0967	3.0539	3.1183	3.0424	2.9979	3.1876	3.0929	3.1058	3.0546	3.0581	3.1306	3.06	3.0052	3.051	3.0418	2.9438	3.154	3.045	3.0597	3.1095	3.0327	3.1671	3.0389	3.0929	2.9873	3.1232
FSM20ab	Artificial spots version 2			2.3553	2.3411	2.3386	2.3409	2.333	2.3271	2.3327	2.3313	2.346	2.347	2.3537	2.3397	2.3332	2.3483	2.3489	2.3364	2.3351	2.3353	2.3373	2.3352	2.3445	2.3301	2.3323	2.3372	2.3174	2.3451	2.3368	2.3411	2.3237	2.3375	2.3546	2.3184	2.3226	2.3276	2.3225	2.3139	2.3503	2.3438	2.3489	2.348	2.3403	2.3503	2.3361	2.3412	2.3374	2.3513
FSM20ab	Artificial spots version 2			2.588	2.581	2.5744	2.5556	2.5846	2.5555	2.5475	2.5537	2.594	2.5622	2.5732	2.5668	2.5673	2.598	2.6	2.571	2.5724	2.5652	2.5654	2.575	2.5857	2.5601	2.5567	2.5615	2.52	2.5736	2.5829	2.5758	2.5565	2.5603	2.5882	2.5768	2.5409	2.5659	2.5633	2.536	2.6136	2.588	2.5681	2.5975	2.5472	2.5911	2.5349	2.5744	2.5843	2.6076
FSM20ab	Artificial spots version 2			3.0475	3.0622	3.0515	3.0539	3.0535	2.9849	3.0008	3.0122	3.0341	2.9887	3.1063	3.0627	3.0227	3.0343	3.1132	3.0168	3.0634	2.9796	3.1057	2.9935	3.1779	3.0213	3.0058	3.0076	2.9095	3.0663	3.0876	3.0391	2.9906	3.0319	3.0636	2.9718	2.9749	3.0102	3.0242	2.9543	3.0487	3.0345	3.0593	3.0361	2.9747	3.1516	2.9644	2.9808	3.0446	3.0702
FSM20ab	Artificial spots version 2			0.1627	0.1578	0.1574	0.1581	0.1591	0.1597	0.1588	0.1594	0.1613	0.1616	0.162	0.1605	0.1603	0.1621	0.1617	0.1617	0.1614	0.1631	0.1615	0.1616	0.1626	0.1617	0.161	0.1621	0.1613	0.1616	0.1615	0.1613	0.1619	0.1623	0.1621	0.1618	0.1615	0.1627	0.1626	0.1618	0.1621	0.1623	0.1621	0.1621	0.1626	0.1616	0.162	0.1626	0.163	0.1628
FSM20ab	Artificial spots version 2			2.9204	2.8848	2.9471	2.935	2.9185	2.8533	2.8293	2.8672	2.9196	2.8982	2.9621	2.8835	2.9119	2.899	2.9663	2.9508	2.911	2.8745	2.8854	2.8374	2.9354	2.8948	2.8446	2.8706	2.8002	2.9425	2.8997	2.8904	2.8348	2.8492	2.8443	2.8323	2.8574	2.8733	2.8428	2.8195	2.9162	2.9075	2.837	2.9418	2.8994	2.8953	2.8799	2.8822	2.8905	2.9407
FSM20ab	Artificial spots version 2			3.4641	3.5	3.5	3.5	3.5	3.4721	3.4713	3.5	3.5	3.5	3.5	3.5	3.5	3.5	3.4359	3.3309	3.4889	3.4805	3.5	3.4168	3.5	3.4956	3.5	3.3462	3.3197	3.4593	3.5	3.4544	3.4091	3.5	3.4345	3.2525	3.4343	3.4884	3.4581	3.4093	3.5	3.4887	3.4682	3.482	3.4263	3.5	3.4699	3.4897	3.5	3.5
FSM20ab	Artificial spots version 2			2.8575	2.8754	2.94	2.9343	2.903	2.8565	2.8627	2.8615	2.9193	2.8561	2.9153	2.8805	2.8811	2.8306	2.8696	2.9081	2.8887	2.8823	2.9138	2.8191	2.8535	2.9084	2.8515	2.8351	2.793	2.8929	2.899	2.9336	2.8346	2.8887	2.9163	2.9375	2.8934	2.8611	2.8729	2.8453	2.9319	2.8846	2.8739	2.9295	2.8566	2.9193	2.9047	2.9152	2.9365	2.9627
FSM20ab	Artificial spots version 2			2.7094	2.7274	2.768	2.7438	2.7463	2.6815	2.7024	2.6933	2.748	2.7062	2.7686	2.7445	2.7114	2.7382	2.7336	2.7214	2.7286	2.7179	2.7612	2.6918	2.7748	2.722	2.6998	2.6874	2.6882	2.7274	2.747	2.7612	2.7073	2.7296	2.7501	2.7147	2.7199	2.7256	2.7196	2.7113	2.7347	2.7579	2.7413	2.7457	2.7349	2.745	2.7106	2.75	2.7414	2.7734
FSM20ab	Artificial spots version 2			2.7593	2.754	2.809	2.7964	2.8225	2.6961	2.7494	2.7383	2.8073	2.7874	2.8373	2.7839	2.7464	2.7797	2.8195	2.7762	2.7532	2.7724	2.8346	2.7954	2.8376	2.7894	2.7736	2.7369	2.6866	2.8121	2.7537	2.7971	2.7362	2.7751	2.7821	2.752	2.796	2.7755	2.7518	2.7135	2.8095	2.776	2.7716	2.7612	2.7636	2.7947	2.7554	2.8016	2.7625	2.8663
FSM20ab	Artificial spots version 2			3.3422	3.2543	3.4018	3.3148	3.4932	3.2182	3.2411	3.1624	3.4368	3.3606	3.4504	3.4652	3.2886	3.3055	3.4211	3.3573	3.3044	3.1927	3.3435	3.2721	3.3374	3.2643	3.2872	3.2498	3.1184	3.3631	3.4086	3.3927	3.2681	3.1809	3.4018	3.2767	3.1677	3.2539	3.1591	3.172	3.4059	3.4091	3.2945	3.4711	3.2287	3.4629	3.2327	3.2696	3.3717	3.5
FSM20ab	Artificial spots version 2			3.5	3.4314	3.5	3.4838	3.5	3.3146	3.4661	3.4178	3.5	3.5	3.5	3.4873	3.5	3.4223	3.5	3.4374	3.4507	3.2574	3.5	3.4631	3.4776	3.5	3.2711	3.3079	3.2516	3.5	3.5	3.5	3.4167	3.4652	3.4637	3.4215	3.4294	3.5	3.3837	3.3868	3.5	3.5	3.5	3.5	3.3752	3.5	3.3517	3.362	3.426	3.5
FSM20ab	Artificial spots version 2			3.1901	3.1702	3.255	3.0967	3.1579	3.0501	3.1857	3.1168	3.1912	3.0774	3.2268	3.1255	3.154	3.0561	3.1875	3.0903	3.1985	3.1248	3.1622	3.0902	3.2478	3.1981	3.0982	3.0267	3.0082	3.2264	3.1246	3.2484	3.1389	3.1768	3.1495	3.1614	3.1439	3.1886	3.1049	3.1006	3.2164	3.2372	3.1686	3.1527	3.1439	3.2353	3.0996	3.1345	3.16	3.3653
FSM20ab	Artificial spots version 2			2.1981	2.1896	2.1991	2.1845	2.1876	2.179	2.1824	2.1793	2.2039	2.1876	2.1938	2.1937	2.1884	2.185	2.1911	2.1791	2.1892	2.193	2.189	2.1863	2.1893	2.1859	2.1743	2.1772	2.1631	2.1859	2.1929	2.1957	2.1864	2.1793	2.183	2.1799	2.1913	2.193	2.1861	2.1855	2.1941	2.1937	2.1895	2.1924	2.1841	2.19	2.1904	2.1869	2.1845	2.2005
FSM20ab	Artificial spots version 2			1.5013	1.5006	1.4949	1.4919	1.4898	1.4849	1.4844	1.4836	1.4834	1.4805	1.4823	1.4797	1.4767	1.4746	1.4724	1.4741	1.4737	1.4712	1.4708	1.4682	1.4707	1.4677	1.4669	1.4634	1.4624	1.4687	1.4652	1.4664	1.4644	1.4632	1.4644	1.4623	1.4658	1.4657	1.4662	1.4643	1.4645	1.467	1.4636	1.466	1.4658	1.4646	1.4653	1.4673	1.4637	1.47
FSM20ab	Artificial spots version 2			2.8539	2.824	2.8693	2.7688	2.8377	2.7844	2.8086	2.8001	2.9073	2.8536	2.8658	2.8496	2.8191	2.8	2.8329	2.8283	2.8463	2.8375	2.8459	2.787	2.8455	2.7995	2.8079	2.7538	2.7426	2.8248	2.8558	2.8324	2.8071	2.8298	2.8161	2.7768	2.8149	2.8067	2.8379	2.7548	2.8481	2.893	2.8346	2.8092	2.8088	2.8307	2.8178	2.8236	2.7824	2.8684
FSM20ab	Artificial spots version 2			3.3329	3.2929	3.429	3.3234	3.2611	3.0662	3.2547	3.1337	3.4879	3.2684	3.4258	3.3286	3.2777	3.1916	3.2937	3.3596	3.2862	3.2247	3.3378	3.2265	3.3504	3.2428	3.2609	3.149	3.033	3.3016	3.393	3.1866	3.2083	3.2144	3.2326	3.2194	3.2531	3.2228	3.1869	3.1354	3.5	3.3565	3.2064	3.2577	3.1621	3.1858	3.1282	3.2995	3.2299	3.4848
FSM20ab	Artificial spots version 2			2.4674	2.4645	2.4637	2.462	2.4579	2.4267	2.4509	2.4629	2.4574	2.4552	2.4547	2.456	2.4466	2.4505	2.4765	2.4443	2.4691	2.446	2.4638	2.4508	2.4827	2.4396	2.4656	2.4564	2.4017	2.4597	2.4644	2.4513	2.4287	2.441	2.4623	2.4403	2.4474	2.4691	2.4552	2.4458	2.4695	2.4954	2.451	2.4671	2.4751	2.4527	2.4388	2.4734	2.4471	2.4986
FSM20ab	Artificial spots version 2			2.8255	2.7989	2.7976	2.8175	2.8209	2.757	2.776	2.7824	2.8546	2.8248	2.894	2.7478	2.875	2.8031	2.8045	2.8145	2.8524	2.8685	2.8017	2.8033	2.8408	2.814	2.8252	2.7802	2.7641	2.8522	2.8397	2.792	2.8239	2.8181	2.8042	2.8262	2.833	2.8124	2.8133	2.7619	2.7897	2.9156	2.8368	2.8526	2.829	2.8087	2.8126	2.8473	2.8317	2.9437
FSM20ab	Artificial spots version 2			3.3784	3.4119	3.5	3.3494	3.3422	3.2526	3.3157	3.3301	3.5	3.4754	3.5	3.3373	3.5	3.5	3.322	3.3782	3.3554	3.4665	3.3238	3.5	3.4684	3.388	3.4472	3.2891	3.1825	3.5	3.33	3.3883	3.3672	3.3931	3.5	3.2709	3.2772	3.2221	3.3329	3.2058	3.4532	3.5	3.3764	3.5	3.3286	3.4908	3.3001	3.4077	3.3833	3.5
FSM20ab	Artificial spots version 2			3.3476	3.2675	3.2924	3.2355	3.273	3.0876	3.229	3.2238	3.3788	3.3058	3.404	3.1551	3.3118	3.2151	3.3107	3.2485	3.244	3.2072	3.2617	3.2496	3.3649	3.3195	3.2126	3.1478	3.1533	3.3381	3.1265	3.2005	3.3053	3.3486	3.1961	3.2103	3.1348	3.1581	3.2771	3.1983	3.3151	3.4961	3.1719	3.2622	3.2699	3.3475	3.2242	3.3117	3.25	3.4812
FSM20ab	Artificial spots version 2			3.5	3.5	3.5	3.5	3.5	3.4028	3.5	3.5	3.5	3.5	3.5	3.5	3.5	3.5	3.5	3.5	3.5	3.5	3.5	3.5	3.5	3.5	3.5	3.5	3.4014	3.5	3.5	3.5	3.5	3.5	3.5	3.5	3.5	3.5	3.5	3.5	3.5	3.5	3.5	3.5	3.5	3.5	3.5	3.5	3.5	3.5
FSM20ab	Artificial spots version 2			3.5	3.5	3.5	3.5	3.5	3.5	3.5	3.5	3.5	3.5	3.5	3.5	3.5	3.5	3.5	3.5	3.5	3.5	3.5	3.5	3.5	3.5	3.5	3.5	3.5	3.5	3.5	3.5	3.5	3.5	3.5	3.5	3.5	3.5	3.5	3.5	3.5	3.5	3.5	3.5	3.5	3.5	3.5	3.5	3.5	3.5
FSM20ab	Artificial spots version 2			2.4288	2.4047	2.4331	2.4089	2.4132	2.3821	2.4226	2.4201	2.4297	2.4314	2.427	2.4172	2.4332	2.4266	2.4273	2.4122	2.4228	2.4196	2.4439	2.4285	2.4252	2.4235	2.4146	2.4045	2.3739	2.4215	2.4121	2.4162	2.423	2.4198	2.4169	2.4197	2.412	2.4273	2.4202	2.3926	2.4456	2.4429	2.4179	2.4316	2.4377	2.4124	2.4329	2.4233	2.4329	2.4556
FSM20ab	Artificial spots version 2			3.4192	3.324	3.5	3.2834	3.4436	3.2176	3.2698	3.3882	3.3205	3.2536	3.4529	3.3709	3.4363	3.2823	3.3634	3.4343	3.2468	3.3902	3.435	3.277	3.448	3.3795	3.3123	3.2053	3.1562	3.5	3.3523	3.3643	3.3918	3.3534	3.3727	3.3332	3.3853	3.4482	3.3149	3.2471	3.5	3.5	3.3637	3.3751	3.3377	3.2771	3.2144	3.3454	3.3392	3.5
FSM20ab	Artificial spots version 2			3.5	3.4988	3.5	3.5	3.5	3.2924	3.4883	3.5	3.5	3.5	3.5	3.5	3.5	3.5	3.5	3.5	3.3916	3.5	3.5	3.5	3.5	3.5	3.5	3.5	3.2481	3.5	3.4931	3.5	3.5	3.5	3.5	3.5	3.5	3.5	3.5	3.2193	3.5	3.5	3.4898	3.5	3.5	3.5	3.3515	3.5	3.5	3.5
FSM20ab	Artificial spots version 2			3.0812	3.0969	3.3561	3.0377	3.154	3.019	3.0878	3.1347	3.165	3.1863	3.124	3.0977	3.144	3.1255	3.1156	3.0356	3.1386	3.1227	3.1578	3.093	3.0842	3.1201	3.1542	2.9663	2.913	3.1162	3.0316	3.0519	3.0454	3.1352	3.1158	3.0456	3.0989	3.0955	3.0623	2.9661	3.1688	3.2068	3.0914	3.142	3.1364	3.2013	3.0654	3.1437	3.1132	3.3526
FSM20ab	Artificial spots version 2			3.1836	3.1276	3.2019	3.1372	3.1749	3.1659	3.0881	3.1759	3.5	3.2157	3.2428	3.2723	3.2472	3.1687	3.223	3.1462	3.2713	3.2375	3.3197	3.209	3.2524	3.191	3.1644	3.0298	3.0306	3.2324	3.1602	3.1773	3.1617	3.1787	3.1788	3.2258	3.1466	3.1852	3.1274	3.0957	3.2438	3.3513	3.1602	3.1892	3.1634	3.0518	3.1543	3.1104	3.1972	3.3841
FSM20ab	Artificial spots version 2			2.211	2.224	2.2403	2.2284	2.2486	2.2241	2.2297	2.2392	2.2569	2.2402	2.2353	2.2404	2.2328	2.2217	2.2392	2.2345	2.2307	2.2407	2.2583	2.2279	2.2426	2.2319	2.228	2.2178	2.213	2.2411	2.2272	2.2247	2.2242	2.223	2.2354	2.2301	2.2311	2.2367	2.2234	2.2291	2.2429	2.2452	2.2316	2.2323	2.2336	2.2301	2.231	2.2336	2.228	2.2507
FSM20ab	Artificial spots version 2			0.867	0.8642	0.8677	0.8679	0.8677	0.8663	0.868	0.8697	0.8704	0.8709	0.8701	0.8703	0.8678	0.8681	0.8691	0.8705	0.8725	0.8709	0.8725	0.8709	0.8713	0.8718	0.8713	0.8722	0.8718	0.8729	0.873	0.8732	0.8738	0.8744	0.8747	0.8743	0.8754	0.8774	0.8774	0.8772	0.8765	0.8778	0.8772	0.8783	0.878	0.8792	0.8805	0.8808	0.8804	0.8817
FSM21ab	Yeast in stationary phase	FS4+FS4 1mm apart		2.7796	2.8423	2.7643	2.8439	2.8233	2.7997	2.7782	2.785	2.8036	2.7818	2.7812	2.7878	2.803	2.7979	2.8109	2.8186	2.7451	2.7957	2.7891	2.8505	2.8134	2.7844	2.8343	2.8111	2.7759	2.781	2.7713	2.8011	2.7629	2.7972	2.8234	2.7744	2.754	2.8141	2.8102	2.7892	2.7577	2.8065	2.7714	2.8232	2.8141	2.7807	2.7617	2.7589	2.7865	2.7842
FSM21ab	Yeast in stationary phase			2.8139	2.7741	2.76	2.737	2.77	2.7731	2.7587	2.7768	2.7538	2.7385	2.7431	2.8194	2.8295	2.7769	2.7428	2.7889	2.7524	2.7898	2.7699	2.8226	2.7556	2.7626	2.7982	2.7707	2.7535	2.7607	2.7573	2.7511	2.7319	2.7801	2.7731	2.7755	2.765	2.7479	2.7804	2.7993	2.7945	2.7489	2.7479	2.7625	2.7579	2.7666	2.7275	2.7229	2.7665	2.7605
FSM21ab	Yeast in stationary phase			2.8096	2.7897	2.7729	2.8111	2.7696	2.8047	2.7565	2.784	2.7563	2.8112	2.8063	2.8141	2.7846	2.7496	2.7823	2.8204	2.7709	2.7741	2.7654	2.8022	2.7516	2.8189	2.777	2.7598	2.8099	2.7742	2.7766	2.7679	2.7153	2.7885	2.7727	2.7506	2.7419	2.8076	2.8035	2.784	2.7515	2.7648	2.8008	2.8043	2.7823	2.7514	2.73	2.7134	2.7646	2.7535
FSM21ab	Yeast in stationary phase			2.8299	2.8458	2.8608	2.8335	2.8358	2.7969	2.803	2.7884	2.854	2.8047	2.807	2.85	2.8235	2.798	2.8277	2.8338	2.7727	2.7791	2.8093	2.8627	2.852	2.8158	2.8722	2.781	2.7872	2.8044	2.7816	2.8084	2.7784	2.8176	2.8258	2.7944	2.784	2.8515	2.8526	2.8498	2.7816	2.7776	2.8375	2.8399	2.8331	2.8159	2.7485	2.7652	2.7748	2.7878
FSM21ab	Yeast in stationary phase			2.6941	2.6881	2.6972	2.6856	2.699	2.6599	2.6556	2.6464	2.7289	2.6725	2.6746	2.6895	2.709	2.6857	2.6795	2.6769	2.6543	2.6841	2.6843	2.7081	2.7033	2.6691	2.6952	2.6945	2.6851	2.6754	2.684	2.6586	2.6746	2.731	2.6826	2.6618	2.6838	2.6953	2.6842	2.6994	2.6633	2.7032	2.6983	2.7139	2.698	2.6578	2.6683	2.6469	2.684	2.6717
FSM21ab	Yeast in stationary phase			2.7602	2.7482	2.7753	2.7562	2.7244	2.7378	2.7099	2.6975	2.7782	2.7288	2.7729	2.7609	2.7253	2.7262	2.7432	2.7148	2.7243	2.7172	2.7404	2.7875	2.7452	2.7422	2.7368	2.74	2.7199	2.7402	2.7601	2.7121	2.6862	2.7166	2.7313	2.7397	2.7225	2.7451	2.787	2.7408	2.7192	2.7758	2.7428	2.783	2.7312	2.762	2.7117	2.702	2.777	2.7269
FSM21ab	Yeast in stationary phase			2.8249	2.8206	2.8135	2.8222	2.7759	2.8447	2.7761	2.8037	2.8408	2.7952	2.8281	2.8279	2.8101	2.8392	2.8092	2.826	2.8183	2.801	2.8202	2.808	2.805	2.8119	2.8334	2.8637	2.8146	2.7635	2.8103	2.768	2.8269	2.8051	2.8225	2.8025	2.8288	2.8283	2.8237	2.8262	2.7875	2.8514	2.8093	2.8346	2.8115	2.8003	2.7651	2.7802	2.8089	2.7804
FSM21ab	Yeast in stationary phase			2.7506	2.7292	2.7429	2.7416	2.7202	2.724	2.6806	2.7278	2.726	2.6931	2.6937	2.7111	2.6997	2.7156	2.7383	2.7144	2.6985	2.6802	2.7002	2.7088	2.7189	2.7043	2.714	2.6977	2.7324	2.7138	2.7073	2.676	2.6949	2.7097	2.7047	2.6998	2.7077	2.7296	2.7126	2.7353	2.7128	2.6886	2.6882	2.6989	2.7156	2.7309	2.672	2.6632	2.6855	2.6924
FSM21ab	Yeast in stationary phase			2.7992	2.7498	2.7078	2.7194	2.7305	2.7567	2.718	2.7505	2.7687	2.6998	2.7336	2.7661	2.7456	2.705	2.748	2.7607	2.737	2.7314	2.711	2.7819	2.7118	2.7288	2.744	2.7424	2.7346	2.73	2.7267	2.7158	2.7075	2.7786	2.7039	2.7187	2.7325	2.7617	2.7166	2.7692	2.7203	2.7651	2.7101	2.7503	2.7505	2.7553	2.7273	2.7012	2.7274	2.7273
FSM21ab	Yeast in stationary phase			2.7822	2.7394	2.7475	2.7725	2.7218	2.7853	2.7214	2.7538	2.7508	2.7246	2.7424	2.7627	2.7575	2.7192	2.7354	2.7366	2.7218	2.721	2.737	2.7952	2.73	2.736	2.767	2.7572	2.7031	2.7125	2.7496	2.7796	2.7615	2.743	2.728	2.7317	2.7176	2.755	2.7753	2.7951	2.754	2.7631	2.7025	2.7674	2.7264	2.7623	2.6956	2.7003	2.7532	2.7034
FSM21ab	Yeast in stationary phase			2.8301	2.7505	2.7937	2.7983	2.7636	2.7906	2.7314	2.7822	2.7813	2.7643	2.7817	2.7813	2.7472	2.7906	2.7787	2.7381	2.728	2.7346	2.7658	2.8237	2.7538	2.7768	2.7774	2.7963	2.7591	2.7506	2.7365	2.7654	2.7564	2.7851	2.7445	2.7592	2.7454	2.7955	2.8029	2.8051	2.7623	2.7768	2.7895	2.7881	2.7307	2.7877	2.7573	2.7245	2.7646	2.7665
FSM21ab	Yeast in stationary phase			2.9817	2.8665	2.8973	2.9539	2.8677	2.9519	2.847	2.8685	2.9008	2.8953	2.9264	2.9648	2.9387	2.884	2.9075	2.8702	2.8809	2.8642	2.9045	2.9548	2.9201	2.8957	2.908	2.9192	2.8746	2.8652	2.9138	2.8273	2.8722	2.8832	2.8634	2.8866	2.8275	2.8843	2.9092	2.9307	2.8744	2.9672	2.8871	2.9141	2.9216	2.8878	2.8346	2.8504	2.8776	2.8459
FSM21ab	Yeast in stationary phase			2.8048	2.7227	2.7468	2.7535	2.7019	2.7373	2.7303	2.7393	2.7494	2.7195	2.7262	2.7348	2.7368	2.728	2.7463	2.7009	2.6744	2.732	2.7526	2.7835	2.6847	2.7201	2.7242	2.7245	2.7047	2.6962	2.7364	2.7317	2.715	2.7293	2.6938	2.7315	2.7089	2.7337	2.7313	2.7176	2.7055	2.7311	2.7225	2.7256	2.7531	2.7171	2.665	2.6647	2.704	2.7113
FSM21ab	Yeast in stationary phase			2.6737	2.6435	2.6437	2.6587	2.6005	2.6469	2.6139	2.6071	2.6611	2.6259	2.6264	2.6336	2.6067	2.6292	2.6285	2.6154	2.5994	2.6481	2.6423	2.6839	2.5939	2.6297	2.6199	2.6138	2.6262	2.599	2.6158	2.6188	2.6172	2.6328	2.5771	2.6348	2.6374	2.648	2.6486	2.6243	2.6092	2.6317	2.6227	2.6503	2.6434	2.6141	2.6202	2.5804	2.5933	2.6035
FSM21ab	Yeast in stationary phase			2.7308	2.6876	2.7323	2.7279	2.6791	2.7189	2.6743	2.6897	2.7116	2.675	2.7048	2.7253	2.6977	2.7097	2.7049	2.6712	2.6677	2.6795	2.7008	2.7462	2.6841	2.7168	2.6889	2.6856	2.695	2.6773	2.693	2.6978	2.6743	2.6896	2.657	2.6883	2.6897	2.7007	2.7254	2.7044	2.6525	2.7148	2.6878	2.7302	2.6779	2.7395	2.6677	2.6463	2.6868	2.6895
FSM21ab	Yeast in stationary phase			2.7304	2.6789	2.7272	2.7103	2.681	2.7004	2.6495	2.6624	2.7097	2.6481	2.6802	2.6793	2.6474	2.6961	2.7099	2.6591	2.6429	2.6253	2.6766	2.7285	2.6617	2.6678	2.6744	2.6404	2.6395	2.6621	2.663	2.6551	2.67	2.6822	2.6651	2.6893	2.6832	2.678	2.6923	2.6885	2.644	2.6604	2.6583	2.6857	2.6633	2.6926	2.6167	2.6148	2.6533	2.6693
FSM21ab	Yeast in stationary phase			2.6545	2.6119	2.6422	2.6218	2.6098	2.619	2.5899	2.6203	2.6543	2.6138	2.6152	2.6218	2.6018	2.6163	2.6413	2.5862	2.5795	2.5919	2.6171	2.655	2.6214	2.6041	2.6285	2.6102	2.6134	2.5866	2.5845	2.6181	2.614	2.6394	2.6002	2.6215	2.6127	2.635	2.6288	2.6432	2.5773	2.6108	2.6036	2.6097	2.6063	2.6036	2.6119	2.5771	2.6137	2.6014
FSM21ab	Yeast in stationary phase			2.7214	2.6803	2.6733	2.668	2.6669	2.6789	2.6419	2.6542	2.7071	2.6816	2.662	2.7162	2.6749	2.6587	2.686	2.6469	2.644	2.6279	2.7121	2.7044	2.6794	2.6639	2.6789	2.658	2.7092	2.6587	2.6844	2.6994	2.646	2.6729	2.6286	2.6426	2.6611	2.6823	2.6679	2.6687	2.6428	2.6726	2.6826	2.6428	2.6472	2.6707	2.6314	2.6187	2.6424	2.6498
FSM21ab	Yeast in stationary phase			2.7713	2.7207	2.7324	2.7336	2.7281	2.7386	2.65	2.7116	2.7508	2.7282	2.7184	2.759	2.7503	2.7148	2.732	2.7051	2.681	2.6954	2.7241	2.746	2.7462	2.712	2.7356	2.7207	2.7233	2.6814	2.7188	2.6657	2.6956	2.7085	2.6716	2.7464	2.7111	2.7615	2.7355	2.7432	2.6888	2.7369	2.7121	2.7243	2.7228	2.7209	2.6913	2.6689	2.7088	2.7334
FSM21ab	Yeast in stationary phase			2.7365	2.6843	2.6653	2.6764	2.6641	2.6651	2.6275	2.6582	2.6868	2.6627	2.666	2.6988	2.686	2.6534	2.6527	2.6314	2.6427	2.6342	2.6667	2.6762	2.6368	2.6631	2.6842	2.6203	2.6635	2.6544	2.6825	2.6309	2.6414	2.6591	2.6281	2.6468	2.6656	2.6503	2.6925	2.689	2.606	2.6456	2.6703	2.6599	2.6522	2.6645	2.6489	2.5989	2.6604	2.6394
FSM21ab	Yeast in stationary phase			2.7438	2.6754	2.6575	2.7023	2.6754	2.6874	2.6292	2.6478	2.6864	2.6445	2.6765	2.7085	2.6894	2.6535	2.6762	2.6427	2.6557	2.6403	2.6811	2.7096	2.6864	2.6456	2.6944	2.6475	2.6519	2.6458	2.6926	2.6552	2.6644	2.6522	2.6628	2.6763	2.6462	2.669	2.6963	2.6846	2.6254	2.7028	2.6812	2.6705	2.693	2.6848	2.6482	2.6377	2.6899	2.6614
FSM21ab	Yeast in stationary phase			2.6525	2.6069	2.5937	2.5972	2.6089	2.6251	2.5538	2.5983	2.6253	2.5717	2.6323	2.6225	2.6074	2.5881	2.5988	2.5893	2.6042	2.5708	2.5941	2.6051	2.5877	2.6043	2.6032	2.5982	2.5809	2.5738	2.5956	2.582	2.5772	2.616	2.5806	2.5924	2.5617	2.6015	2.625	2.6259	2.57	2.5986	2.5878	2.6039	2.6029	2.6119	2.6005	2.5782	2.603	2.5797
FSM21ab	Yeast in stationary phase			2.6327	2.6144	2.633	2.6593	2.6102	2.6221	2.5643	2.596	2.6424	2.6043	2.6144	2.6518	2.613	2.5899	2.6265	2.6208	2.5989	2.59	2.6105	2.6399	2.6189	2.6118	2.6129	2.5958	2.608	2.6275	2.6053	2.6144	2.5719	2.6049	2.5935	2.628	2.5735	2.6135	2.609	2.6259	2.5905	2.6354	2.6032	2.5948	2.6011	2.6174	2.587	2.5876	2.624	2.5846
FSM21ab	Yeast in stationary phase			2.9338	2.8525	2.8344	2.8946	2.8405	2.8716	2.7954	2.824	2.9186	2.8098	2.8588	2.8761	2.9191	2.862	2.8871	2.863	2.8423	2.8441	2.8917	2.9046	2.861	2.8313	2.8797	2.8901	2.8488	2.8448	2.8591	2.8589	2.8054	2.8461	2.8142	2.8656	2.8423	2.8816	2.8793	2.9078	2.8714	2.8758	2.8652	2.846	2.8889	2.8664	2.8003	2.7996	2.8536	2.8209
FSM21ab	Yeast in stationary phase			2.9128	2.7913	2.8018	2.8804	2.7306	2.7994	2.7513	2.7957	2.8105	2.7794	2.7995	2.8379	2.7816	2.8103	2.8073	2.7722	2.7539	2.8004	2.8021	2.8658	2.7685	2.7817	2.7906	2.7823	2.7545	2.7484	2.7648	2.7478	2.7823	2.7677	2.7838	2.8004	2.7633	2.7925	2.8096	2.7741	2.7511	2.7797	2.8149	2.8203	2.8149	2.7689	2.7705	2.7232	2.7806	2.7885
FSM21ab	Yeast in stationary phase			2.6058	2.537	2.5496	2.5365	2.5266	2.5429	2.508	2.5427	2.5565	2.5366	2.5344	2.5708	2.5427	2.5423	2.5455	2.5295	2.5157	2.5269	2.548	2.5795	2.5355	2.5309	2.5465	2.5165	2.5168	2.515	2.537	2.5277	2.5137	2.5259	2.5171	2.5284	2.514	2.5389	2.562	2.5406	2.515	2.542	2.5418	2.5472	2.5403	2.5284	2.5165	2.4809	2.5118	2.5395
FSM21ab	Yeast in stationary phase			2.7018	2.6251	2.6492	2.6314	2.598	2.6364	2.5856	2.6349	2.6283	2.5921	2.6108	2.637	2.6188	2.6294	2.6377	2.6076	2.6116	2.5862	2.6087	2.6276	2.6043	2.605	2.6167	2.6265	2.5749	2.6001	2.5959	2.611	2.5832	2.6092	2.5735	2.6147	2.6077	2.617	2.6204	2.6067	2.5936	2.6077	2.5969	2.6141	2.5839	2.6196	2.5933	2.5793	2.6014	2.6292
FSM21ab	Yeast in stationary phase			2.8313	2.713	2.7301	2.7151	2.6944	2.7249	2.6756	2.6865	2.7456	2.711	2.6689	2.7124	2.6841	2.7227	2.699	2.6995	2.6911	2.7082	2.7187	2.7415	2.665	2.6652	2.7008	2.6979	2.7056	2.6864	2.715	2.6886	2.6916	2.7187	2.632	2.694	2.6741	2.7138	2.7281	2.7107	2.6867	2.7056	2.6938	2.7318	2.702	2.6909	2.6731	2.648	2.6742	2.6877
FSM21ab	Yeast in stationary phase			2.7362	2.6655	2.6448	2.6724	2.6303	2.6532	2.6246	2.6139	2.6666	2.6224	2.6647	2.6905	2.6754	2.6209	2.6435	2.598	2.61	2.6543	2.6712	2.7106	2.6388	2.6294	2.6363	2.6421	2.633	2.6269	2.6247	2.6405	2.6477	2.6599	2.5937	2.6387	2.611	2.633	2.664	2.6487	2.6468	2.634	2.6233	2.6494	2.6364	2.6437	2.6208	2.6379	2.6389	2.6573
FSM21ab	Yeast in stationary phase			2.7478	2.6324	2.6677	2.6539	2.6042	2.652	2.6016	2.6183	2.6296	2.6325	2.6469	2.6726	2.6412	2.64	2.6442	2.6402	2.6211	2.5971	2.6628	2.677	2.6165	2.6107	2.6328	2.6214	2.6451	2.6178	2.6261	2.6169	2.637	2.6675	2.6055	2.6522	2.6005	2.6258	2.6535	2.647	2.5983	2.6391	2.6238	2.6457	2.6314	2.6349	2.6161	2.6113	2.5748	2.6013
FSM21ab	Yeast in stationary phase			2.7453	2.6712	2.6532	2.6762	2.6624	2.7094	2.6503	2.6693	2.6636	2.6578	2.6723	2.6904	2.6555	2.6722	2.6905	2.6414	2.656	2.6272	2.651	2.6883	2.6608	2.6419	2.6684	2.6508	2.6792	2.6338	2.6442	2.6644	2.6321	2.6747	2.653	2.6517	2.6596	2.6567	2.6376	2.6659	2.646	2.6674	2.6632	2.6937	2.6512	2.6477	2.6389	2.6273	2.6302	2.6583
FSM21ab	Yeast in stationary phase			2.7349	2.6336	2.6566	2.6572	2.6508	2.655	2.6135	2.6371	2.6496	2.5983	2.6476	2.6641	2.6361	2.6316	2.6484	2.645	2.6337	2.5867	2.6233	2.6869	2.6457	2.6047	2.6494	2.6414	2.616	2.5988	2.6119	2.624	2.6365	2.6245	2.6308	2.6413	2.6031	2.6228	2.6357	2.6354	2.6293	2.6523	2.6276	2.6344	2.6221	2.6278	2.6095	2.6265	2.5999	2.6467
FSM21ab	Yeast in stationary phase			2.7971	2.6647	2.7032	2.6777	2.7124	2.7178	2.6342	2.6783	2.7316	2.6829	2.6791	2.6829	2.7181	2.6983	2.7178	2.6713	2.7042	2.6685	2.6922	2.7068	2.6607	2.6622	2.7001	2.686	2.6377	2.6528	2.6886	2.6855	2.6649	2.6811	2.6687	2.7026	2.6784	2.6749	2.6693	2.7023	2.6634	2.691	2.6903	2.6965	2.678	2.6671	2.6655	2.6378	2.6603	2.7029
FSM21ab	Yeast in stationary phase			2.7001	2.6009	2.6058	2.6117	2.6076	2.5986	2.5715	2.579	2.6163	2.5863	2.5829	2.6373	2.5958	2.5893	2.6017	2.5824	2.5873	2.5782	2.5888	2.6193	2.579	2.5796	2.6098	2.6036	2.5785	2.5645	2.5704	2.5744	2.5812	2.5964	2.5902	2.5872	2.5673	2.5774	2.5955	2.5905	2.5716	2.6107	2.5969	2.594	2.6029	2.565	2.5852	2.569	2.582	2.6126
FSM21ab	Yeast in stationary phase			2.6681	2.648	2.6273	2.6441	2.6064	2.6189	2.6096	2.624	2.6435	2.6095	2.6354	2.6146	2.631	2.6136	2.6539	2.612	2.6024	2.6219	2.6112	2.6694	2.6159	2.6218	2.6277	2.6237	2.604	2.6018	2.609	2.6308	2.64	2.6313	2.6065	2.6032	2.5898	2.5991	2.6327	2.6394	2.6203	2.616	2.6056	2.6334	2.6368	2.6417	2.5994	2.5685	2.5966	2.6269
FSM21ab	Yeast in stationary phase			2.8874	2.8464	2.8552	2.8698	2.7694	2.8423	2.8086	2.8157	2.8261	2.8313	2.8488	2.8442	2.8768	2.819	2.8618	2.8286	2.7989	2.8429	2.8148	2.8262	2.8132	2.7912	2.8489	2.811	2.7978	2.7675	2.8065	2.8116	2.7729	2.8086	2.7794	2.8231	2.7615	2.789	2.7851	2.8146	2.8011	2.8329	2.8113	2.825	2.833	2.8464	2.7779	2.7943	2.8054	2.8337
FSM21ab	Yeast in stationary phase			2.8218	2.7472	2.7548	2.8061	2.7169	2.753	2.7061	2.7144	2.7566	2.7066	2.7723	2.7292	2.7042	2.7327	2.73	2.7626	2.7194	2.6835	2.7503	2.7725	2.7074	2.7058	2.707	2.7134	2.7198	2.6845	2.7094	2.7353	2.7008	2.7423	2.7064	2.72	2.6798	2.739	2.7191	2.6925	2.6839	2.7249	2.7308	2.7392	2.7114	2.7085	2.6753	2.6677	2.7218	2.7036
FSM21ab	Yeast in stationary phase			2.6881	2.6181	2.6038	2.6267	2.5856	2.6191	2.5862	2.5734	2.6126	2.588	2.6175	2.6034	2.5996	2.5818	2.5947	2.5959	2.5768	2.5867	2.6113	2.6272	2.5906	2.5702	2.5864	2.5961	2.5887	2.5765	2.5756	2.615	2.5836	2.5956	2.5863	2.6114	2.5609	2.5809	2.5721	2.6111	2.6008	2.5796	2.5931	2.6034	2.6054	2.58	2.5673	2.5632	2.5586	2.5891
FSM21ab	Yeast in stationary phase			2.7392	2.6795	2.6661	2.6639	2.6694	2.6581	2.6316	2.6791	2.6862	2.668	2.6915	2.6671	2.6681	2.6429	2.6439	2.6434	2.6634	2.6513	2.6668	2.6702	2.66	2.67	2.623	2.646	2.6251	2.6142	2.6205	2.6542	2.6216	2.6349	2.6556	2.6599	2.6104	2.6478	2.6525	2.6561	2.6421	2.6172	2.6453	2.6415	2.649	2.6614	2.6128	2.6221	2.6205	2.6168
FSM21ab	Yeast in stationary phase			2.7767	2.6707	2.663	2.6659	2.6226	2.6606	2.6555	2.6699	2.6468	2.6738	2.6591	2.6903	2.6443	2.6309	2.649	2.6567	2.6584	2.6287	2.6801	2.6767	2.6616	2.6602	2.6269	2.6322	2.6321	2.6066	2.6286	2.619	2.6268	2.6646	2.63	2.6678	2.5889	2.67	2.6408	2.66	2.6234	2.631	2.6643	2.6543	2.6203	2.6538	2.6198	2.5935	2.6213	2.6347
FSM21ab	Yeast in stationary phase			2.9132	2.7549	2.7668	2.8172	2.7178	2.7721	2.7435	2.7716	2.7768	2.74	2.7857	2.818	2.7917	2.735	2.7353	2.7362	2.7513	2.7599	2.7832	2.7621	2.7472	2.7434	2.7049	2.7394	2.7212	2.6973	2.741	2.7352	2.7157	2.7729	2.7263	2.7792	2.6863	2.7295	2.7622	2.7509	2.7207	2.7246	2.7933	2.735	2.7447	2.7665	2.7253	2.6717	2.7103	2.7774
FSM21ab	Yeast in stationary phase			2.7289	2.6131	2.6323	2.6357	2.6235	2.6439	2.61	2.598	2.6413	2.6095	2.6148	2.6353	2.6276	2.6074	2.6271	2.6185	2.6026	2.6148	2.6368	2.6238	2.5996	2.5706	2.6186	2.6016	2.552	2.5775	2.5953	2.6185	2.6049	2.6084	2.5921	2.6205	2.5654	2.5958	2.6099	2.598	2.5974	2.6147	2.6531	2.6082	2.5971	2.6166	2.5998	2.5815	2.5946	2.6341
FSM21ab	Yeast in stationary phase			2.7476	2.6557	2.6639	2.6568	2.6296	2.6783	2.6435	2.6435	2.6587	2.6663	2.6268	2.6603	2.6568	2.6738	2.652	2.6329	2.6299	2.6373	2.6663	2.68	2.6542	2.625	2.6483	2.6526	2.6034	2.6335	2.6431	2.6714	2.6247	2.6366	2.6192	2.6744	2.6273	2.628	2.6271	2.6489	2.6148	2.6345	2.6524	2.6269	2.6541	2.6417	2.6118	2.6121	2.6266	2.6518
FSM21ab	Yeast in stationary phase			2.778	2.6794	2.7315	2.7046	2.6893	2.7695	2.6802	2.6792	2.7083	2.7075	2.7077	2.741	2.6974	2.7024	2.6932	2.7102	2.7022	2.6903	2.7179	2.7032	2.6882	2.6737	2.6881	2.7051	2.683	2.6877	2.6857	2.6939	2.6906	2.6851	2.6718	2.7338	2.6645	2.6931	2.674	2.6904	2.683	2.6937	2.6837	2.6901	2.689	2.665	2.6868	2.665	2.66	2.7186
FSM21ab	Yeast in stationary phase			2.9242	2.8302	2.82	2.8028	2.8031	2.8172	2.7749	2.7987	2.8216	2.8053	2.7885	2.8395	2.7782	2.7757	2.7998	2.8151	2.7877	2.7798	2.7845	2.8142	2.7875	2.7951	2.8189	2.7933	2.754	2.7588	2.8099	2.8249	2.7992	2.7789	2.762	2.7882	2.7893	2.78	2.7963	2.8373	2.7579	2.7854	2.7894	2.7589	2.7865	2.7932	2.8291	2.7495	2.7678	2.7813
FSM21ab	Yeast in stationary phase			2.7561	2.663	2.6976	2.6689	2.6475	2.6366	2.6388	2.6482	2.6521	2.6837	2.6902	2.6782	2.6507	2.6508	2.6557	2.6532	2.6671	2.6217	2.6643	2.6925	2.6665	2.6362	2.65	2.667	2.6458	2.6301	2.6592	2.673	2.6271	2.6344	2.6669	2.6538	2.6281	2.6374	2.6152	2.6493	2.6555	2.6427	2.6538	2.6417	2.6781	2.6604	2.6489	2.6389	2.6498	2.6633
FSM21ab	Yeast in stationary phase			2.6556	2.6398	2.6274	2.6247	2.5843	2.5985	2.591	2.5763	2.6123	2.5961	2.5869	2.632	2.5993	2.6039	2.5856	2.5725	2.6223	2.5865	2.6257	2.622	2.5818	2.5862	2.6065	2.5979	2.5759	2.5735	2.5853	2.6061	2.5583	2.6074	2.5807	2.5997	2.5879	2.6166	2.5826	2.6009	2.6019	2.588	2.5729	2.5774	2.579	2.584	2.5621	2.5591	2.5961	2.6128
FSM21ab	Yeast in stationary phase			2.8846	2.8042	2.8306	2.8277	2.7891	2.7909	2.7748	2.7609	2.817	2.8027	2.808	2.835	2.8028	2.7586	2.8145	2.7955	2.8028	2.7824	2.8298	2.8093	2.766	2.8052	2.7819	2.7722	2.7737	2.7309	2.7816	2.7844	2.754	2.7898	2.738	2.8255	2.7383	2.7581	2.8026	2.7729	2.7341	2.7947	2.7734	2.7976	2.7882	2.7492	2.7387	2.7457	2.7783	2.7982
FSM21ab	Yeast in stationary phase			2.809	2.7572	2.7481	2.749	2.7343	2.7511	2.7326	2.7384	2.7739	2.7567	2.7598	2.776	2.7281	2.7502	2.7532	2.7373	2.7636	2.7578	2.7667	2.7805	2.7424	2.726	2.7257	2.7194	2.7285	2.6989	2.7226	2.7346	2.7114	2.7305	2.7017	2.7518	2.705	2.7149	2.7228	2.7765	2.7201	2.7396	2.7398	2.7307	2.7226	2.7245	2.696	2.7005	2.7	2.7494
FSM21ab	Yeast in stationary phase			2.8254	2.6604	2.7031	2.6961	2.6785	2.6859	2.6489	2.6529	2.682	2.6821	2.6872	2.7275	2.6593	2.6771	2.6712	2.6523	2.6516	2.6499	2.7132	2.7218	2.6633	2.6643	2.6417	2.6506	2.669	2.6308	2.6743	2.6585	2.6718	2.6744	2.6513	2.6845	2.6328	2.6676	2.6956	2.6853	2.637	2.6629	2.6785	2.6847	2.6821	2.6623	2.6308	2.6518	2.6591	2.6792
FSM21ab	Yeast in stationary phase			2.6876	2.6206	2.6137	2.6566	2.6193	2.6482	2.5854	2.608	2.6211	2.6121	2.6022	2.6434	2.6179	2.597	2.5776	2.5867	2.5935	2.6206	2.6442	2.6273	2.5964	2.579	2.5848	2.6267	2.5557	2.5814	2.5911	2.6118	2.5724	2.5809	2.6013	2.5956	2.573	2.6044	2.5883	2.6022	2.5853	2.5969	2.6017	2.6012	2.5869	2.5783	2.577	2.5847	2.5697	2.5871
FSM21ab	Yeast in stationary phase			2.8254	2.7111	2.6863	2.7019	2.6597	2.6942	2.6368	2.6541	2.6904	2.6591	2.6351	2.6707	2.6724	2.6704	2.6755	2.6528	2.6444	2.6543	2.6863	2.7424	2.6325	2.631	2.6402	2.6441	2.6254	2.6296	2.6436	2.6357	2.6428	2.6468	2.6417	2.6708	2.6286	2.6566	2.6575	2.6477	2.6298	2.6505	2.6807	2.6927	2.6429	2.6531	2.6521	2.6147	2.6557	2.6573
FSM21ab	Yeast in stationary phase			2.7529	2.6736	2.6617	2.6638	2.6334	2.6689	2.6356	2.6337	2.6489	2.6435	2.6333	2.6743	2.6258	2.6272	2.6257	2.6695	2.6336	2.6168	2.6956	2.6643	2.622	2.6	2.6238	2.6036	2.6041	2.6001	2.6211	2.623	2.6584	2.6151	2.643	2.6332	2.601	2.6197	2.6122	2.6703	2.6216	2.6599	2.6282	2.6632	2.6374	2.5991	2.6193	2.6096	2.6184	2.6336
FSM21ab	Yeast in stationary phase			2.8115	2.6876	2.6603	2.6941	2.6451	2.6874	2.6608	2.6406	2.671	2.6683	2.6557	2.6788	2.6535	2.6645	2.6566	2.6715	2.669	2.6287	2.6958	2.6842	2.6626	2.6511	2.6475	2.6551	2.6233	2.6496	2.6268	2.6458	2.6534	2.6866	2.6532	2.6602	2.6396	2.6852	2.6539	2.6678	2.623	2.6676	2.6433	2.6515	2.6471	2.6354	2.6402	2.6229	2.6299	2.6773
FSM21ab	Yeast in stationary phase			2.6535	2.5669	2.5562	2.5769	2.5571	2.5898	2.5428	2.5222	2.5916	2.5616	2.5646	2.5894	2.5362	2.5597	2.5473	2.561	2.5379	2.5619	2.5949	2.5761	2.5413	2.5558	2.5673	2.5471	2.5334	2.5178	2.5396	2.5389	2.5337	2.5523	2.5459	2.5425	2.5352	2.5464	2.5276	2.5574	2.5261	2.5344	2.56	2.5388	2.5422	2.5365	2.5545	2.5163	2.5307	2.5471
FSM21ab	Yeast in stationary phase			2.8413	2.7252	2.7141	2.7633	2.7022	2.7059	2.7122	2.6571	2.7303	2.6952	2.7035	2.7311	2.6624	2.6767	2.6823	2.7437	2.6885	2.7107	2.7501	2.719	2.6904	2.7131	2.686	2.7013	2.6822	2.6813	2.6964	2.7143	2.6714	2.7249	2.676	2.702	2.6806	2.6768	2.6999	2.7148	2.6724	2.6898	2.6938	2.6723	2.7154	2.6799	2.6917	2.6496	2.6844	2.6938
FSM21ab	Yeast in stationary phase			2.7397	2.6463	2.6277	2.637	2.6093	2.6174	2.6011	2.5717	2.6252	2.5853	2.6115	2.6196	2.5909	2.6117	2.6128	2.599	2.611	2.5757	2.6354	2.6626	2.591	2.6062	2.5864	2.615	2.6041	2.5819	2.6266	2.6086	2.5975	2.6184	2.5902	2.6049	2.5702	2.5872	2.5796	2.6249	2.5672	2.6068	2.6231	2.6107	2.5861	2.6147	2.5885	2.5657	2.5826	2.6233
FSM21ab	Yeast in stationary phase			2.6512	2.6022	2.5626	2.5987	2.554	2.5775	2.5657	2.5512	2.5638	2.5786	2.5773	2.578	2.5378	2.5781	2.5517	2.5623	2.5699	2.5612	2.5691	2.5664	2.5695	2.5727	2.5733	2.5472	2.526	2.5463	2.5326	2.5672	2.5693	2.562	2.5582	2.5618	2.5296	2.545	2.5515	2.5761	2.5379	2.5662	2.5626	2.5741	2.5736	2.5541	2.5617	2.5557	2.5524	2.5603
FSM21ab	Yeast in stationary phase			2.8342	2.7298	2.7167	2.7368	2.6904	2.7473	2.715	2.6713	2.7307	2.7057	2.6994	2.7379	2.714	2.7142	2.7103	2.7064	2.704	2.6994	2.7462	2.749	2.6957	2.6958	2.6642	2.6811	2.6777	2.7057	2.6909	2.6842	2.6894	2.6899	2.7007	2.7102	2.6786	2.6852	2.7017	2.7117	2.6742	2.7202	2.7225	2.711	2.7034	2.7001	2.6886	2.6941	2.6952	2.709
FSM21ab	Yeast in stationary phase			3.0778	2.8851	2.9191	2.9067	2.8727	2.8865	2.8736	2.812	2.8622	2.8706	2.8348	2.9099	2.8603	2.8194	2.8349	2.8735	2.8611	2.8797	2.9347	2.9586	2.8692	2.8498	2.865	2.8479	2.8874	2.8065	2.8464	2.8384	2.8681	2.8633	2.8459	2.8939	2.7928	2.8408	2.8585	2.924	2.8112	2.8699	2.8509	2.8622	2.8899	2.8849	2.8547	2.8164	2.8348	2.905
FSM21ab	Yeast in stationary phase			2.8407	2.7162	2.7049	2.7521	2.7018	2.7458	2.6922	2.6966	2.7519	2.712	2.7189	2.7074	2.7233	2.7006	2.7007	2.7344	2.7155	2.6823	2.7467	2.734	2.6914	2.7033	2.6804	2.7439	2.6703	2.7026	2.6762	2.6964	2.6916	2.7191	2.709	2.7197	2.6742	2.7365	2.7464	2.739	2.7049	2.7469	2.7122	2.7182	2.7213	2.6739	2.685	2.7004	2.6988	2.7129
FSM21ab	Yeast in stationary phase			2.8378	2.7496	2.7487	2.7418	2.7366	2.7993	2.7192	2.7199	2.7391	2.7409	2.7462	2.7579	2.7538	2.7217	2.7521	2.7436	2.736	2.7158	2.7292	2.7534	2.7605	2.7394	2.7119	2.7388	2.6848	2.7133	2.7023	2.6846	2.6987	2.726	2.7065	2.7419	2.7036	2.7524	2.7518	2.7261	2.7172	2.7321	2.7876	2.7423	2.7181	2.694	2.7389	2.6927	2.6842	2.7236
FSM21ab	Yeast in stationary phase			2.7573	2.6721	2.6331	2.6835	2.6485	2.6812	2.635	2.6446	2.6477	2.6888	2.6645	2.6824	2.6619	2.6283	2.6591	2.6531	2.6248	2.6407	2.6757	2.6953	2.6745	2.6479	2.6147	2.6409	2.5953	2.6332	2.6375	2.6118	2.6564	2.6618	2.6484	2.6648	2.6421	2.6486	2.6734	2.6596	2.6323	2.6464	2.677	2.6434	2.6689	2.6133	2.6323	2.6305	2.6183	2.6253
FSM21ab	Yeast in stationary phase			2.8081	2.6784	2.6802	2.7161	2.6835	2.694	2.6417	2.642	2.652	2.704	2.6587	2.6793	2.6807	2.6494	2.6564	2.6679	2.6674	2.663	2.676	2.7189	2.6735	2.6786	2.6622	2.6897	2.6276	2.6675	2.6639	2.6562	2.639	2.6713	2.6492	2.6803	2.6594	2.6676	2.6756	2.6632	2.6257	2.6884	2.6976	2.6589	2.6715	2.6617	2.6595	2.6325	2.6466	2.6561
FSM21ab	Yeast in stationary phase			2.7637	2.6708	2.6528	2.6837	2.6614	2.6717	2.6293	2.6571	2.6324	2.6534	2.6452	2.7	2.6426	2.6537	2.6566	2.6567	2.6532	2.6295	2.6589	2.6802	2.6408	2.6268	2.6444	2.6631	2.5981	2.6298	2.6326	2.6139	2.6141	2.6347	2.6389	2.6477	2.6404	2.636	2.6174	2.6543	2.6312	2.636	2.652	2.6692	2.6449	2.6125	2.6381	2.6261	2.6426	2.6387
FSM21ab	Yeast in stationary phase			2.7717	2.6791	2.6952	2.6725	2.6313	2.7188	2.6538	2.6716	2.6657	2.6717	2.6689	2.7087	2.6574	2.6302	2.645	2.6578	2.6348	2.6276	2.6908	2.7061	2.673	2.6683	2.6607	2.6884	2.6553	2.6527	2.6624	2.642	2.6253	2.653	2.6381	2.6544	2.6244	2.691	2.6739	2.6679	2.6626	2.6489	2.674	2.6632	2.6522	2.6384	2.6574	2.6548	2.6573	2.676
FSM21ab	Yeast in stationary phase			2.7042	2.6198	2.6064	2.6247	2.6174	2.6613	2.5921	2.5969	2.6149	2.6233	2.6198	2.6475	2.5969	2.5958	2.6238	2.6418	2.603	2.6138	2.6562	2.6288	2.6077	2.6245	2.5988	2.6189	2.5893	2.6122	2.6022	2.5817	2.6047	2.5986	2.5921	2.61	2.6013	2.6167	2.6184	2.6333	2.6232	2.6253	2.6393	2.6008	2.6159	2.6035	2.5931	2.5913	2.5956	2.6261
FSM21ab	Yeast in stationary phase			2.8707	2.7366	2.7137	2.7445	2.6922	2.7319	2.6991	2.7003	2.7019	2.7168	2.7231	2.7512	2.7047	2.7189	2.6844	2.7566	2.6897	2.6878	2.7361	2.7388	2.7052	2.7178	2.7013	2.7236	2.6852	2.7014	2.7247	2.685	2.7121	2.7075	2.7195	2.7046	2.7056	2.719	2.6778	2.7218	2.6736	2.7061	2.7041	2.6755	2.7154	2.6724	2.6742	2.6642	2.6859	2.7185
FSM21ab	Yeast in stationary phase			2.7546	2.6982	2.6942	2.7176	2.6835	2.7307	2.6631	2.664	2.7054	2.6961	2.712	2.7299	2.7084	2.7133	2.6897	2.7177	2.6792	2.6741	2.7166	2.7189	2.6944	2.6785	2.6874	2.6656	2.6653	2.6499	2.6802	2.6845	2.7033	2.6654	2.6994	2.6861	2.6219	2.685	2.6626	2.7067	2.6908	2.7318	2.6709	2.7201	2.6936	2.6524	2.6853	2.6504	2.6641	2.684
FSM21ab	Yeast in stationary phase			2.6986	2.6433	2.6244	2.6379	2.609	2.6435	2.6044	2.6203	2.6849	2.6232	2.6489	2.6481	2.6261	2.6611	2.6195	2.6431	2.6285	2.6232	2.6556	2.6568	2.6476	2.6568	2.6316	2.6225	2.6195	2.6158	2.6332	2.6369	2.6058	2.6194	2.6428	2.6313	2.6062	2.6299	2.6095	2.6336	2.6269	2.65	2.6144	2.6318	2.6392	2.6208	2.6049	2.5743	2.6155	2.6413
FSM21ab	Yeast in stationary phase			2.723	2.6366	2.6132	2.6387	2.5814	2.6424	2.5708	2.614	2.6434	2.6195	2.615	2.6464	2.6229	2.6002	2.5834	2.6197	2.5807	2.6179	2.6357	2.6585	2.6238	2.6411	2.6213	2.6257	2.6107	2.5959	2.6009	2.6172	2.6217	2.6097	2.6106	2.641	2.5952	2.6283	2.6343	2.6285	2.5999	2.6337	2.6504	2.6024	2.6298	2.5971	2.5784	2.563	2.6117	2.6072
FSM21ab	Yeast in stationary phase			2.9219	2.8035	2.8111	2.8284	2.7491	2.8072	2.7549	2.7783	2.809	2.8482	2.7853	2.8387	2.8027	2.8107	2.8366	2.8355	2.8014	2.7932	2.8591	2.8093	2.8122	2.7879	2.7873	2.7997	2.8008	2.7364	2.777	2.7807	2.7736	2.7784	2.7651	2.7968	2.7559	2.8065	2.7848	2.7945	2.7819	2.796	2.8234	2.7872	2.8046	2.7873	2.7649	2.7522	2.8143	2.7842
FSM21ab	Yeast in stationary phase			2.8611	2.7807	2.6988	2.7311	2.7207	2.7251	2.7193	2.7665	2.7806	2.7449	2.7182	2.7761	2.749	2.7389	2.7353	2.7446	2.7674	2.7164	2.8062	2.7528	2.752	2.7386	2.6884	2.7357	2.6733	2.739	2.7155	2.7152	2.7	2.7181	2.73	2.7493	2.7327	2.7255	2.7529	2.7517	2.7498	2.7671	2.7521	2.7125	2.7188	2.689	2.7102	2.7175	2.6878	2.7273
FSM21ab	Yeast in stationary phase			2.7131	2.6489	2.5901	2.6296	2.5817	2.6207	2.6033	2.606	2.6342	2.5873	2.603	2.6364	2.5965	2.6075	2.6151	2.6035	2.6173	2.604	2.6285	2.6358	2.6151	2.6449	2.5851	2.6314	2.5707	2.615	2.5927	2.6053	2.6082	2.6361	2.6175	2.611	2.5807	2.6076	2.6069	2.6168	2.5938	2.6563	2.6172	2.5916	2.6333	2.6108	2.6053	2.6103	2.6089	2.6199
FSM21ab	Yeast in stationary phase			2.5623	2.528	2.5165	2.5376	2.5166	2.5225	2.5339	2.5129	2.5484	2.5058	2.5022	2.5416	2.5126	2.5368	2.5342	2.496	2.519	2.5015	2.5546	2.5371	2.5075	2.5206	2.4867	2.5165	2.5025	2.4954	2.5227	2.5009	2.52	2.5111	2.5189	2.5019	2.5049	2.5251	2.5362	2.5326	2.4946	2.5273	2.518	2.51	2.5118	2.5013	2.5182	2.5053	2.4949	2.527
FSM21ab	Yeast in stationary phase			2.7271	2.6621	2.6404	2.6711	2.6614	2.6452	2.6513	2.6561	2.687	2.6539	2.6497	2.6947	2.6997	2.6609	2.6684	2.6551	2.6729	2.6457	2.6874	2.6524	2.6528	2.6679	2.6456	2.6526	2.6266	2.6489	2.6521	2.6275	2.6586	2.6403	2.6408	2.6567	2.6279	2.6724	2.6776	2.6497	2.6674	2.6605	2.6684	2.663	2.6752	2.6404	2.6332	2.6327	2.6368	2.6529
FSM21ab	Yeast in stationary phase			2.7516	2.6588	2.6327	2.6882	2.6423	2.6759	2.6523	2.6618	2.6828	2.6433	2.6736	2.7155	2.6941	2.6785	2.6823	2.6609	2.6744	2.6745	2.6898	2.6728	2.6385	2.6697	2.6604	2.6742	2.6231	2.6541	2.6518	2.6588	2.6568	2.6416	2.6415	2.7032	2.675	2.7061	2.7121	2.653	2.6347	2.6679	2.6744	2.654	2.6521	2.6497	2.6521	2.616	2.6613	2.6627
FSM21ab	Yeast in stationary phase			2.7259	2.6918	2.6115	2.7139	2.6874	2.726	2.6501	2.6872	2.7103	2.6409	2.6438	2.7337	2.6898	2.7161	2.6943	2.6663	2.6747	2.6843	2.7087	2.6673	2.6704	2.6934	2.6727	2.6675	2.6421	2.6838	2.6726	2.6652	2.6615	2.6841	2.6357	2.7008	2.6431	2.684	2.7327	2.7128	2.648	2.6878	2.6864	2.6893	2.6944	2.6692	2.6642	2.6682	2.6638	2.6817
FSM21ab	Yeast in stationary phase			2.6628	2.6202	2.5935	2.6402	2.6245	2.6222	2.6106	2.6503	2.6341	2.609	2.6137	2.6558	2.6289	2.6158	2.6147	2.6058	2.6354	2.6262	2.6371	2.624	2.5953	2.6374	2.5991	2.6256	2.5839	2.6115	2.6053	2.6083	2.6056	2.6205	2.5844	2.6257	2.6082	2.6289	2.6302	2.6447	2.5788	2.5866	2.6412	2.6028	2.6078	2.6208	2.5993	2.6389	2.614	2.622
FSM21ab	Yeast in stationary phase			2.7072	2.6392	2.6027	2.6434	2.6397	2.6516	2.6098	2.6335	2.6582	2.6266	2.6136	2.6542	2.614	2.6541	2.638	2.6104	2.6374	2.6135	2.6583	2.6391	2.6306	2.6522	2.61	2.6464	2.5966	2.6218	2.6214	2.5946	2.6398	2.6319	2.6204	2.6447	2.6179	2.6303	2.6253	2.617	2.5983	2.6223	2.6334	2.6212	2.6128	2.6173	2.6362	2.6206	2.6483	2.6284
FSM21ab	Yeast in stationary phase			2.7796	2.7067	2.6538	2.7071	2.6918	2.7222	2.6613	2.708	2.6829	2.6709	2.6713	2.685	2.6892	2.6531	2.6999	2.6638	2.6895	2.6655	2.7293	2.6948	2.645	2.694	2.6635	2.6713	2.6342	2.6963	2.6812	2.6834	2.6673	2.6557	2.6523	2.6793	2.6494	2.645	2.6596	2.673	2.6642	2.6916	2.7202	2.6612	2.6438	2.6711	2.6911	2.6539	2.645	2.6918
FSM21ab	Yeast in stationary phase			2.7855	2.7071	2.6279	2.7076	2.6915	2.7315	2.6765	2.7086	2.7074	2.6699	2.6547	2.7021	2.6734	2.6662	2.7367	2.6567	2.6841	2.6697	2.7017	2.6914	2.6882	2.6756	2.665	2.6627	2.6351	2.6753	2.691	2.6515	2.6639	2.6454	2.6789	2.6988	2.6484	2.6595	2.695	2.6692	2.6513	2.6852	2.6616	2.6609	2.6551	2.6537	2.6611	2.6669	2.6733	2.6808
FSM21ab	Yeast in stationary phase			2.8461	2.7836	2.7054	2.7603	2.7434	2.7763	2.7401	2.751	2.7934	2.7183	2.7364	2.7685	2.7508	2.75	2.8084	2.7352	2.7342	2.7604	2.7815	2.7994	2.7344	2.6987	2.7258	2.7613	2.7217	2.7779	2.7749	2.7193	2.7317	2.7427	2.7509	2.747	2.7281	2.7277	2.7332	2.7603	2.7424	2.7653	2.7357	2.6791	2.6927	2.703	2.6978	2.6972	2.7749	2.7192
FSM21ab	Yeast in stationary phase			2.8314	2.7329	2.6971	2.7584	2.6821	2.7366	2.7019	2.7343	2.7503	2.6713	2.7086	2.759	2.7047	2.7145	2.7532	2.6986	2.705	2.7003	2.7563	2.7346	2.7076	2.696	2.6921	2.7263	2.7034	2.7154	2.7097	2.7369	2.7312	2.6927	2.702	2.7011	2.6857	2.6938	2.7339	2.7375	2.7023	2.7154	2.7272	2.6622	2.6942	2.6981	2.6965	2.677	2.6891	2.7192
FSM21ab	Yeast in stationary phase			3.0502	2.8563	2.8507	2.9135	2.7961	2.8838	2.8082	2.9173	2.871	2.8255	2.8176	2.8539	2.855	2.8394	2.8884	2.8136	2.8507	2.83	2.8917	2.8436	2.8564	2.8305	2.8194	2.8336	2.8182	2.8609	2.9107	2.8257	2.8288	2.8629	2.8828	2.8747	2.7929	2.8232	2.823	2.8466	2.8011	2.8385	2.8788	2.8236	2.8453	2.8214	2.8332	2.7974	2.7987	2.821
FSM21ab	Yeast in stationary phase			2.8652	2.7263	2.7264	2.7517	2.7287	2.7613	2.6871	2.7776	2.7764	2.743	2.7425	2.7776	2.7206	2.7429	2.7311	2.7105	2.7268	2.677	2.8077	2.7714	2.7057	2.7211	2.7323	2.7299	2.7212	2.7637	2.7579	2.7276	2.738	2.7716	2.7084	2.704	2.6956	2.7386	2.7409	2.733	2.6938	2.748	2.7348	2.7342	2.7363	2.7261	2.7051	2.732	2.7051	2.7265
FSM21ab	Yeast in stationary phase			2.8054	2.7392	2.6943	2.7281	2.6585	2.7405	2.6481	2.7074	2.7023	2.6817	2.7199	2.7153	2.691	2.6799	2.7304	2.6695	2.6955	2.6845	2.7201	2.7061	2.6981	2.6564	2.6978	2.6822	2.6538	2.7047	2.7325	2.6621	2.6778	2.7231	2.6651	2.7091	2.6563	2.6749	2.7176	2.7112	2.6563	2.6893	2.7446	2.6742	2.6753	2.6818	2.6841	2.6601	2.6927	2.7073
FSM21ab	Yeast in stationary phase			2.7957	2.6751	2.6766	2.7013	2.7025	2.7202	2.6535	2.7321	2.7161	2.6841	2.6499	2.7352	2.6688	2.6724	2.7676	2.6789	2.6852	2.6724	2.7434	2.6826	2.6569	2.6674	2.69	2.7014	2.6269	2.6982	2.6674	2.7077	2.6877	2.7123	2.6487	2.7213	2.662	2.659	2.7362	2.6982	2.6572	2.6891	2.7176	2.6963	2.6679	2.6832	2.6506	2.6595	2.6464	2.6879
FSM21ab	Yeast in stationary phase			2.945	2.7386	2.7918	2.8095	2.7692	2.7928	2.7253	2.8076	2.7918	2.7391	2.7379	2.822	2.7493	2.7657	2.8207	2.7902	2.7794	2.8172	2.8196	2.8344	2.7879	2.7583	2.7786	2.8244	2.7683	2.7987	2.8191	2.7421	2.8155	2.799	2.7532	2.7805	2.772	2.7681	2.8206	2.7921	2.7718	2.7852	2.7685	2.7742	2.7415	2.7527	2.7636	2.7123	2.7743	2.759
FSM21ab	Yeast in stationary phase			2.8638	2.7585	2.7304	2.7713	2.7604	2.7631	2.722	2.7563	2.7559	2.7234	2.7404	2.7964	2.7622	2.7462	2.8453	2.7324	2.7716	2.7633	2.7681	2.7822	2.7432	2.7329	2.7322	2.7722	2.7223	2.7483	2.7752	2.7212	2.7522	2.7424	2.7389	2.772	2.682	2.7492	2.7908	2.7759	2.7326	2.7581	2.7511	2.7559	2.7412	2.7223	2.7649	2.723	2.7194	2.7607
FSM21ab	Yeast in stationary phase			2.8775	2.7267	2.7212	2.7577	2.7349	2.7766	2.7852	2.775	2.7954	2.7165	2.7368	2.7741	2.766	2.7485	2.7864	2.7224	2.7358	2.7129	2.8197	2.7412	2.7409	2.7085	2.7401	2.7488	2.7323	2.7346	2.7569	2.7264	2.7554	2.7585	2.7293	2.783	2.7331	2.7141	2.7764	2.7907	2.7221	2.7181	2.7628	2.8005	2.7603	2.7482	2.7301	2.7156	2.7326	2.7402
FSM21ab	Yeast in stationary phase			2.9006	2.7442	2.7415	2.7794	2.7258	2.7266	2.7335	2.7572	2.789	2.7263	2.7453	2.7894	2.7486	2.7268	2.7684	2.7379	2.7513	2.7107	2.7863	2.7877	2.7492	2.7325	2.7347	2.7374	2.7081	2.7445	2.7794	2.7224	2.7542	2.7661	2.753	2.7506	2.7198	2.7085	2.8096	2.7691	2.7121	2.7549	2.7897	2.756	2.7293	2.7277	2.7324	2.7057	2.7082	2.7533
FSM21ab	Yeast in stationary phase			2.8841	2.7727	2.7299	2.7615	2.726	2.7891	2.7442	2.7531	2.7641	2.7372	2.7326	2.8098	2.7678	2.7266	2.789	2.7323	2.7625	2.6989	2.7691	2.7724	2.7649	2.7366	2.7247	2.7362	2.7315	2.7597	2.7446	2.7138	2.7286	2.7471	2.7279	2.7585	2.706	2.6872	2.7627	2.8066	2.724	2.7634	2.7735	2.7611	2.7475	2.7611	2.7279	2.7207	2.7289	2.7774
FSM21ab	Yeast in stationary phase			2.8235	2.7199	2.6838	2.7085	2.684	2.7032	2.6738	2.7105	2.7484	2.7122	2.7212	2.744	2.71	2.7052	2.7374	2.6992	2.7192	2.6751	2.7527	2.7581	2.7015	2.6798	2.6843	2.7188	2.682	2.7312	2.7242	2.7284	2.7121	2.7121	2.6772	2.6986	2.67	2.6595	2.7287	2.7493	2.6716	2.7116	2.7351	2.716	2.6804	2.7145	2.6798	2.6562	2.6769	2.6988
FSM21ab	Yeast in stationary phase			2.9204	2.7493	2.724	2.7499	2.7208	2.7204	2.7663	2.7289	2.78	2.7248	2.7508	2.7638	2.7482	2.7386	2.7871	2.7174	2.7333	2.7212	2.8034	2.7637	2.7105	2.7521	2.7099	2.7574	2.7162	2.7279	2.7249	2.7484	2.7713	2.7491	2.7419	2.7342	2.6917	2.721	2.7501	2.8022	2.729	2.7452	2.7209	2.733	2.7192	2.7259	2.6999	2.7247	2.7069	2.7191
FSM21ab	Yeast in stationary phase			3.1046	2.8756	2.8484	2.8977	2.8839	2.9365	2.8086	2.8953	2.9245	2.8955	2.8492	2.9205	2.9319	2.8705	2.8807	2.8135	2.875	2.8567	2.9141	2.9254	2.8591	2.864	2.8614	2.8467	2.8232	2.8437	2.8984	2.8491	2.922	2.8737	2.8767	2.8723	2.8263	2.8444	2.8903	2.9674	2.8503	2.8858	2.9116	2.88	2.8637	2.8836	2.8509	2.8138	2.8597	2.8591
FSM22ab	Yeast in stationary phase (2)	FS4+FS5 together		2.8518	2.9076	2.937	2.9179	2.9508	2.9526	2.8561	2.9326	2.9604	2.8549	2.9256	2.9069	2.9886	2.9132	2.9061	2.9505	3.0172	2.9493	2.9165	2.8601	2.8731	3.02	2.9032	2.8833	2.9058	2.8856	2.8854	2.9668	2.9222	2.8982	2.8949	2.9413	2.9155	2.9558	2.9472	2.9478	2.8992	2.8983	2.9677	2.9803	2.969	2.8965	2.9034	2.9347	2.9271	2.8417
FSM22ab	Yeast in stationary phase 2			2.6891	2.7555	2.7871	2.7343	2.7783	2.7494	2.7177	2.7276	2.7886	2.7516	2.7428	2.7478	2.7817	2.7644	2.6359	2.8043	2.7704	2.7439	2.7647	2.7057	2.7561	2.8306	2.7505	2.7238	2.7562	2.7377	2.7246	2.7989	2.765	2.7557	2.734	2.7761	2.718	2.806	2.7561	2.774	2.7602	2.7878	2.7669	2.8439	2.7528	2.7567	2.8075	2.7938	2.777	2.7447
FSM22ab	Yeast in stationary phase 2			2.8263	2.93	3.0002	2.8739	2.977	2.9365	2.8859	2.8982	2.9675	2.8822	2.9072	2.8552	2.9672	2.9216	2.7723	2.9756	3.0174	2.9387	2.9038	2.926	2.8914	3.0524	2.9024	2.9129	2.9593	2.9182	2.8958	2.9909	2.9259	2.8754	2.9322	2.9825	2.9216	2.9746	2.9177	2.9131	2.9672	2.9537	2.9754	2.9821	2.9211	2.887	2.956	2.9525	2.9313	2.8994
FSM22ab	Yeast in stationary phase 2			2.8326	2.8426	2.8915	2.8636	2.905	2.9048	2.8323	2.8575	2.9038	2.8557	2.851	2.8617	2.9705	2.8882	2.7454	2.8888	2.8958	2.8442	2.8217	2.8359	2.8721	2.9162	2.871	2.8573	2.832	2.8268	2.8691	2.8589	2.9015	2.8142	2.8895	2.9053	2.893	2.9	2.8386	2.8591	2.9157	2.858	2.8806	2.9405	2.8533	2.889	2.8719	2.8366	2.8642	2.7963
FSM22ab	Yeast in stationary phase 2			2.7557	2.7891	2.8101	2.8106	2.8222	2.8336	2.767	2.7748	2.8072	2.7823	2.8505	2.7892	2.8401	2.8148	2.6629	2.8631	2.8518	2.7931	2.7569	2.7928	2.7544	2.8371	2.7797	2.7985	2.7911	2.7862	2.7488	2.8321	2.8166	2.7906	2.7786	2.8092	2.7453	2.8419	2.7884	2.7934	2.8069	2.7475	2.793	2.8375	2.798	2.8102	2.7724	2.7757	2.7702	2.7439
FSM22ab	Yeast in stationary phase 2			2.764	2.7607	2.8318	2.8013	2.8332	2.8178	2.7638	2.7986	2.8234	2.7747	2.7889	2.8251	2.8835	2.8493	2.7127	2.8352	2.8796	2.8107	2.8302	2.7437	2.7858	2.8988	2.8235	2.7984	2.8632	2.797	2.7747	2.836	2.8545	2.805	2.7992	2.8322	2.8333	2.8667	2.799	2.8519	2.842	2.8108	2.8566	2.8956	2.8338	2.8294	2.8374	2.8033	2.8135	2.7797
FSM22ab	Yeast in stationary phase 2			2.7899	2.8476	2.8568	2.8294	2.9006	2.815	2.7787	2.8231	2.8575	2.7983	2.8452	2.8105	2.9201	2.878	2.6983	2.8556	2.884	2.8361	2.8762	2.825	2.8302	2.9479	2.8187	2.8475	2.8528	2.8279	2.7848	2.8757	2.8315	2.8068	2.8037	2.8741	2.8393	2.8309	2.83	2.8344	2.8035	2.7772	2.8541	2.8975	2.8128	2.8246	2.8159	2.8373	2.8578	2.7524
FSM22ab	Yeast in stationary phase 2			2.7603	2.7731	2.8118	2.841	2.8623	2.7947	2.7602	2.8024	2.8492	2.7811	2.818	2.7724	2.8555	2.8266	2.7046	2.8565	2.8439	2.7882	2.8134	2.7778	2.7949	2.8393	2.7915	2.8301	2.8058	2.8455	2.7966	2.8206	2.8521	2.792	2.7921	2.8393	2.7964	2.8411	2.7877	2.8478	2.8066	2.8048	2.7986	2.8514	2.8389	2.8401	2.858	2.837	2.8305	2.7436
FSM22ab	Yeast in stationary phase 2			2.667	2.7259	2.733	2.7669	2.7676	2.7583	2.6912	2.705	2.7678	2.7134	2.7497	2.7206	2.7938	2.7336	2.6537	2.743	2.8006	2.7184	2.713	2.7127	2.7043	2.7975	2.7482	2.7269	2.7127	2.721	2.7097	2.7629	2.7379	2.741	2.7349	2.7373	2.7395	2.7545	2.7021	2.7585	2.7281	2.6931	2.7159	2.7713	2.7321	2.7469	2.7844	2.7491	2.7462	2.6919
FSM22ab	Yeast in stationary phase 2			2.7923	2.8256	2.874	2.8229	2.8843	2.8443	2.7706	2.8173	2.8876	2.8283	2.8274	2.8508	2.9253	2.8087	2.7518	2.8334	2.9112	2.8349	2.8634	2.8439	2.7855	2.9281	2.8523	2.8897	2.7774	2.8349	2.8298	2.8584	2.8462	2.8081	2.8171	2.891	2.8549	2.8372	2.7926	2.8514	2.8318	2.8066	2.8692	2.8846	2.846	2.8335	2.8619	2.8764	2.8402	2.7893
FSM22ab	Yeast in stationary phase 2			2.9557	3.0772	3.1528	3.0249	3.0848	3.0883	2.9869	3.0046	3.0921	2.9406	3.0641	3.0583	3.1614	3.1255	2.9053	3.0718	3.064	3.088	3.0571	3.0542	2.9856	3.226	2.9939	3.0534	3.0097	3.0323	3.0102	3.0638	3.0508	3.014	3.1007	3.184	3.0058	3.0599	2.9895	3.0182	3.0238	3.0828	3.1625	3.131	3.0768	3.0015	3.0775	3.1839	3.0405	2.9849
FSM22ab	Yeast in stationary phase 2			2.8938	2.9894	3.0063	3.0514	3.0239	3.0006	2.9529	2.9716	3.0667	2.9278	3.0047	3.0383	3.0932	3.0327	2.8435	3.0031	3.0682	2.9765	2.9902	2.9238	2.9432	3.0804	2.9667	3.0092	2.967	2.9392	2.9158	3.008	2.9824	2.9209	2.9378	3.0049	2.9803	2.989	3.009	2.9894	2.9741	2.9615	2.994	3.0466	2.9978	2.9686	2.9989	3.0008	3.004	2.9246
FSM22ab	Yeast in stationary phase 2			2.8406	2.8327	2.8958	2.9232	2.9268	2.9113	2.8663	2.886	2.8791	2.8756	2.8424	2.8844	2.9536	2.877	2.8272	2.8926	2.8888	2.8714	2.8152	2.8149	2.8097	2.9813	2.8633	2.8751	2.8246	2.892	2.8788	2.9261	2.858	2.885	2.8312	2.9049	2.8214	2.9203	2.847	2.8652	2.864	2.8796	2.9402	2.9891	2.8738	2.9288	2.8659	2.9035	2.8947	2.8108
FSM22ab	Yeast in stationary phase 2			2.5729	2.5884	2.6358	2.6204	2.6388	2.6454	2.5804	2.5996	2.5957	2.5713	2.5905	2.6183	2.6539	2.6069	2.5582	2.6302	2.6425	2.6089	2.5806	2.5773	2.6108	2.6229	2.5868	2.5894	2.5959	2.6097	2.5702	2.6007	2.5876	2.6028	2.6041	2.617	2.6037	2.6495	2.5875	2.6077	2.6031	2.5998	2.6257	2.6638	2.6132	2.6245	2.5948	2.588	2.5991	2.5819
FSM22ab	Yeast in stationary phase 2			2.7083	2.7124	2.7598	2.7572	2.8004	2.7708	2.6878	2.7369	2.7542	2.7365	2.7218	2.7636	2.8177	2.733	2.6631	2.7857	2.7752	2.737	2.7414	2.7465	2.7546	2.7617	2.7081	2.806	2.7497	2.7323	2.6854	2.7558	2.7443	2.7409	2.7452	2.7606	2.7356	2.7699	2.7289	2.7169	2.7553	2.7434	2.8084	2.7883	2.7892	2.7334	2.7373	2.7417	2.7398	2.6785
FSM22ab	Yeast in stationary phase 2			2.7958	2.7767	2.8098	2.8195	2.8352	2.842	2.7196	2.7977	2.8119	2.802	2.7544	2.7895	2.8297	2.8025	2.7122	2.7973	2.8307	2.7721	2.7506	2.7189	2.7957	2.8537	2.7637	2.8204	2.7796	2.7721	2.7567	2.7842	2.7396	2.7747	2.7765	2.793	2.7912	2.8127	2.8282	2.7779	2.7794	2.727	2.8305	2.8247	2.8062	2.7575	2.7823	2.7929	2.7394	2.7099
FSM22ab	Yeast in stationary phase 2			2.6618	2.7063	2.6896	2.6958	2.6904	2.7119	2.66	2.6749	2.6851	2.6854	2.6639	2.7014	2.7238	2.6695	2.6278	2.7218	2.7429	2.6746	2.6688	2.6807	2.669	2.7709	2.6943	2.6965	2.6814	2.69	2.6466	2.6876	2.6668	2.697	2.6711	2.6911	2.6762	2.7609	2.6566	2.6806	2.7029	2.6716	2.7212	2.7375	2.6982	2.6545	2.6834	2.701	2.6868	2.6507
FSM22ab	Yeast in stationary phase 2			2.628	2.6838	2.6706	2.6591	2.6692	2.6874	2.6149	2.6922	2.6593	2.6613	2.6745	2.6676	2.7333	2.6709	2.6225	2.6858	2.7104	2.6443	2.6545	2.6431	2.6443	2.7307	2.6492	2.6667	2.6595	2.6454	2.6443	2.6907	2.6457	2.7057	2.6422	2.6731	2.6708	2.6983	2.6677	2.6476	2.6399	2.693	2.7103	2.7357	2.6759	2.6775	2.6685	2.6656	2.6532	2.6261
FSM22ab	Yeast in stationary phase 2			2.7417	2.8116	2.8476	2.7882	2.8254	2.8114	2.7042	2.7676	2.8411	2.8001	2.8153	2.8112	2.8321	2.7695	2.7291	2.7735	2.8205	2.7213	2.7476	2.748	2.7382	2.8433	2.784	2.7642	2.7724	2.7664	2.7391	2.7935	2.7401	2.7674	2.7516	2.7814	2.7341	2.7925	2.7936	2.7283	2.7565	2.8053	2.8284	2.829	2.7914	2.7877	2.7746	2.7549	2.7592	2.7317
FSM22ab	Yeast in stationary phase 2			2.738	2.7941	2.8034	2.7538	2.7909	2.7909	2.7061	2.7433	2.7697	2.7327	2.7434	2.7454	2.8023	2.7601	2.6721	2.7658	2.7886	2.7708	2.7452	2.7054	2.7589	2.8591	2.7463	2.751	2.756	2.7283	2.7236	2.7725	2.7738	2.7725	2.7464	2.7938	2.7585	2.8053	2.7638	2.7411	2.7387	2.7393	2.8012	2.8525	2.7541	2.7815	2.767	2.7341	2.766	2.7092
FSM22ab	Yeast in stationary phase 2			2.7147	2.7425	2.7516	2.7319	2.7408	2.7413	2.6971	2.6942	2.7578	2.7041	2.7236	2.7102	2.7749	2.7149	2.6404	2.6933	2.7457	2.7085	2.6977	2.706	2.6918	2.7618	2.7079	2.7122	2.7238	2.6762	2.7112	2.7324	2.7341	2.7566	2.6843	2.7384	2.7183	2.7513	2.7592	2.7079	2.7235	2.6912	2.7678	2.7738	2.7475	2.7192	2.7438	2.7041	2.6973	2.6947
FSM22ab	Yeast in stationary phase 2			2.6929	2.6966	2.7175	2.7055	2.7279	2.701	2.6813	2.6816	2.703	2.7084	2.7405	2.7095	2.7308	2.7352	2.6369	2.7147	2.7715	2.702	2.7229	2.7009	2.6954	2.7683	2.7066	2.7349	2.7038	2.7221	2.7018	2.7401	2.7285	2.7059	2.6976	2.7369	2.7266	2.7406	2.7501	2.7103	2.7035	2.7028	2.7458	2.7476	2.7414	2.7053	2.7352	2.7153	2.717	2.6592
FSM22ab	Yeast in stationary phase 2			2.6262	2.6446	2.6698	2.6503	2.6815	2.6592	2.6128	2.639	2.6669	2.6395	2.6634	2.6497	2.6605	2.6408	2.6089	2.6835	2.6865	2.6463	2.6721	2.6236	2.6254	2.6742	2.6768	2.6654	2.6436	2.6524	2.6256	2.6585	2.651	2.6439	2.6074	2.7182	2.6722	2.6671	2.6753	2.6414	2.6588	2.6348	2.6655	2.687	2.6603	2.6499	2.6678	2.6424	2.6382	2.5987
FSM22ab	Yeast in stationary phase 2			2.8812	2.9857	2.9639	2.9739	3.0076	2.9314	2.8888	2.9538	2.9747	2.9002	2.9248	2.9395	2.9876	2.9095	2.8357	2.9875	3.0844	2.9168	2.927	2.9062	2.853	3.0041	2.9176	2.9173	2.9136	2.8986	2.9077	2.9653	2.8803	2.8909	2.9078	3.0189	2.9432	2.9917	2.8928	2.8584	2.9392	2.9026	2.9633	2.9496	2.9133	2.9091	2.8979	2.9513	2.9108	2.8788
FSM22ab	Yeast in stationary phase 2			2.7371	2.776	2.8477	2.818	2.8558	2.8695	2.7681	2.7987	2.7924	2.808	2.7992	2.8156	2.8737	2.7848	2.7375	2.8167	2.8711	2.8023	2.7635	2.779	2.8237	2.8539	2.7779	2.8202	2.8133	2.7336	2.7491	2.7939	2.7706	2.8105	2.7838	2.8008	2.7908	2.8314	2.8214	2.7757	2.7964	2.7628	2.8523	2.8696	2.7689	2.7949	2.7757	2.8157	2.806	2.7531
FSM22ab	Yeast in stationary phase 2			2.573	2.6177	2.6184	2.6293	2.6422	2.6607	2.5787	2.6412	2.6197	2.5998	2.5907	2.6197	2.6502	2.6036	2.5855	2.648	2.6333	2.6193	2.6008	2.5909	2.6431	2.6728	2.602	2.6217	2.6201	2.5955	2.5912	2.6128	2.6094	2.5886	2.6014	2.6297	2.6209	2.6448	2.6263	2.6031	2.6074	2.595	2.6488	2.6531	2.601	2.6262	2.6133	2.6134	2.6	2.5814
FSM22ab	Yeast in stationary phase 2			2.7171	2.7085	2.7398	2.7131	2.7686	2.7681	2.693	2.706	2.7577	2.6703	2.7004	2.7294	2.8022	2.729	2.6595	2.7598	2.7485	2.7242	2.7197	2.6966	2.7293	2.796	2.746	2.73	2.7097	2.6836	2.6921	2.7414	2.7317	2.715	2.743	2.7219	2.7302	2.7504	2.687	2.6799	2.7086	2.7038	2.7962	2.8019	2.7198	2.7327	2.7088	2.6916	2.7264	2.6799
FSM22ab	Yeast in stationary phase 2			2.6577	2.6584	2.6612	2.6552	2.7014	2.6921	2.6302	2.64	2.6507	2.628	2.6392	2.6625	2.6945	2.628	2.5998	2.6696	2.7015	2.6491	2.6902	2.6249	2.6632	2.7388	2.6361	2.6518	2.6629	2.6485	2.6321	2.6651	2.6702	2.628	2.6442	2.6691	2.6535	2.6806	2.6318	2.6591	2.6587	2.6774	2.7048	2.7071	2.6494	2.6553	2.6494	2.6237	2.6606	2.6142
FSM22ab	Yeast in stationary phase 2			2.6627	2.644	2.6742	2.6519	2.7195	2.6841	2.6131	2.6414	2.6844	2.6522	2.6516	2.6673	2.718	2.6377	2.6151	2.6673	2.6867	2.6628	2.6603	2.6052	2.6652	2.7339	2.6426	2.6679	2.6523	2.637	2.654	2.6429	2.6367	2.6528	2.6554	2.6646	2.687	2.6661	2.6911	2.6516	2.6656	2.6603	2.7247	2.6702	2.6433	2.6321	2.6624	2.6525	2.6631	2.6281
FSM22ab	Yeast in stationary phase 2			2.7338	2.7359	2.8154	2.7612	2.7793	2.7655	2.7062	2.7377	2.7687	2.7511	2.7243	2.7533	2.7926	2.7577	2.68	2.7487	2.8181	2.7363	2.7325	2.6895	2.7823	2.8448	2.7198	2.75	2.7314	2.7035	2.718	2.745	2.7681	2.7606	2.7298	2.7176	2.7444	2.7562	2.731	2.726	2.7303	2.749	2.8409	2.8156	2.7812	2.7167	2.7675	2.7251	2.7202	2.7073
FSM22ab	Yeast in stationary phase 2			2.7388	2.768	2.8427	2.7879	2.8145	2.8033	2.7592	2.7572	2.7899	2.7795	2.7602	2.7875	2.8583	2.7928	2.7269	2.8323	2.8385	2.8242	2.7636	2.7357	2.8234	2.8681	2.7841	2.7876	2.7659	2.7368	2.7816	2.8231	2.8138	2.7827	2.8077	2.7662	2.8064	2.825	2.8235	2.7841	2.7682	2.7856	2.8674	2.8434	2.769	2.7746	2.796	2.7652	2.8125	2.7465
FSM22ab	Yeast in stationary phase 2			2.7328	2.7754	2.7916	2.7461	2.8269	2.8097	2.7049	2.7382	2.751	2.778	2.7619	2.803	2.8091	2.7373	2.7216	2.7968	2.8095	2.7511	2.765	2.6965	2.7835	2.8358	2.7661	2.7427	2.7425	2.7241	2.76	2.7912	2.7512	2.7532	2.7277	2.7479	2.7755	2.7673	2.7454	2.753	2.7681	2.7513	2.8107	2.7798	2.7434	2.7518	2.7452	2.7555	2.7418	2.7067
FSM22ab	Yeast in stationary phase 2			2.702	2.7516	2.7827	2.751	2.7716	2.754	2.7027	2.7035	2.7079	2.7118	2.7413	2.745	2.8006	2.7127	2.6663	2.7562	2.7461	2.7223	2.7261	2.6905	2.7558	2.8365	2.6964	2.7753	2.7208	2.7077	2.6972	2.7595	2.7037	2.7433	2.7046	2.733	2.7688	2.7407	2.7193	2.7129	2.723	2.7049	2.8005	2.8006	2.6826	2.7122	2.7438	2.7084	2.7224	2.6881
FSM22ab	Yeast in stationary phase 2			2.6512	2.6177	2.6896	2.6527	2.6638	2.7213	2.6272	2.6346	2.6448	2.6153	2.6256	2.6437	2.661	2.6226	2.595	2.6859	2.6682	2.6351	2.6223	2.605	2.6691	2.6958	2.6035	2.6512	2.6569	2.6364	2.6169	2.6552	2.64	2.6473	2.6587	2.6672	2.6755	2.6849	2.6467	2.6351	2.6299	2.6338	2.6661	2.7008	2.6468	2.6272	2.6368	2.6253	2.6109	2.6131
FSM22ab	Yeast in stationary phase 2			2.6283	2.6627	2.7339	2.6581	2.7102	2.7112	2.6461	2.6656	2.7066	2.6671	2.6985	2.6875	2.7145	2.677	2.6371	2.7022	2.7062	2.6993	2.642	2.6394	2.7524	2.7493	2.6639	2.7006	2.7134	2.6566	2.659	2.6961	2.6837	2.673	2.6403	2.7383	2.7059	2.6862	2.6849	2.6805	2.6576	2.6757	2.7485	2.7272	2.6953	2.6632	2.6795	2.6607	2.6817	2.6159
FSM22ab	Yeast in stationary phase 2			2.806	2.8473	2.9201	2.8484	2.9095	2.8945	2.8443	2.877	2.8547	2.807	2.8261	2.8565	2.8982	2.869	2.8279	2.8948	2.9407	2.8504	2.8403	2.7909	2.8926	2.9463	2.8439	2.8938	2.9169	2.8371	2.8257	2.9051	2.9139	2.861	2.8464	2.8781	2.8788	2.8833	2.9073	2.87	2.8148	2.8326	2.9405	2.9232	2.8741	2.8477	2.8897	2.8793	2.8381	2.7855
FSM22ab	Yeast in stationary phase 2			2.8234	2.8765	2.9176	2.8957	2.9148	2.9806	2.8502	2.8688	2.9561	2.876	2.8895	2.9695	2.979	2.8885	2.8484	2.9337	2.9782	2.8784	2.8419	2.8868	2.8779	2.9298	2.9098	2.9247	2.9171	2.8606	2.8291	2.9556	2.9915	2.9002	2.8702	2.8881	2.9682	2.9665	2.8867	2.8964	2.8992	2.9068	2.9846	2.9783	2.8464	2.905	2.9477	2.8912	2.8791	2.8496
FSM22ab	Yeast in stationary phase 2			2.6267	2.6696	2.6554	2.653	2.657	2.6965	2.6214	2.6618	2.6784	2.6091	2.6161	2.6923	2.68	2.6476	2.5966	2.6835	2.6819	2.6654	2.6268	2.6229	2.6369	2.6838	2.6616	2.6479	2.6507	2.6308	2.6102	2.6682	2.6342	2.6324	2.6338	2.6577	2.6818	2.6616	2.6438	2.655	2.6451	2.6696	2.6883	2.6884	2.6318	2.6438	2.6357	2.6454	2.638	2.6124
FSM22ab	Yeast in stationary phase 2			2.7516	2.7515	2.7381	2.7294	2.7811	2.7458	2.7145	2.7227	2.792	2.6999	2.7146	2.7798	2.7726	2.756	2.727	2.7923	2.7571	2.7514	2.7157	2.7038	2.6916	2.8134	2.7204	2.7177	2.7777	2.7356	2.7062	2.7576	2.7222	2.7233	2.7209	2.7623	2.7469	2.744	2.7539	2.7255	2.7465	2.7098	2.7758	2.7895	2.7308	2.6969	2.7668	2.7391	2.7273	2.7076
FSM22ab	Yeast in stationary phase 2			2.6803	2.7303	2.7199	2.6801	2.715	2.7237	2.6314	2.6906	2.7125	2.6397	2.6811	2.7393	2.728	2.7068	2.6481	2.7446	2.7277	2.6887	2.6629	2.65	2.6843	2.7447	2.6714	2.6984	2.7273	2.6867	2.6639	2.7343	2.694	2.6838	2.6862	2.7032	2.7119	2.688	2.7136	2.68	2.7143	2.6905	2.6887	2.7422	2.6742	2.7039	2.6932	2.7252	2.6568	2.6462
FSM22ab	Yeast in stationary phase 2			2.7607	2.7984	2.8149	2.7649	2.8407	2.8134	2.7478	2.7833	2.8018	2.7684	2.7894	2.8205	2.873	2.7997	2.7377	2.8333	2.8572	2.8034	2.7631	2.76	2.781	2.8413	2.8008	2.8116	2.8345	2.7562	2.7911	2.8133	2.8043	2.7727	2.7753	2.8219	2.8345	2.796	2.8226	2.7889	2.7987	2.7698	2.7906	2.8695	2.8027	2.7728	2.8041	2.7925	2.7864	2.7649
FSM22ab	Yeast in stationary phase 2			2.466	2.4603	2.4515	2.4416	2.4681	2.4787	2.4327	2.4534	2.4541	2.4557	2.4536	2.4693	2.451	2.4494	2.4202	2.4619	2.4488	2.4634	2.4299	2.4408	2.4369	2.4849	2.4421	2.4409	2.4401	2.4485	2.435	2.4515	2.4454	2.4489	2.4223	2.4597	2.4581	2.4535	2.4554	2.4206	2.4443	2.428	2.451	2.459	2.4444	2.4454	2.4777	2.442	2.4452	2.4097
FSM22ab	Yeast in stationary phase 2			2.6625	2.6748	2.6697	2.6597	2.696	2.7055	2.6471	2.6358	2.6604	2.6517	2.6584	2.6907	2.7181	2.6734	2.6355	2.6781	2.7006	2.6531	2.6442	2.6457	2.6575	2.7022	2.641	2.6817	2.6691	2.6495	2.6484	2.7192	2.7	2.6624	2.6314	2.6855	2.7093	2.6685	2.6602	2.6565	2.6577	2.6351	2.6961	2.7183	2.6511	2.6976	2.6953	2.6464	2.6778	2.6059
FSM22ab	Yeast in stationary phase 2			2.7929	2.8055	2.8191	2.8372	2.8718	2.8113	2.782	2.8063	2.8405	2.7849	2.806	2.8684	2.9019	2.8245	2.807	2.8912	2.833	2.7858	2.8008	2.7669	2.7763	2.907	2.8141	2.8385	2.8845	2.8145	2.7714	2.8744	2.8452	2.8322	2.7563	2.8381	2.857	2.8461	2.808	2.8104	2.7888	2.7742	2.8429	2.8602	2.7809	2.8389	2.8345	2.8353	2.8301	2.7661
FSM22ab	Yeast in stationary phase 2			2.7441	2.7574	2.7933	2.7601	2.8023	2.7855	2.758	2.7602	2.7913	2.7158	2.7345	2.7605	2.8221	2.7351	2.7039	2.7955	2.8101	2.7524	2.7134	2.7341	2.744	2.8244	2.755	2.7315	2.7925	2.7462	2.7039	2.8323	2.7541	2.7291	2.752	2.7551	2.8024	2.8363	2.7852	2.7814	2.729	2.7438	2.8026	2.8474	2.7639	2.749	2.7507	2.7599	2.7516	2.7248
FSM22ab	Yeast in stationary phase 2			2.6818	2.7144	2.7134	2.7052	2.7875	2.7339	2.7154	2.697	2.7348	2.6731	2.6766	2.718	2.7617	2.6876	2.6582	2.7344	2.7552	2.7271	2.6901	2.6663	2.6908	2.7487	2.6613	2.7123	2.7107	2.6784	2.6586	2.7671	2.7219	2.6948	2.6584	2.7302	2.7102	2.7478	2.7146	2.7135	2.7015	2.7037	2.7319	2.7632	2.7274	2.6888	2.7204	2.7113	2.6866	2.6701
FSM22ab	Yeast in stationary phase 2			2.5741	2.5747	2.639	2.579	2.6375	2.6555	2.6007	2.584	2.6331	2.6003	2.5971	2.6162	2.6361	2.6077	2.5911	2.6386	2.6143	2.6107	2.5931	2.5684	2.6145	2.6735	2.5955	2.5995	2.6161	2.5815	2.6076	2.6175	2.6234	2.6112	2.587	2.6485	2.6037	2.6344	2.6209	2.6273	2.5699	2.5827	2.6366	2.6392	2.6241	2.599	2.6105	2.6271	2.592	2.5594
FSM22ab	Yeast in stationary phase 2			2.8071	2.81	2.8959	2.885	2.9089	2.9355	2.804	2.8231	2.8582	2.8249	2.8109	2.8602	2.9179	2.8657	2.7945	2.9042	2.964	2.853	2.8238	2.775	2.8698	2.9455	2.8286	2.8444	2.8823	2.8004	2.8166	2.8664	2.8457	2.8333	2.8197	2.8597	2.9034	2.8629	2.8794	2.8239	2.8164	2.8569	2.9241	2.9172	2.8985	2.847	2.8855	2.8232	2.8664	2.7936
FSM22ab	Yeast in stationary phase 2			2.852	2.8775	2.9122	2.9474	2.8758	2.9521	2.8624	2.8687	2.9415	2.824	2.8533	2.9543	2.9652	2.9075	2.8756	3.0085	2.9697	2.9173	2.8571	2.8741	2.9302	2.9948	2.9072	2.9046	2.9084	2.8755	2.8471	2.9909	2.9087	2.9304	2.8819	2.9479	2.9406	2.9323	2.9225	2.8827	2.9225	2.9004	2.9573	3.0425	2.8887	2.9154	2.9973	2.8991	2.907	2.8491
FSM22ab	Yeast in stationary phase 2			2.7239	2.7389	2.7913	2.7125	2.7447	2.7916	2.6841	2.7494	2.7923	2.7148	2.7088	2.7863	2.7371	2.7471	2.7112	2.7745	2.7778	2.7643	2.7535	2.7496	2.755	2.7901	2.734	2.7618	2.767	2.7366	2.7522	2.7655	2.758	2.7068	2.7303	2.7772	2.7443	2.7781	2.755	2.7668	2.736	2.7237	2.8108	2.817	2.7378	2.743	2.7903	2.7528	2.723	2.7058
FSM22ab	Yeast in stationary phase 2			2.5568	2.543	2.5603	2.5433	2.5693	2.5793	2.513	2.5143	2.559	2.5182	2.5367	2.5339	2.579	2.5343	2.5316	2.582	2.5693	2.5395	2.5383	2.5228	2.5479	2.5877	2.5411	2.5732	2.5401	2.5387	2.5459	2.5562	2.5464	2.5544	2.5389	2.5385	2.5312	2.5526	2.5431	2.5495	2.5518	2.5458	2.5634	2.5582	2.5324	2.5187	2.572	2.5451	2.5422	2.5125
FSM22ab	Yeast in stationary phase 2			2.7322	2.7277	2.7713	2.7368	2.7315	2.7716	2.6977	2.718	2.7919	2.7051	2.7371	2.7552	2.7736	2.7494	2.723	2.7793	2.7554	2.7425	2.6992	2.7189	2.7158	2.814	2.729	2.761	2.7241	2.6901	2.718	2.7589	2.7257	2.7504	2.7026	2.7455	2.7407	2.7435	2.7559	2.7314	2.7224	2.7327	2.7823	2.7506	2.7117	2.7322	2.77	2.7452	2.722	2.727
FSM22ab	Yeast in stationary phase 2			2.703	2.7276	2.7098	2.6677	2.7092	2.7608	2.6603	2.6944	2.7507	2.6755	2.6837	2.6913	2.7381	2.7016	2.6635	2.7638	2.7472	2.7339	2.6732	2.6905	2.7202	2.7687	2.743	2.7657	2.7218	2.7011	2.6836	2.6891	2.7205	2.6838	2.6932	2.7304	2.7366	2.7475	2.6898	2.6968	2.6956	2.707	2.7498	2.7618	2.688	2.7035	2.7314	2.7208	2.6941	2.6903
FSM22ab	Yeast in stationary phase 2			2.7423	2.7738	2.7959	2.7762	2.7583	2.8015	2.7128	2.7117	2.8029	2.7438	2.7693	2.8134	2.8128	2.758	2.7143	2.7987	2.8287	2.7635	2.7592	2.7417	2.7465	2.7925	2.773	2.7878	2.8093	2.7091	2.7403	2.7554	2.7925	2.7713	2.7251	2.7922	2.79	2.7757	2.7725	2.7494	2.7682	2.748	2.807	2.775	2.7412	2.7312	2.7786	2.7604	2.7368	2.7146
FSM22ab	Yeast in stationary phase 2			2.6258	2.6211	2.5909	2.6073	2.5889	2.6412	2.5867	2.5869	2.6407	2.5804	2.6043	2.632	2.6365	2.6313	2.5748	2.6495	2.6185	2.6299	2.5822	2.5873	2.6178	2.6581	2.6303	2.6453	2.6215	2.5877	2.5965	2.6405	2.606	2.58	2.5772	2.6187	2.6238	2.6304	2.6388	2.6169	2.6084	2.5952	2.6165	2.6471	2.6469	2.5873	2.6243	2.6123	2.5865	2.5817
FSM22ab	Yeast in stationary phase 2			2.7112	2.7605	2.7393	2.7627	2.7471	2.8014	2.7283	2.7478	2.7625	2.7113	2.7267	2.7707	2.7446	2.7311	2.6867	2.7595	2.7438	2.7396	2.7396	2.6965	2.7286	2.7879	2.736	2.7654	2.7854	2.7239	2.7175	2.7707	2.7386	2.7401	2.7221	2.7297	2.7543	2.7296	2.7552	2.7161	2.7693	2.7366	2.7648	2.7994	2.7497	2.7211	2.7541	2.7203	2.7034	2.7079
FSM22ab	Yeast in stationary phase 2			2.5897	2.6132	2.6033	2.5788	2.6071	2.6177	2.5526	2.6039	2.6242	2.5758	2.5889	2.6325	2.6101	2.5857	2.5754	2.6118	2.5867	2.5979	2.5695	2.5707	2.5661	2.635	2.5652	2.612	2.6188	2.5743	2.5743	2.5984	2.5878	2.5784	2.5682	2.6119	2.6105	2.6074	2.5921	2.5941	2.5995	2.5825	2.6138	2.6286	2.5992	2.5717	2.602	2.5838	2.5646	2.5727
FSM22ab	Yeast in stationary phase 2			2.688	2.7088	2.713	2.7099	2.6796	2.7151	2.7022	2.6572	2.7381	2.6619	2.6795	2.7226	2.7457	2.6942	2.6747	2.7386	2.7175	2.7306	2.7238	2.638	2.6806	2.7615	2.7012	2.7293	2.6933	2.6928	2.6727	2.7233	2.6969	2.6931	2.6739	2.7182	2.7187	2.7072	2.7148	2.6929	2.7194	2.6844	2.7117	2.7535	2.7225	2.6857	2.7102	2.6976	2.6718	2.6455
FSM22ab	Yeast in stationary phase 2			2.7238	2.756	2.8053	2.7232	2.7566	2.7641	2.7276	2.7481	2.7936	2.7535	2.731	2.8109	2.8062	2.7372	2.7248	2.8395	2.7839	2.7959	2.7526	2.698	2.7508	2.7946	2.8029	2.816	2.808	2.7382	2.7485	2.7774	2.7268	2.744	2.7672	2.7918	2.7528	2.8177	2.8135	2.7454	2.7701	2.763	2.7959	2.8261	2.7625	2.7567	2.7836	2.7755	2.7572	2.729
FSM22ab	Yeast in stationary phase 2			3.1129	3.1421	3.2407	3.305	3.2042	3.3002	3.1291	3.0701	3.4826	3.0316	3.1601	3.2269	3.3943	3.1383	3.1174	3.5	3.2929	3.1774	3.1383	3.0615	3.1911	3.4252	3.3028	3.3489	3.1463	3.0915	3.1082	3.2688	3.1864	3.2037	3.1822	3.2355	3.1884	3.1832	3.2764	3.1914	3.157	3.259	3.2954	3.4944	3.3618	3.1656	3.226	3.1118	3.2066	3.0431
FSM22ab	Yeast in stationary phase 2			2.7819	2.8933	2.8976	2.8385	2.8431	2.911	2.8199	2.8724	2.9273	2.7942	2.8234	2.8798	2.8871	2.8606	2.8144	2.8961	2.8734	2.9565	2.9019	2.8306	2.8846	2.9308	2.8909	2.9148	2.9359	2.8421	2.8372	2.8934	2.8527	2.8453	2.8619	2.8782	2.9225	2.9105	2.8967	2.8518	2.8297	2.824	2.9378	2.951	2.9091	2.8505	2.9021	2.8842	2.8285	2.7855
FSM22ab	Yeast in stationary phase 2			2.6747	2.7074	2.7369	2.7305	2.7294	2.7224	2.6688	2.6849	2.7245	2.6774	2.6945	2.723	2.7553	2.6693	2.6409	2.7074	2.7108	2.7527	2.7093	2.6794	2.6889	2.7417	2.6821	2.7326	2.7594	2.68	2.6892	2.7488	2.6884	2.733	2.7079	2.7515	2.7274	2.7332	2.7143	2.6987	2.7195	2.6799	2.7212	2.7882	2.7384	2.6882	2.7123	2.6983	2.697	2.6481
FSM22ab	Yeast in stationary phase 2			2.7318	2.7348	2.7644	2.7442	2.7734	2.7578	2.7355	2.7438	2.778	2.7361	2.746	2.7876	2.8035	2.7395	2.7106	2.7634	2.8052	2.781	2.7689	2.707	2.7675	2.7721	2.7989	2.7685	2.7714	2.7239	2.6761	2.7835	2.7483	2.7477	2.751	2.7589	2.771	2.775	2.7798	2.7372	2.7355	2.7343	2.8246	2.7741	2.7717	2.7174	2.7727	2.7347	2.7347	2.6629
FSM22ab	Yeast in stationary phase 2			2.6064	2.633	2.6124	2.6275	2.6301	2.6351	2.6138	2.5935	2.6262	2.5721	2.6244	2.6393	2.6596	2.6295	2.563	2.6525	2.6711	2.6476	2.5956	2.5895	2.6345	2.6745	2.6061	2.6247	2.636	2.6111	2.5847	2.625	2.6304	2.6142	2.6122	2.622	2.6616	2.6428	2.6415	2.6068	2.6178	2.6126	2.6477	2.6443	2.6221	2.6156	2.6552	2.6273	2.581	2.5662
FSM22ab	Yeast in stationary phase 2			2.7395	2.7522	2.7657	2.7769	2.766	2.8209	2.7327	2.7209	2.7903	2.7352	2.7578	2.7648	2.8102	2.7755	2.6896	2.8164	2.8281	2.7944	2.7532	2.7193	2.786	2.8045	2.7426	2.7873	2.7923	2.7721	2.7648	2.7997	2.7692	2.759	2.7601	2.8022	2.7879	2.8081	2.7441	2.7804	2.7525	2.7739	2.8118	2.8636	2.7916	2.7608	2.7872	2.7607	2.7347	2.6873
FSM22ab	Yeast in stationary phase 2			2.6743	2.7371	2.6893	2.707	2.6864	2.7323	2.6657	2.6393	2.6969	2.6703	2.661	2.7083	2.7186	2.6985	2.6409	2.6793	2.7203	2.7132	2.667	2.6574	2.659	2.752	2.6714	2.7191	2.7046	2.6606	2.6585	2.7113	2.6483	2.6798	2.7023	2.7194	2.7251	2.7081	2.7124	2.6757	2.66	2.6645	2.7213	2.7355	2.7095	2.6714	2.6809	2.6794	2.681	2.6333
FSM22ab	Yeast in stationary phase 2			2.5556	2.5984	2.5817	2.5804	2.5867	2.586	2.5636	2.568	2.5853	2.559	2.5592	2.5677	2.6129	2.585	2.532	2.5961	2.5976	2.5952	2.575	2.5321	2.5625	2.6157	2.5341	2.5939	2.5912	2.567	2.554	2.5854	2.5719	2.5729	2.563	2.6002	2.5939	2.5994	2.5752	2.5926	2.5681	2.582	2.6023	2.6272	2.5859	2.5712	2.565	2.5606	2.5551	2.5522
FSM22ab	Yeast in stationary phase 2			2.7475	2.7618	2.7819	2.7868	2.7713	2.801	2.7539	2.7577	2.7719	2.6988	2.7498	2.7713	2.8101	2.7261	2.6832	2.8142	2.8056	2.791	2.7332	2.7264	2.7648	2.8071	2.7748	2.8308	2.8456	2.7368	2.75	2.8147	2.7417	2.7531	2.7529	2.7879	2.7989	2.7729	2.7807	2.7655	2.7378	2.7641	2.8271	2.8345	2.7874	2.7178	2.7681	2.7453	2.7476	2.7213
FSM22ab	Yeast in stationary phase 2			2.7811	2.7877	2.8073	2.7975	2.7904	2.8203	2.7645	2.7598	2.8164	2.7273	2.7657	2.8348	2.8312	2.7493	2.7447	2.8252	2.8279	2.8004	2.7722	2.7285	2.7675	2.8225	2.7686	2.8303	2.7986	2.7481	2.7551	2.8242	2.7595	2.7821	2.7898	2.8002	2.81	2.8209	2.8023	2.8079	2.7614	2.7543	2.8307	2.8843	2.804	2.7604	2.7779	2.7539	2.7682	2.7521
FSM22ab	Yeast in stationary phase 2			2.6827	2.7038	2.71	2.7033	2.7081	2.7442	2.6968	2.6588	2.7318	2.6498	2.6908	2.6971	2.7531	2.6961	2.6575	2.7414	2.7007	2.7346	2.6868	2.6695	2.6924	2.7292	2.7161	2.7348	2.7412	2.6977	2.6769	2.7119	2.6833	2.698	2.7058	2.7292	2.7228	2.7133	2.7495	2.7052	2.6655	2.7191	2.7495	2.7915	2.7131	2.7075	2.7311	2.7162	2.6934	2.6776
FSM22ab	Yeast in stationary phase 2			2.6546	2.6567	2.6789	2.6702	2.7067	2.7336	2.6685	2.673	2.7326	2.6831	2.6813	2.7105	2.7182	2.6755	2.6568	2.7306	2.6878	2.701	2.6968	2.6399	2.6981	2.7719	2.7277	2.7292	2.6987	2.6637	2.6779	2.6978	2.7087	2.6538	2.6572	2.6895	2.6768	2.7206	2.7419	2.7143	2.6487	2.6999	2.7399	2.7865	2.7308	2.6858	2.7174	2.6843	2.6821	2.6453
FSM22ab	Yeast in stationary phase 2			2.8414	2.8873	2.8921	2.8496	2.8819	2.9728	2.8359	2.8224	2.9398	2.8754	2.8357	2.901	2.9972	2.8729	2.8404	2.9254	2.9215	2.9222	2.8749	2.8162	2.8624	2.9249	2.9248	2.9913	2.9166	2.8493	2.8814	2.8933	2.895	2.8636	2.8758	2.8917	2.9331	2.9316	2.9479	2.9214	2.8605	2.9245	2.9092	3.1029	2.9351	2.8378	2.9321	2.8521	2.8215	2.8537
FSM22ab	Yeast in stationary phase 2			2.8374	2.8816	2.8823	2.8615	2.882	2.9321	2.8184	2.8425	2.8962	2.8438	2.8486	2.8934	2.9068	2.8741	2.7988	2.9124	2.9154	2.91	2.9184	2.8043	2.868	2.8746	2.8717	2.8816	2.9275	2.8355	2.7984	2.8616	2.8578	2.8237	2.8718	2.9005	2.9309	2.9436	2.8317	2.8559	2.8381	2.8637	2.9338	2.968	2.874	2.8599	2.8864	2.846	2.8354	2.7919
FSM22ab	Yeast in stationary phase 2			2.709	2.7266	2.7439	2.7172	2.7616	2.753	2.6902	2.7267	2.7279	2.742	2.7437	2.7757	2.7539	2.743	2.6939	2.7371	2.7829	2.7406	2.7344	2.6696	2.7304	2.7258	2.7395	2.7424	2.7559	2.7041	2.7197	2.7169	2.762	2.6885	2.7187	2.7504	2.806	2.7609	2.7166	2.7211	2.7095	2.7112	2.7893	2.8074	2.7656	2.7441	2.7396	2.705	2.732	2.675
FSM22ab	Yeast in stationary phase 2			2.6715	2.7348	2.7193	2.7022	2.7543	2.743	2.6918	2.6985	2.7835	2.6668	2.687	2.7278	2.7755	2.7111	2.6955	2.7384	2.7838	2.724	2.7151	2.6664	2.7164	2.7474	2.7429	2.7086	2.7298	2.698	2.6979	2.7275	2.7175	2.6851	2.6947	2.7312	2.7644	2.7632	2.7074	2.7202	2.6963	2.6647	2.7617	2.7597	2.7419	2.6872	2.7196	2.6996	2.703	2.6599
FSM22ab	Yeast in stationary phase 2			2.7919	2.8129	2.7816	2.8392	2.8022	2.8819	2.7958	2.8609	2.844	2.788	2.7938	2.8259	2.875	2.8037	2.7479	2.8459	2.8309	2.8251	2.8442	2.7796	2.8084	2.8656	2.8344	2.8081	2.8147	2.7758	2.8245	2.8253	2.8156	2.7981	2.7804	2.8271	2.8691	2.8778	2.798	2.8358	2.7809	2.8115	2.8595	2.8927	2.8006	2.776	2.7852	2.8229	2.7692	2.7337
FSM22ab	Yeast in stationary phase 2			2.6604	2.7076	2.6827	2.6907	2.675	2.7351	2.6505	2.7294	2.7156	2.6753	2.7131	2.7272	2.7634	2.7042	2.6676	2.725	2.7532	2.7305	2.7273	2.6788	2.6908	2.7301	2.7028	2.7163	2.7484	2.675	2.6737	2.73	2.6967	2.6807	2.6964	2.7075	2.7697	2.7286	2.7155	2.7248	2.6855	2.6837	2.7524	2.784	2.7153	2.7044	2.7017	2.7216	2.6925	2.6591
FSM22ab	Yeast in stationary phase 2			2.6268	2.6797	2.6286	2.6492	2.6448	2.6781	2.601	2.641	2.6724	2.6237	2.6641	2.6699	2.7265	2.6265	2.629	2.6488	2.6788	2.6767	2.6607	2.618	2.6444	2.6833	2.6942	2.683	2.7091	2.6162	2.653	2.6643	2.6521	2.6607	2.6578	2.6668	2.6918	2.6743	2.6393	2.6637	2.6639	2.6264	2.7321	2.6908	2.6433	2.6494	2.6535	2.6551	2.625	2.6221
FSM22ab	Yeast in stationary phase 2			2.7019	2.7695	2.7444	2.7453	2.757	2.75	2.6793	2.7473	2.757	2.7251	2.7414	2.7499	2.7954	2.7018	2.7	2.7133	2.792	2.769	2.7181	2.6979	2.7202	2.7571	2.7677	2.7733	2.7734	2.7097	2.6998	2.7412	2.7379	2.7277	2.7669	2.7286	2.7708	2.7478	2.751	2.7896	2.7229	2.7127	2.7717	2.7912	2.7533	2.7277	2.7398	2.7547	2.7257	2.6801
FSM22ab	Yeast in stationary phase 2			2.6628	2.7384	2.691	2.6904	2.7362	2.7532	2.6624	2.6836	2.7633	2.6757	2.7045	2.6768	2.745	2.6955	2.6916	2.7293	2.7025	2.7108	2.6906	2.6823	2.6931	2.7132	2.714	2.759	2.7195	2.6538	2.6631	2.7218	2.7195	2.6807	2.7042	2.6963	2.7677	2.7051	2.69	2.7216	2.6769	2.6972	2.7327	2.7018	2.693	2.6577	2.7255	2.7254	2.6566	2.6403
FSM22ab	Yeast in stationary phase 2			2.6943	2.7467	2.7844	2.7648	2.7485	2.7725	2.6955	2.7214	2.7623	2.7163	2.7166	2.7828	2.8098	2.7331	2.7197	2.784	2.7809	2.7702	2.7104	2.7086	2.7626	2.7722	2.7368	2.742	2.7633	2.6872	2.7327	2.7701	2.7201	2.7258	2.7369	2.7275	2.7768	2.7588	2.7236	2.7542	2.738	2.7329	2.776	2.782	2.7252	2.7191	2.744	2.7605	2.7037	2.7502
FSM22ab	Yeast in stationary phase 2			2.6753	2.7368	2.7369	2.7139	2.7176	2.7284	2.6724	2.712	2.7345	2.6921	2.6773	2.754	2.7593	2.7329	2.6465	2.7298	2.7257	2.7451	2.7239	2.6684	2.704	2.7693	2.7233	2.7381	2.7348	2.694	2.6774	2.7287	2.6868	2.7034	2.7003	2.6989	2.7365	2.7046	2.6854	2.7116	2.7468	2.7249	2.7611	2.7476	2.6925	2.7096	2.6992	2.7394	2.6543	2.6638
FSM22ab	Yeast in stationary phase 2			2.6393	2.6929	2.6756	2.6822	2.7117	2.7092	2.6512	2.6798	2.7346	2.6493	2.655	2.6986	2.725	2.6831	2.6441	2.6839	2.707	2.6897	2.6863	2.6428	2.6911	2.6924	2.6894	2.7022	2.6838	2.6321	2.6622	2.7301	2.6851	2.6887	2.6878	2.66	2.7043	2.6882	2.6736	2.7371	2.6767	2.6712	2.7409	2.7209	2.6738	2.6726	2.6884	2.6805	2.6434	2.6321
FSM22ab	Yeast in stationary phase 2			2.7871	2.8456	2.8468	2.8516	2.8667	2.9075	2.799	2.8291	2.9158	2.7911	2.8397	2.8383	2.9298	2.7806	2.7927	2.8594	2.8861	2.9014	2.8246	2.7288	2.8973	2.9056	2.8613	2.8258	2.8731	2.7472	2.7437	2.8295	2.8401	2.7944	2.8646	2.887	2.8339	2.8783	2.8295	2.8753	2.8556	2.8011	2.8806	2.9678	2.8059	2.8312	2.8509	2.8346	2.8189	2.783
FSM22ab	Yeast in stationary phase 2			3.2304	3.2854	3.3498	3.4499	3.4475	3.4446	3.1421	3.1362	3.2485	3.1401	3.16	3.2867	3.388	3.1256	3.2268	3.1787	3.3661	3.298	3.2687	3.1227	3.3749	3.4858	3.2494	3.3165	3.1282	3.1271	3.0664	3.3808	3.2116	3.2956	3.1084	3.1925	3.3123	3.2106	3.1643	3.4057	3.247	3.0823	3.4748	3.3112	3.1255	3.1791	3.3278	3.3868	3.1429	3.1236
FSM22ab	Yeast in stationary phase 2			3.0109	3.1063	3.0333	3.147	3.0696	3.2198	3.02	3.0257	3.1507	3.0569	3.1109	3.0922	3.1361	3.0464	3.0008	3.0353	3.0279	3.1406	3.031	2.9685	3.1101	3.1524	3.0107	3.0465	3.0315	2.9065	2.9637	3.0799	3.0125	3.0538	2.9765	3.0728	3.1035	2.9817	2.9965	3.0967	3.057	2.9778	3.1269	3.1691	3.0079	3.0479	3.133	3.0591	2.9783	2.9144
FSM22ab	Yeast in stationary phase 2			2.8234	2.8262	2.8097	2.8518	2.8808	2.8652	2.785	2.8387	2.8161	2.7844	2.8344	2.8245	2.852	2.7764	2.8175	2.7952	2.8605	2.8637	2.8632	2.78	2.8486	2.8902	2.8605	2.8848	2.8302	2.822	2.8312	2.8956	2.7913	2.8131	2.7689	2.842	2.854	2.8129	2.812	2.8951	2.8709	2.8212	2.9199	2.8863	2.8118	2.8182	2.8359	2.8277	2.813	2.7591
FSM22ab	Yeast in stationary phase 2			2.7126	2.8043	2.8565	2.7683	2.7933	2.829	2.7375	2.7848	2.7855	2.7414	2.7603	2.8096	2.8718	2.7494	2.7531	2.7575	2.7959	2.814	2.8424	2.7214	2.8138	2.8503	2.8043	2.8315	2.7735	2.7306	2.7742	2.8125	2.7937	2.796	2.8015	2.7952	2.8102	2.7921	2.7605	2.8512	2.8262	2.7842	2.8598	2.795	2.7944	2.776	2.822	2.7846	2.7984	2.7317
FSM22ab	Yeast in stationary phase 2			2.7854	2.9536	2.8916	2.8843	2.9405	2.9143	2.8013	2.862	2.9226	2.8007	2.8931	2.8909	2.9787	2.8439	2.7957	2.8947	2.9242	2.9053	2.8818	2.8114	2.905	2.9275	2.8675	2.914	2.8717	2.8056	2.833	2.8828	2.8968	2.8527	2.8339	2.8843	2.8964	2.9194	2.8393	2.9443	2.8729	2.8587	2.9684	2.9102	2.8693	2.8214	2.9258	2.8681	2.8657	2.8084
FSM22ab	Yeast in stationary phase 2			2.8375	2.9354	2.8755	2.8911	2.8835	2.9356	2.7962	2.8712	2.9084	2.8624	2.8655	2.9234	2.9399	2.8318	2.7714	2.8645	2.9079	2.9213	2.8552	2.7883	2.9212	2.9276	2.8826	2.8865	2.8698	2.8055	2.7767	2.863	2.8741	2.8519	2.806	2.8887	2.919	2.9555	2.8604	2.9155	2.9097	2.8395	2.906	2.9591	2.9063	2.8427	2.9505	2.9005	2.8111	2.7695
FSM22ab	Yeast in stationary phase 2			2.787	2.8455	2.8408	2.8688	2.8266	2.8496	2.7644	2.8012	2.827	2.7732	2.8015	2.878	2.9196	2.799	2.7967	2.8672	2.8174	2.7987	2.8369	2.7421	2.8275	2.8719	2.8208	2.837	2.8279	2.7846	2.7543	2.8217	2.7807	2.7931	2.7719	2.8258	2.9072	2.87	2.7817	2.8309	2.8299	2.7837	2.8759	2.888	2.8342	2.7797	2.8369	2.8756	2.8075	2.7419
FSM22ab	Yeast in stationary phase 2			2.8355	2.9559	2.9323	2.9055	2.8941	3.0178	2.8188	2.917	2.9253	2.8591	2.8862	2.969	3.0401	2.911	2.8295	2.933	2.9197	2.9318	2.9328	2.8385	2.9446	2.9665	2.9945	2.9331	2.9394	2.832	2.8224	2.9225	2.9391	2.885	2.8907	2.9194	2.9326	2.9272	2.9134	2.9547	2.9395	2.8938	3.0545	2.9888	2.9642	2.9125	2.9449	2.9245	2.906	2.83
FSM22ab	Yeast in stationary phase 2			2.8146	2.8611	2.8424	2.891	2.8461	2.9904	2.8072	2.8369	2.9075	2.8065	2.8786	2.8702	3.011	2.8293	2.7982	2.8844	2.9291	2.9019	2.8699	2.7714	2.9042	2.9251	2.8898	2.873	2.8754	2.8177	2.8008	2.8706	2.8487	2.8591	2.8446	2.8702	2.9204	2.9142	2.8059	2.9393	2.8712	2.8365	2.9064	2.8929	2.8898	2.8383	2.8199	2.9033	2.8555	2.8529
FSM22ab	Yeast in stationary phase 2			2.7991	2.8423	2.8573	2.8393	2.8137	2.8842	2.8408	2.8043	2.9314	2.7767	2.827	2.8723	2.9009	2.796	2.7468	2.8554	2.8722	2.8381	2.8034	2.7278	2.875	2.9308	2.8108	2.8428	2.8321	2.7916	2.7856	2.8425	2.8349	2.7974	2.8387	2.8302	2.883	2.8645	2.8078	2.9075	2.8166	2.7927	2.9092	2.9367	2.8092	2.8076	2.8054	2.8182	2.787	2.7908
FSM22ab	Yeast in stationary phase 2			2.7734	2.8816	2.8213	2.8099	2.8726	2.9056	2.7977	2.8068	2.9154	2.7585	2.8288	2.8573	2.8971	2.7847	2.7491	2.8521	2.8694	2.8733	2.8271	2.7807	2.8171	2.9067	2.7952	2.8485	2.8691	2.783	2.7715	2.8387	2.8113	2.824	2.8681	2.8029	2.8471	2.8672	2.7859	2.8731	2.8203	2.8175	2.9093	2.9027	2.825	2.8371	2.7939	2.8316	2.8073	2.7756
FSM22ab	Yeast in stationary phase 2			3.1276	3.3569	3.2383	3.311	3.2923	3.5	3.1966	3.2219	3.4252	3.2631	3.3236	3.2585	3.5	3.197	3.1725	3.4237	3.5	3.3655	3.1657	3.0954	3.3076	3.4585	3.2838	3.3923	3.2816	3.1335	3.1009	3.3289	3.2959	3.265	3.395	3.3087	3.4511	3.2092	3.2163	3.4372	3.3972	3.2172	3.5	3.5	3.2069	3.3135	3.3577	3.2844	3.1549	3.1188
[truncated: 12 more columns]
