# Supplementary material for: PHENOS: a high-throughput and flexible tool for microorganism growth phenotyping on solid media
Source: BMC Microbiol. 2018 Jan 24;18:9. doi: 10.1186/s12866-017-1143-y (PMC5784713; doi:10.1186/s12866-017-1143-y)
Supplement: Supplementary file 3 — A Validation by paraquat QTLs (xlsx). Full list of QTL intervals and their details. B Validation by paraquat QTLs measurements (zip). Initial DAT and csv files. (XLSX 53 kb) [file 12866_2017_1143_MOESM3_ESM.xlsx]

## Sheet: PHENOS QTLs
File	ExperimentID	Treatment	Genotype Group	Phenotype	QTL Name	Chromosome	Peak LOD	LOD Threshold	alpha	Interval Type	Start (cM)	Peak (cM)	End (cM)	Start (bp)	End (bp)	Centre (kbp)	SummaryQTLname	Features	Peak-Threshold	Matching Bioscreen QTLs
rQTL MA37ab_TS3ab AS+AE01fc 384 (Paraquat 500ugml) TR(15.8hrs+-0.5),AWA(15.8hrs+-0.5) AE01fc.hdf5	MA37ab_TS3ab	Paraquat 500ugml	AE01fc	TR(15.8hrs+-0.5)	c02:0205000 (SCT1)	2	4.55194	3.86414	0.05	1.5-LOD Support Interval	55	69.6302	86	162501	282185	222	II-222	YBL031W YBL030C YBL029C-A YBL029W YBL028C YBL027W ARS207 ARS207_ARS_consensus_sequence YBL026W YBL025W YBL024W MCM2 YBL023C YBL022C YBL021C YBL020W YBL019W YBL018C YBL017C YBL016W YBL015W YBLCdelta7 tI(AAU)B tG(GCC)B YBLWsigma1 ARS231 ARS231_ARS_consensus_sequence YBL014C YBL013W YBL012C YBL011W YBL010C YBL009W YBL008W-A YBL008W YBL007C YBL006C YBL006W-A YBL005W YBLWdelta8 YBLWdelta9 YBLWTy1-1 YB…	0.687796
rQTL MA37ab_TS10ab AS+AE01fc 384 (Paraquat 500ugml) TR(15.8hrs+-0.5),AWA(15.8hrs+-0.5) AE01fc.hdf5	MA37ab_TS10ab	Paraquat 500ugml	AE01fc	TR(15.8hrs+-0.5)	c02:0205000 (SCT1)	2	2.79955	2.72017	0.05	1.5-LOD Support Interval	51	69.6302	91	150881	305761	228	II-228	YBL036C YBL035C YBL034C YBL033C YBL032W YBL031W YBL030C YBL029C-A YBL029W YBL028C YBL027W ARS207 ARS207_ARS_consensus_sequence YBL026W YBL025W YBL024W MCM2 YBL023C YBL022C YBL021C YBL020W YBL019W YBL018C YBL017C YBL016W YBL015W YBLCdelta7 tI(AAU)B tG(GCC)B YBLWsigma1 ARS231 ARS231_ARS_consensus_sequence YBL014C YBL013W YBL012C YBL011W YBL010C YBL009W YBL008W-A YBL008W YBL007C YBL006C YBL006W-A YB…	0.0793778
rQTL MA37ab_TS3ab AS+AE01fc 384 (Paraquat 500ugml) TR(15.8hrs+-0.5),AWA(15.8hrs+-0.5) AE01fc.hdf5	MA37ab_TS3ab	Paraquat 500ugml	AE01fc	TR(15.8hrs+-0.5)	08@99.0	8	5.65621	3.86414	0.05	1.5-LOD Support Interval	84	99	114	149593	172398	161	VIII-161	YHR021W-A YHR022C YHR022C-A YHR023W YHR024C YHR025W YHR026W YHR027C YHR028C YHR028W-A YHR029C ARS809 YHR030C YHR031C	1.79207
rQTL MA50abc_TS10ab AS+AE01fc 384 (Paraquat 500ugml) TR(16.5hrs+-0.5),AWA(16.5hrs+-0.5) AE01fc.hdf5	MA50abc_TS10ab	Paraquat 500ugml	AE01fc	TR(16.5hrs+-0.5)	12@294.0	12	6.51176	2.72201	0.05	1.5-LOD Support Interval	271	294	309	575223	701612	638	XII-638	YLR219W YLR220W YLR221C YLR222C YLR222C-A YLR223C YLR224W YLR225C YLR226W YLR227C tL(UAG)L1 YLRCdelta9 YLRWdelta10 YLRWTy1-2 YLR227W-A YLR227W-B YLRWdelta11 YLRWdelta12 YLRCtau1 YLR228C ARS1218 ARS1218_ARS_consensus_sequence YLR229C YLR230W tI(UAU)L YLR231C YLR232W YLR233C YLR234W YLR235C YLR236C YLR237W YLR238W YLR239C YLR240W YLR241W YLR242C ARS1219 YLR243W YLR244C YLR245C YLR246W tL(CAA)L YLR2…	3.78976	XII.606	Rate	SW: 9.44 (43.1);AS: 3.96 (19.0);
rQTL MA50abc_TS3ab AS+AE01fc 384 (Paraquat 500ugml) TR(16.5hrs+-0.5),AWA(16.5hrs+-0.5) AE01fc.hdf5	MA50abc_TS3ab	Paraquat 500ugml	AE01fc	TR(16.5hrs+-0.5)	12@296.0	12	8.50821	3.86985	0.05	1.5-LOD Support Interval	276	296	308	585760	697525	642	XII-642	YLR224W YLR225C YLR226W YLR227C tL(UAG)L1 YLRCdelta9 YLRWdelta10 YLRWTy1-2 YLR227W-A YLR227W-B YLRWdelta11 YLRWdelta12 YLRCtau1 YLR228C ARS1218 ARS1218_ARS_consensus_sequence YLR229C YLR230W tI(UAU)L YLR231C YLR232W YLR233C YLR234W YLR235C YLR236C YLR237W YLR238W YLR239C YLR240W YLR241W YLR242C ARS1219 YLR243W YLR244C YLR245C YLR246W tL(CAA)L YLR247C YLR248W YLR249W YLR250W YLR251W YLR252W YLR253…	4.63836	XII.606	Rate	SW: 9.44 (43.1);AS: 3.96 (19.0);
rQTL MA37ab_TS3ab AS+AE01fc 384 (Paraquat 500ugml) TR(15.8hrs+-0.5),AWA(15.8hrs+-0.5) AE01fc.hdf5	MA37ab_TS3ab	Paraquat 500ugml	AE01fc	TR(15.8hrs+-0.5)	14@126.0	14	4.03002	3.86414	0.05	1.5-LOD Support Interval	105	126	165	309798	404904	357	XIV-357	YNL173C YNL172W YNL171C YNL170W YNL169C YNL168C YNL167C ARS1415 ARS1415_ARS_consensus_sequence YNL166C YNL165W ARS1416 YNL164C YNL163C YNL162W-A YNL162W YNL161W YNL160W YNL159C YNL158W YNL157W YNL156C YNL155W YNL154C YNL153C YNL152W RPC31 YNL151C YNL150W YNL149C YNL148C YNL147W YNL146C-A YNL146W YNL145W YNL144C YNL144W-A YNL143C YNL142W YNL141W YNL140C YNL139C YNL138W-A YNL138W YNL137C YNL136W YN…	0.165885
rQTL MA37ab_TS10ab AS+AE01fc 384 (Paraquat 500ugml) TR(15.8hrs+-0.5),AWA(15.8hrs+-0.5) AE01fc.hdf5	MA37ab_TS10ab	Paraquat 500ugml	AE01fc	TR(15.8hrs+-0.5)	14@129.0	14	2.89844	2.72017	0.05	1.5-LOD Support Interval	103	129	169	305782	409314	358	XIV-358	YNL176C YNL175C YNL174W YNL173C YNL172W YNL171C YNL170W YNL169C YNL168C YNL167C ARS1415 ARS1415_ARS_consensus_sequence YNL166C YNL165W ARS1416 YNL164C YNL163C YNL162W-A YNL162W YNL161W YNL160W YNL159C YNL158W YNL157W YNL156C YNL155W YNL154C YNL153C YNL152W RPC31 YNL151C YNL150W YNL149C YNL148C YNL147W YNL146C-A YNL146W YNL145W YNL144C YNL144W-A YNL143C YNL142W YNL141W YNL140C YNL139C YNL138W-A YN…	0.178268
rQTL MA37ab_TS3ab AS+AE01fc 384 (Paraquat 500ugml) TR(15.8hrs+-0.5),AWA(15.8hrs+-0.5) AS01fc.hdf5	MA37ab_TS3ab	Paraquat 500ugml	AS01fc	TR(15.8hrs+-0.5)	12@280.0	12	4.629	3.35268	0.05	1.5-LOD Support Interval	256	280	298	566557	667660	617	XII-617	YLR213C YLR214W YLR215C YLR216C YLR217W YLR218C YLR219W YLR220W YLR221C YLR222C YLR222C-A YLR223C YLR224W YLR225C YLR226W YLR227C tL(UAG)L1 YLRCdelta9 YLRWdelta10 YLRWTy1-2 YLR227W-A YLR227W-B YLRWdelta11 YLRWdelta12 YLRCtau1 YLR228C ARS1218 ARS1218_ARS_consensus_sequence YLR229C YLR230W tI(UAU)L YLR231C YLR232W YLR233C YLR234W YLR235C YLR236C YLR237W YLR238W YLR239C YLR240W YLR241W YLR242C ARS12…	1.27632	XII.606	Rate	SW: 9.44 (43.1);AS: 3.96 (19.0);
rQTL MA37ab_TS10ab AS+AE01fc 384 (Paraquat 500ugml) TR(15.8hrs+-0.5),AWA(15.8hrs+-0.5) AS01fc.hdf5	MA37ab_TS10ab	Paraquat 500ugml	AS01fc	TR(15.8hrs+-0.5)	12@280.0	12	3.73031	2.96944	0.05	1.5-LOD Support Interval	254	280	300	563023	673927	618	XII-618	YLR210W YLR211C YLR212C YLR213C YLR214W YLR215C YLR216C YLR217W YLR218C YLR219W YLR220W YLR221C YLR222C YLR222C-A YLR223C YLR224W YLR225C YLR226W YLR227C tL(UAG)L1 YLRCdelta9 YLRWdelta10 YLRWTy1-2 YLR227W-A YLR227W-B YLRWdelta11 YLRWdelta12 YLRCtau1 YLR228C ARS1218 ARS1218_ARS_consensus_sequence YLR229C YLR230W tI(UAU)L YLR231C YLR232W YLR233C YLR234W YLR235C YLR236C YLR237W YLR238W YLR239C YLR24…	0.760876	XII.606	Rate	SW: 9.44 (43.1);AS: 3.96 (19.0);
rQTL MA50abc_TS3ab AS+AE01fc 384 (Paraquat 500ugml) TR(16.5hrs+-0.5),AWA(16.5hrs+-0.5) AS01fc.hdf5	MA50abc_TS3ab	Paraquat 500ugml	AS01fc	TR(16.5hrs+-0.5)	12@283.0	12	6.45853	3.75067	0.05	1.5-LOD Support Interval	259	283	298	571858	667660	620	XII-620	YLR215C YLR216C YLR217W YLR218C YLR219W YLR220W YLR221C YLR222C YLR222C-A YLR223C YLR224W YLR225C YLR226W YLR227C tL(UAG)L1 YLRCdelta9 YLRWdelta10 YLRWTy1-2 YLR227W-A YLR227W-B YLRWdelta11 YLRWdelta12 YLRCtau1 YLR228C ARS1218 ARS1218_ARS_consensus_sequence YLR229C YLR230W tI(UAU)L YLR231C YLR232W YLR233C YLR234W YLR235C YLR236C YLR237W YLR238W YLR239C YLR240W YLR241W YLR242C ARS1219 YLR243W YLR24…	2.70787	XII.606	Rate	SW: 9.44 (43.1);AS: 3.96 (19.0);
rQTL MA50abc_TS10ab AS+AE01fc 384 (Paraquat 500ugml) TR(16.5hrs+-0.5),AWA(16.5hrs+-0.5) AS01fc.hdf5	MA50abc_TS10ab	Paraquat 500ugml	AS01fc	TR(16.5hrs+-0.5)	12@284.0	12	5.69801	3.23907	0.05	1.5-LOD Support Interval	258	284	299	570091	670793	620	XII-620	YLR214W YLR215C YLR216C YLR217W YLR218C YLR219W YLR220W YLR221C YLR222C YLR222C-A YLR223C YLR224W YLR225C YLR226W YLR227C tL(UAG)L1 YLRCdelta9 YLRWdelta10 YLRWTy1-2 YLR227W-A YLR227W-B YLRWdelta11 YLRWdelta12 YLRCtau1 YLR228C ARS1218 ARS1218_ARS_consensus_sequence YLR229C YLR230W tI(UAU)L YLR231C YLR232W YLR233C YLR234W YLR235C YLR236C YLR237W YLR238W YLR239C YLR240W YLR241W YLR242C ARS1219 YLR24…	2.45893	XII.606	Rate	SW: 9.44 (43.1);AS: 3.96 (19.0);
rQTL MA37ab_TS3ab AS+AE01fc 384 (Paraquat 500ugml) TR(15.8hrs+-0.5),AWA(15.8hrs+-0.5) AS01fc.hdf5	MA37ab_TS3ab	Paraquat 500ugml	AS01fc	TR(15.8hrs+-0.5)	c15:0604000 (ELG1)	15	3.67517	3.35268	0.05	1.5-LOD Support Interval	144	167.863	178	539114	645501	592	XV-592	YOR115C YOR116C YOR117W YOR118W YOR119C YOR120W YOR121C YOR122C YOR123C YOR124C YOR125C YOR126C YOR127W YOR128C ARS1516 YOR129C YOR130C tD(GUC)O YOR131C YOR132W YOR133W YOR134W YOR135C YOR136W YOR137C YOR138C YOR139C YOR140W YOR141C YOR142W tG(CCC)O YORWdelta12 YORWdelta13 YORWTy1-2 YOR142W-A YOR142W-B YORWdelta14 ARS1502 YOR143C YOR144C YOR145C YOR146W YOR147W YOR148C YOR149C YOR150W YOR151C ARS…	0.322487
rQTL MA50abc_TS3ab AS+AE01fc 384 (Paraquat 500ugml) TR(16.5hrs+-0.5),AWA(16.5hrs+-0.5) AS01fc.hdf5	MA50abc_TS3ab	Paraquat 500ugml	AS01fc	TR(16.5hrs+-0.5)	c15:0604000 (ELG1)	15	3.75442	3.75067	0.05	1.5-LOD Support Interval	146	167.863	181	544552	657784	601	XV-601	YOR117W YOR118W YOR119C YOR120W YOR121C YOR122C YOR123C YOR124C YOR125C YOR126C YOR127W YOR128C ARS1516 YOR129C YOR130C tD(GUC)O YOR131C YOR132W YOR133W YOR134W YOR135C YOR136W YOR137C YOR138C YOR139C YOR140W YOR141C YOR142W tG(CCC)O YORWdelta12 YORWdelta13 YORWTy1-2 YOR142W-A YOR142W-B YORWdelta14 ARS1502 YOR143C YOR144C YOR145C YOR146W YOR147W YOR148C YOR149C YOR150W YOR151C ARS1518 YOR152C YOR…	0.00375384
rQTL MA50abc_TS10ab AS+AE01fc 384 (Paraquat 500ugml) TR(16.5hrs+-0.5),AWA(16.5hrs+-0.5) AS01fc.hdf5	MA50abc_TS10ab	Paraquat 500ugml	AS01fc	TR(16.5hrs+-0.5)	16@367.0	16	6.92124	3.23907	0.05	1.5-LOD Support Interval	352	367	375.116	808019	899000	854	XVI-854	YPRCTy1-2 YPR137C-B YPR137C-A YPRCdelta19 tN(GUU)P YPR138C YPR139C YPR140W YPR141C YPR142C YPR143W ARS1627 ARS1627_ARS_consensus_sequence tI(AAU)P1 YPR144C snR45 YPR145W YPR145C-A YPR146C YPR147C YPR148C YPR149W YPR150W YPR151C YPR152C YPR153W YPR154W YPR155C YPR156C YPR157W ARS1628 ARS1628_ARS_consensus_sequence YPR158W YPRWdelta20 YPRWTy1-3 YPR158W-A YPR158W-B YPRWdelta21 YPRCdelta22 ARS1629 YP…	3.68216	XVI.899	Rate	AE: 4.77 (24.3);AS: 5.38 (26.5);
rQTL MA37ab_TS10ab AS+AE01fc 384 (Paraquat 500ugml) TR(15.8hrs+-0.5),AWA(15.8hrs+-0.5) AS01fc.hdf5	MA37ab_TS10ab	Paraquat 500ugml	AS01fc	TR(15.8hrs+-0.5)	16@368.0	16	5.51099	2.96944	0.05	1.5-LOD Support Interval	352	368	375.116	808019	899000	854	XVI-854	YPRCTy1-2 YPR137C-B YPR137C-A YPRCdelta19 tN(GUU)P YPR138C YPR139C YPR140W YPR141C YPR142C YPR143W ARS1627 ARS1627_ARS_consensus_sequence tI(AAU)P1 YPR144C snR45 YPR145W YPR145C-A YPR146C YPR147C YPR148C YPR149W YPR150W YPR151C YPR152C YPR153W YPR154W YPR155C YPR156C YPR157W ARS1628 ARS1628_ARS_consensus_sequence YPR158W YPRWdelta20 YPRWTy1-3 YPR158W-A YPR158W-B YPRWdelta21 YPRCdelta22 ARS1629 YP…	2.54155	XVI.899	Rate	AE: 4.77 (24.3);AS: 5.38 (26.5);
rQTL MA50abc_TS3ab AS+AE01fc 384 (Paraquat 500ugml) TR(16.5hrs+-0.5),AWA(16.5hrs+-0.5) AS01fc.hdf5	MA50abc_TS3ab	Paraquat 500ugml	AS01fc	TR(16.5hrs+-0.5)	16@366.0	16	8.52115	3.75067	0.05	1.5-LOD Support Interval	354	366	375.116	815891	899000	857	XVI-857	YPR141C YPR142C YPR143W ARS1627 ARS1627_ARS_consensus_sequence tI(AAU)P1 YPR144C snR45 YPR145W YPR145C-A YPR146C YPR147C YPR148C YPR149W YPR150W YPR151C YPR152C YPR153W YPR154W YPR155C YPR156C YPR157W ARS1628 ARS1628_ARS_consensus_sequence YPR158W YPRWdelta20 YPRWTy1-3 YPR158W-A YPR158W-B YPRWdelta21 YPRCdelta22 ARS1629 YPRCdelta23 YPRCTy1-4 YPR158C-D YPR158C-C YPRCdelta24 YPRWsigma3 tA(AGC)P YPR…	4.77048	XVI.899	Rate	AE: 4.77 (24.3);AS: 5.38 (26.5);
rQTL MA37ab_TS3ab AS+AE01fc 384 (Paraquat 500ugml) TR(15.8hrs+-0.5),AWA(15.8hrs+-0.5) AS01fc.hdf5	MA37ab_TS3ab	Paraquat 500ugml	AS01fc	TR(15.8hrs+-0.5)	16@368.0	16	6.86173	3.35268	0.05	1.5-LOD Support Interval	354	368	375.116	815891	899000	857	XVI-857	YPR141C YPR142C YPR143W ARS1627 ARS1627_ARS_consensus_sequence tI(AAU)P1 YPR144C snR45 YPR145W YPR145C-A YPR146C YPR147C YPR148C YPR149W YPR150W YPR151C YPR152C YPR153W YPR154W YPR155C YPR156C YPR157W ARS1628 ARS1628_ARS_consensus_sequence YPR158W YPRWdelta20 YPRWTy1-3 YPR158W-A YPR158W-B YPRWdelta21 YPRCdelta22 ARS1629 YPRCdelta23 YPRCTy1-4 YPR158C-D YPR158C-C YPRCdelta24 YPRWsigma3 tA(AGC)P YPR…	3.50905	XVI.899	Rate	AE: 4.77 (24.3);AS: 5.38 (26.5);
rQTL MA51ab_MA36ab AW+ES01fc 384 (Paraquat 500ugml) TR(15.8hrs+-0.5),AWA(15.8hrs+-0.5) AW01fc.hdf5	MA51ab_MA36ab	Paraquat 500ugml	AW01fc	TR(15.8hrs+-0.5)	04@310.0	4	3.45753	3.25482	0.05	1.5-LOD Support Interval	277	310	331	823780	982391	903	IV-903	YDR180W YDR181C YDR182W YDR182W-A YDR183W YDR183C-A YDR184C YDR185C YDR186C YDR187C YDR188W YDR189W YDR190C YDR191W YDR192C YDR193W YDR194C YDR194W-A YDR195W YDR196C YDR197W YDR198C YDR199W YDR200C YDR201W YDR202C YDR203W YDR204W YDR205W YDR206W YDR207C YDR208W YDR209C YDR210W YDRWdelta13 YDRWTy2-2 YDR210W-A YDR210W-B YDRWdelta14 YDRCTy1-2 YDR210C-D YDR210C-C tI(UAU)D YDR211W YDR212W YDR213W YDR2…	0.202712
rQTL MA51ab_MA36ab AW+ES01fc 384 (Paraquat 500ugml) TR(15.8hrs+-0.5),AWA(15.8hrs+-0.5) AW01fc.hdf5	MA51ab_MA36ab	Paraquat 500ugml	AW01fc	TR(15.8hrs+-0.5)	07@12.0	7	3.27735	3.25482	0.05	1.5-LOD Support Interval	0	12	37	55000	184792	120	VII-120	YGL236C YGL235W YGL234W YGL233W YGL232W YGL231C YGL230C ARS702 ARS702_ARS_consensus_sequence YGL229C YGL228W YGL227W YGL226C-A YGL226W tV(AAC)G3 YGL225W YGL224C YGL223C YGL222C YGL221C YGL220W YGL219C YGL218W YGL217C YGL216W YGL215W YGL214W YGL213C YGL212W YGL211W YGL210W YGL209W YGL208W YGL207W YGL206C YGL205W tH(GUG)G1 YGLWtau1 YGLCdelta1 YGLWdelta2 YGL204C ARS704 ARS704_ARS_consensus_sequence …	0.0225331
rQTL MA51ab_MA36ab AW+ES01fc 384 (Paraquat 500ugml) TR(15.8hrs+-0.5),AWA(15.8hrs+-0.5) AW01fc.hdf5	MA51ab_MA36ab	Paraquat 500ugml	AW01fc	TR(15.8hrs+-0.5)	15@211.0	15	5.73159	3.25482	0.05	1.5-LOD Support Interval	182	211	317	549101	943021	746	XV-746	YOR119C YOR120W YOR121C YOR122C YOR123C YOR124C YOR125C YOR126C YOR127W YOR128C ARS1516 YOR129C YOR130C tD(GUC)O YOR131C YOR132W YOR133W YOR134W YOR135C YOR136W YOR137C YOR138C YOR139C YOR140W YOR141C YOR142W tG(CCC)O YORWdelta12 YORWdelta13 YORWTy1-2 YOR142W-A YOR142W-B YORWdelta14 ARS1502 YOR143C YOR144C YOR145C YOR146W YOR147W YOR148C YOR149C YOR150W YOR151C ARS1518 YOR152C YOR153W YOR154W YOR…	2.47678
rQTL MA51ab_MA36ab AW+ES01fc 384 (Paraquat 500ugml) TR(15.8hrs+-0.5),AWA(15.8hrs+-0.5) ES01fc.hdf5	MA51ab_MA36ab	Paraquat 500ugml	ES01fc	TR(15.8hrs+-0.5)	08@118.0	8	4.54718	3.78015	0.05	1.5-LOD Support Interval	99	118	131	352296	464264	408	VIII-408	YHR120W YHR121W YHR122W YHR123W YHR124W tF(GAA)H2 YHRCdelta8 YHRCtau4 YHR125W YHRWdelta9 YHR126C YHR127W FUR1 YHR128W YHR129C YHR130C YHR131C YHR131W-A YHR132C YHR132W-A YHR133C YHR134W YHR135C YHR136C YHR137W YHR137C-A YHR138C YHR139C YHR139C-A YHR140W snR32 YHR141C YHR142W YHR143W YHR143W-A YHR144C tP(UGG)H YHR145C YHRCdelta10 YHRCdelta11 YHR146W ARS818 ARS818_ARS_consensus_sequence YHR147C YHR…	0.76703
rQTL MA51ab_MA36ab AW+ES01fc 384 (Paraquat 500ugml) TR(15.8hrs+-0.5),AWA(15.8hrs+-0.5) ES01fc.hdf5	MA51ab_MA36ab	Paraquat 500ugml	ES01fc	TR(15.8hrs+-0.5)	c11:0419000 (PRP40)	11	4.19114	3.78015	0.05	1.5-LOD Support Interval	118	135.856	153	356011	456366	406	XI-406	YKL044W YKL043W YKL042W YKL041W YKL040C YKL039W snR69 YKL038W YKL037W YKL036C YKL035W YKL034W YKL033W-A YKL033W tV(AAC)K2 YKL032C YKL031W YKL030W YKL029C YKL028W YKL027W ARS1112 YKL026C YKL025C YKL024C YKL023C-A YKL023W YKL022C YKL021C YKL020C YKL019W YKL018C-A YKL018W YKL017C YKL016C YKL015W YKL014C ARS1113 YKL013C YKL012W YKL011C YKL010C YKL009W YKL008C YKL007W YKL006C-A snR87 YKL006W YKL005C Y…	0.410991
rQTL MA38abc_MA36ab AW+ES01fc 384 (Paraquat 500ugml) TR(15.8hrs+-0.5),AWA(15.8hrs+-0.5) ES01fc.hdf5	MA38abc_MA36ab	Paraquat 500ugml	ES01fc	TR(15.8hrs+-0.5)	12@105.0	12	2.40607	1.78619	0.05	1.5-LOD Support Interval	73	105	142	214412	353470	284	XII-284	YLR035C tA(UGC)L YLRCdelta2 YLR035C-A YLRCdelta3 YLRWdelta4 YLR036C ARS1210 YLR037C YLR038C YLR039C YLR040C YLR041W YLR042C ARS1211 ARS1211_ARS_consensus_sequence YLR043C YLR044C YLR045C YLR046C YLR047C YLR048W YLR049C YLR050C YLR051C YLR052W YLR053C YLR054C YLR055C YLR056W YLR057W YLR058C YLR059C YLR060W YLR061W YLR062C YLR063W YLR064W YLR065C YLR066W YLR067C YLR068W YLR069C YLR070C YLR071C YLR0…	0.619886
rQTL MA51ab_MA36ab AW+ES01fc 384 (Paraquat 500ugml) TR(15.8hrs+-0.5),AWA(15.8hrs+-0.5) ES01fc.hdf5	MA51ab_MA36ab	Paraquat 500ugml	ES01fc	TR(15.8hrs+-0.5)	c15:0442000 (C000A2)	15	3.83179	3.78015	0.05	1.5-LOD Support Interval	179	189.452	210	404346	474669	440	XV-440	YOR038C YOR039W YOR040W snR9 YOR041C YOR042W snR62 YOR043W YOR044W YOR045W YOR046C YOR047C YOR048C YOR049C YOR050C YOR051C YOR052C YOR053W YOR054C YOR055W YOR056C YOR057W YOR058C YORCdelta11 tK(UUU)O YOR059C YOR060C YOR061W YOR062C YOR063W YOR064C YOR065W YOR066W YOR067C YOR069W YOR068C YOR070C YOR071C YOR072W YOR072W-A tP(UGG)O2 YOR072W-B YOR073W YOR074C YOR073W-A YOR075W YOR076C YOR077W YOR078W…	0.0516399	XV.442	Rate	ES: 7.13 (44.3);
rQTL MA51ab_MA36ab AW+ES01fc 384 (Paraquat 500ugml) TR(15.8hrs+-0.5),AWA(15.8hrs+-0.5) ES01fc.hdf5	MA51ab_MA36ab	Paraquat 500ugml	ES01fc	TR(15.8hrs+-0.5)	16@93.0	16	7.4286	3.78015	0.05	1.5-LOD Support Interval	78	93	117	190345	351669	271	XVI-271	YPL189W YPL188W YPL187W YPL186C YPL185W YPL184C YPL183W-A YPL183C YPL182C YPL181W YPL180W YPL179W tE(UUC)P YPLWdelta7 YPLWdelta8 YPL178W YPL177C YPL176C YPL175W ARS1611 YPL174C YPL173W YPL172C YPL171C YPL170W YPL169C YPL168W YPL167C YPL166W YPL165C YPL164C YPL163C YPL162C YPL161C YPL160W YPL159C YPL158C YPL157W YPL156C YPL155C PEP4 YPL154C ARS1612 YPL153C YPL152W-A YPL152W YPL151C YPL150W YPL149W…	3.64845
rQTL MA39abc_TS8ab EW+SW01fc 384 (Paraquat 500ugml) TR(15.8hrs+-0.5),AWA(15.8hrs+-0.5) EW01fc.hdf5	MA39abc_TS8ab	Paraquat 500ugml	EW01fc	TR(15.8hrs+-0.5)	04@3.0	4	1.85268	1.77258	0.05	1.5-LOD Support Interval	0	3	67	24000	246108	135	IV-135	YDL240W YDL239C YDL238C YDL237W YDL236W YDL235C YDL234C YDL233W YDL232W YDL231C YDL230W YDL229W YDL228C ARS404 ARS404_ARS_consensus_sequence YDL227C YDL226C YDL225W YDL224C YDL223C YDL222C YDL221W YDL220C YDL219W YDL218W YDL217C YDL216C YDL215C YDL214C YDL213C YDL212W YDL211C tG(GCC)D1 YDL210W ARS405 ARS405_ARS_consensus_sequence YDL209C YDL208W YDL207W YDL206W YDL205C YDL204W YDL203C YDL202W YDL…	0.080098
rQTL MA39abc_MA118ab EW+SW01fc 384 (Paraquat 500ugml) TR(15.8hrs+-0.5),AWA(15.8hrs+-0.5) EW01fc.hdf5	MA39abc_MA118ab	Paraquat 500ugml	EW01fc	TR(15.8hrs+-0.5)	04@2.0	4	1.7183	1.64365	0.05	1.5-LOD Support Interval	0	2	68	24000	249942	137	IV-137	YDL240W YDL239C YDL238C YDL237W YDL236W YDL235C YDL234C YDL233W YDL232W YDL231C YDL230W YDL229W YDL228C ARS404 ARS404_ARS_consensus_sequence YDL227C YDL226C YDL225W YDL224C YDL223C YDL222C YDL221W YDL220C YDL219W YDL218W YDL217C YDL216C YDL215C YDL214C YDL213C YDL212W YDL211C tG(GCC)D1 YDL210W ARS405 ARS405_ARS_consensus_sequence YDL209C YDL208W YDL207W YDL206W YDL205C YDL204W YDL203C YDL202W YDL…	0.0746538
rQTL MA52abc_MA59ab EW+SW01fc 384 (Paraquat 500ugml) TR(16.8hrs+-0.5),AWA(16.8hrs+-0.5) EW01fc.hdf5	MA52abc_MA59ab	Paraquat 500ugml	EW01fc	TR(16.8hrs+-0.5)	04@116.0	4	7.50174	4.02159	0.05	1.5-LOD Support Interval	107	116	129	383062	601598	492	IV-492	YDL039C YDL037C YDL036C YDL035C YDL034W YDL033C YDL032W YDL031W YDL030W YDL029W YDL028C YDL027C YDL026W YDL025C YDL025W-A ARS414 YDL024C YDL022C-A tA(AGC)D YDL023C YDL022W YDL021W YDL020C YDL019C YDL018C YDL017W YDL016C YDL015C YDL014W YDL013W YDL012C YDL011C YDL010W YDL009C YDL008W tT(AGU)D YDLCdelta1 ARS415 YDL007C-A YDLWtau1 tS(AGA)D1 YDL007W YDL006W YDL005C YDL004W YDL003W YDL002C YDL001W CEN…	3.48015
rQTL MA52abc_MA118ab EW+SW01fc 384 (Paraquat 500ugml) TR(16.8hrs+-0.5),AWA(16.8hrs+-0.5) EW01fc.hdf5	MA52abc_MA118ab	Paraquat 500ugml	EW01fc	TR(16.8hrs+-0.5)	04@116.0	4	7.54734	4.2003	0.05	1.5-LOD Support Interval	108	116	130	393411	607822	501	IV-501	YDL033C YDL032W YDL031W YDL030W YDL029W YDL028C YDL027C YDL026W YDL025C YDL025W-A ARS414 YDL024C YDL022C-A tA(AGC)D YDL023C YDL022W YDL021W YDL020C YDL019C YDL018C YDL017W YDL016C YDL015C YDL014W YDL013W YDL012C YDL011C YDL010W YDL009C YDL008W tT(AGU)D YDLCdelta1 ARS415 YDL007C-A YDLWtau1 tS(AGA)D1 YDL007W YDL006W YDL005C YDL004W YDL003W YDL002C YDL001W CEN4 YDR001C YDR002W YDR003W YDR003W-A YDR0…	3.34704
rQTL MA52abc_TS8ab EW+SW01fc 384 (Paraquat 500ugml) TR(16.8hrs+-0.5),AWA(16.8hrs+-0.5) EW01fc.hdf5	MA52abc_TS8ab	Paraquat 500ugml	EW01fc	TR(16.8hrs+-0.5)	04@124.0	4	6.7706	3.7344	0.05	1.5-LOD Support Interval	107	124	132	383062	620269	502	IV-502	YDL039C YDL037C YDL036C YDL035C YDL034W YDL033C YDL032W YDL031W YDL030W YDL029W YDL028C YDL027C YDL026W YDL025C YDL025W-A ARS414 YDL024C YDL022C-A tA(AGC)D YDL023C YDL022W YDL021W YDL020C YDL019C YDL018C YDL017W YDL016C YDL015C YDL014W YDL013W YDL012C YDL011C YDL010W YDL009C YDL008W tT(AGU)D YDLCdelta1 ARS415 YDL007C-A YDLWtau1 tS(AGA)D1 YDL007W YDL006W YDL005C YDL004W YDL003W YDL002C YDL001W CEN…	3.0362
rQTL MA39abc_TS8ab EW+SW01fc 384 (Paraquat 500ugml) TR(15.8hrs+-0.5),AWA(15.8hrs+-0.5) EW01fc.hdf5	MA39abc_TS8ab	Paraquat 500ugml	EW01fc	TR(15.8hrs+-0.5)	c04:0547000 (HEM13)	4	2.99693	1.77258	0.05	1.5-LOD Support Interval	98	120.227	148	349244	690260	520	IV-520	YDL058W YDL057W YDL056W YDL055C tK(UUU)D YDL054C YDL053C YDL052C YDL051W YDL050C YDL049C YDL048C YDL047W YDL046W YDL045W-A YDL045C YDL044C YDL043C YDL042C YDL041W YDL040C YDL039C YDL037C YDL036C YDL035C YDL034W YDL033C YDL032W YDL031W YDL030W YDL029W YDL028C YDL027C YDL026W YDL025C YDL025W-A ARS414 YDL024C YDL022C-A tA(AGC)D YDL023C YDL022W YDL021W YDL020C YDL019C YDL018C YDL017W YDL016C YDL015C …	1.22435	IV.625	Efficiency	AS: 3.01 (12.2);
rQTL MA39abc_MA118ab EW+SW01fc 384 (Paraquat 500ugml) TR(15.8hrs+-0.5),AWA(15.8hrs+-0.5) EW01fc.hdf5	MA39abc_MA118ab	Paraquat 500ugml	EW01fc	TR(15.8hrs+-0.5)	c04:0547000 (HEM13)	4	2.85824	1.64365	0.05	1.5-LOD Support Interval	97	120.227	149	346111	694479	520	IV-520	YDL058W YDL057W YDL056W YDL055C tK(UUU)D YDL054C YDL053C YDL052C YDL051W YDL050C YDL049C YDL048C YDL047W YDL046W YDL045W-A YDL045C YDL044C YDL043C YDL042C YDL041W YDL040C YDL039C YDL037C YDL036C YDL035C YDL034W YDL033C YDL032W YDL031W YDL030W YDL029W YDL028C YDL027C YDL026W YDL025C YDL025W-A ARS414 YDL024C YDL022C-A tA(AGC)D YDL023C YDL022W YDL021W YDL020C YDL019C YDL018C YDL017W YDL016C YDL015C …	1.21459	IV.625	Efficiency	AS: 3.01 (12.2);
rQTL MA39abc_MA59ab EW+SW01fc 384 (Paraquat 500ugml) TR(15.8hrs+-0.5),AWA(15.8hrs+-0.5) EW01fc.hdf5	MA39abc_MA59ab	Paraquat 500ugml	EW01fc	TR(15.8hrs+-0.5)	c04:0547000 (HEM13)	4	2.79539	1.69572	0.05	1.5-LOD Support Interval	97	120.227	149	346111	694479	520	IV-520	YDL058W YDL057W YDL056W YDL055C tK(UUU)D YDL054C YDL053C YDL052C YDL051W YDL050C YDL049C YDL048C YDL047W YDL046W YDL045W-A YDL045C YDL044C YDL043C YDL042C YDL041W YDL040C YDL039C YDL037C YDL036C YDL035C YDL034W YDL033C YDL032W YDL031W YDL030W YDL029W YDL028C YDL027C YDL026W YDL025C YDL025W-A ARS414 YDL024C YDL022C-A tA(AGC)D YDL023C YDL022W YDL021W YDL020C YDL019C YDL018C YDL017W YDL016C YDL015C …	1.09967	IV.625	Efficiency	AS: 3.01 (12.2);
rQTL MA52abc_TS8ab EW+SW01fc 384 (Paraquat 500ugml) TR(16.8hrs+-0.5),AWA(16.8hrs+-0.5) EW01fc.hdf5	MA52abc_TS8ab	Paraquat 500ugml	EW01fc	TR(16.8hrs+-0.5)	c06:0038000 (SWP82)	6	4.26191	3.7344	0.05	1.5-LOD Support Interval	0	0	4	38000	55480.7	47	VI-47	YFL049W YFL048C YFL047W YFL046W YFL045C YFL044C YFL042C YFL041W-A YFL041W YFL040W YFL039C YPT1 YFL038C	0.527505
rQTL MA52abc_MA59ab EW+SW01fc 384 (Paraquat 500ugml) TR(16.8hrs+-0.5),AWA(16.8hrs+-0.5) EW01fc.hdf5	MA52abc_MA59ab	Paraquat 500ugml	EW01fc	TR(16.8hrs+-0.5)	c06:0038000 (SWP82)	6	4.07388	4.02159	0.05	1.5-LOD Support Interval	0	0	5	38000	59850.8	49	VI-49	YFL049W YFL048C YFL047W YFL046W YFL045C YFL044C YFL042C YFL041W-A YFL041W YFL040W YFL039C YPT1 YFL038C YFL037W RUF21 YFL036W	0.052299
rQTL MA39abc_TS8ab EW+SW01fc 384 (Paraquat 500ugml) TR(15.8hrs+-0.5),AWA(15.8hrs+-0.5) EW01fc.hdf5	MA39abc_TS8ab	Paraquat 500ugml	EW01fc	TR(15.8hrs+-0.5)	11@146.0	11	1.99446	1.77258	0.05	1.5-LOD Support Interval	115	146	162	400376	586477	493	XI-493	YKL020C YKL019W YKL018C-A YKL018W YKL017C YKL016C YKL015W YKL014C ARS1113 YKL013C YKL012W YKL011C YKL010C YKL009W YKL008C YKL007W YKL006C-A snR87 YKL006W YKL005C YKL004W YKL003C YKL002W YKL001C CEN11 VPS1 YKR001C YKR002W YKR003W YKR004C ARS1114 YKR005C YKR006C YKR007W YKR008W YKR009C YKRCdelta8 tL(CAA)K YKR010C YKR011C ARS1115 YKR012C YKR013W YKR014C YKR015C YKR016W YKR017C YKR018C YKR019C YKR020…	0.221877
rQTL MA39abc_MA59ab EW+SW01fc 384 (Paraquat 500ugml) TR(15.8hrs+-0.5),AWA(15.8hrs+-0.5) EW01fc.hdf5	MA39abc_MA59ab	Paraquat 500ugml	EW01fc	TR(15.8hrs+-0.5)	11@146.0	11	1.89004	1.69572	0.05	1.5-LOD Support Interval	115	146	164	400376	593762	497	XI-497	YKL020C YKL019W YKL018C-A YKL018W YKL017C YKL016C YKL015W YKL014C ARS1113 YKL013C YKL012W YKL011C YKL010C YKL009W YKL008C YKL007W YKL006C-A snR87 YKL006W YKL005C YKL004W YKL003C YKL002W YKL001C CEN11 VPS1 YKR001C YKR002W YKR003W YKR004C ARS1114 YKR005C YKR006C YKR007W YKR008W YKR009C YKRCdelta8 tL(CAA)K YKR010C YKR011C ARS1115 YKR012C YKR013W YKR014C YKR015C YKR016W YKR017C YKR018C YKR019C YKR020…	0.194318
rQTL MA39abc_MA118ab EW+SW01fc 384 (Paraquat 500ugml) TR(15.8hrs+-0.5),AWA(15.8hrs+-0.5) EW01fc.hdf5	MA39abc_MA118ab	Paraquat 500ugml	EW01fc	TR(15.8hrs+-0.5)	11@146.0	11	1.83029	1.64365	0.05	1.5-LOD Support Interval	115	146	165	400376	597405	499	XI-499	YKL020C YKL019W YKL018C-A YKL018W YKL017C YKL016C YKL015W YKL014C ARS1113 YKL013C YKL012W YKL011C YKL010C YKL009W YKL008C YKL007W YKL006C-A snR87 YKL006W YKL005C YKL004W YKL003C YKL002W YKL001C CEN11 VPS1 YKR001C YKR002W YKR003W YKR004C ARS1114 YKR005C YKR006C YKR007W YKR008W YKR009C YKRCdelta8 tL(CAA)K YKR010C YKR011C ARS1115 YKR012C YKR013W YKR014C YKR015C YKR016W YKR017C YKR018C YKR019C YKR020…	0.186644
rQTL MA39abc_MA118ab EW+SW01fc 384 (Paraquat 500ugml) TR(15.8hrs+-0.5),AWA(15.8hrs+-0.5) EW01fc.hdf5	MA39abc_MA118ab	Paraquat 500ugml	EW01fc	TR(15.8hrs+-0.5)	12@149.0	12	2.83883	1.64365	0.05	1.5-LOD Support Interval	129	149	170	538078	722773	630	XII-630	YLR191W YLR192C YLR193C YLR194C YLR195C YLR196W YLR197W YLR198C YLR199C YLR200W YLR201C YLR202C YLR203C YLR204W YLR205C YLR206W YLR207W YLR208W YLR209C YLR210W YLR211C YLR212C YLR213C YLR214W YLR215C YLR216C YLR217W YLR218C YLR219W YLR220W YLR221C YLR222C YLR222C-A YLR223C YLR224W YLR225C YLR226W YLR227C tL(UAG)L1 YLRCdelta9 YLRWdelta10 YLRWTy1-2 YLR227W-A YLR227W-B YLRWdelta11 YLRWdelta12 YLRCta…	1.19518	XII.606	Rate	SW: 9.44 (43.1);AS: 3.96 (19.0);
rQTL MA39abc_MA59ab EW+SW01fc 384 (Paraquat 500ugml) TR(15.8hrs+-0.5),AWA(15.8hrs+-0.5) EW01fc.hdf5	MA39abc_MA59ab	Paraquat 500ugml	EW01fc	TR(15.8hrs+-0.5)	c12:0606000 (BNA5)	12	2.85504	1.69572	0.05	1.5-LOD Support Interval	130	149.333	170	541419	722773	632	XII-632	YLR194C YLR195C YLR196W YLR197W YLR198C YLR199C YLR200W YLR201C YLR202C YLR203C YLR204W YLR205C YLR206W YLR207W YLR208W YLR209C YLR210W YLR211C YLR212C YLR213C YLR214W YLR215C YLR216C YLR217W YLR218C YLR219W YLR220W YLR221C YLR222C YLR222C-A YLR223C YLR224W YLR225C YLR226W YLR227C tL(UAG)L1 YLRCdelta9 YLRWdelta10 YLRWTy1-2 YLR227W-A YLR227W-B YLRWdelta11 YLRWdelta12 YLRCtau1 YLR228C ARS1218 ARS12…	1.15932	XII.606	Rate	SW: 9.44 (43.1);AS: 3.96 (19.0);
rQTL MA39abc_TS8ab EW+SW01fc 384 (Paraquat 500ugml) TR(15.8hrs+-0.5),AWA(15.8hrs+-0.5) EW01fc.hdf5	MA39abc_TS8ab	Paraquat 500ugml	EW01fc	TR(15.8hrs+-0.5)	12@150.0	12	2.70329	1.77258	0.05	1.5-LOD Support Interval	131	150	173	544759	730909	638	XII-638	YLR196W YLR197W YLR198C YLR199C YLR200W YLR201C YLR202C YLR203C YLR204W YLR205C YLR206W YLR207W YLR208W YLR209C YLR210W YLR211C YLR212C YLR213C YLR214W YLR215C YLR216C YLR217W YLR218C YLR219W YLR220W YLR221C YLR222C YLR222C-A YLR223C YLR224W YLR225C YLR226W YLR227C tL(UAG)L1 YLRCdelta9 YLRWdelta10 YLRWTy1-2 YLR227W-A YLR227W-B YLRWdelta11 YLRWdelta12 YLRCtau1 YLR228C ARS1218 ARS1218_ARS_consensus…	0.930704	XII.606	Rate	SW: 9.44 (43.1);AS: 3.96 (19.0);
rQTL MA52abc_MA59ab EW+SW01fc 384 (Paraquat 500ugml) TR(16.8hrs+-0.5),AWA(16.8hrs+-0.5) EW01fc.hdf5	MA52abc_MA59ab	Paraquat 500ugml	EW01fc	TR(16.8hrs+-0.5)	12@156.0	12	14.0838	4.02159	0.05	1.5-LOD Support Interval	150	156	163	610923	703790	657	XII-657	YLR234W YLR235C YLR236C YLR237W YLR238W YLR239C YLR240W YLR241W YLR242C ARS1219 YLR243W YLR244C YLR245C YLR246W tL(CAA)L YLR247C YLR248W YLR249W YLR250W YLR251W YLR252W YLR253W YLR254C YLR255C YLR256W YLRWdelta13 YLRWTy1-3 YLR256W-A YLRWdelta14 tA(AGC)L YLRWsigma3 YLRWdelta15 YLR257W ARS1220 ARS1220_ARS_consensus_sequence YLR258W YLR259C YLR260W YLR261C YLR262C YLR262C-A YLR263W YLR264W YLR264C-A…	10.0622
rQTL MA52abc_MA118ab EW+SW01fc 384 (Paraquat 500ugml) TR(16.8hrs+-0.5),AWA(16.8hrs+-0.5) EW01fc.hdf5	MA52abc_MA118ab	Paraquat 500ugml	EW01fc	TR(16.8hrs+-0.5)	12@156.0	12	13.9427	4.2003	0.05	1.5-LOD Support Interval	150	156	163	610923	703790	657	XII-657	YLR234W YLR235C YLR236C YLR237W YLR238W YLR239C YLR240W YLR241W YLR242C ARS1219 YLR243W YLR244C YLR245C YLR246W tL(CAA)L YLR247C YLR248W YLR249W YLR250W YLR251W YLR252W YLR253W YLR254C YLR255C YLR256W YLRWdelta13 YLRWTy1-3 YLR256W-A YLRWdelta14 tA(AGC)L YLRWsigma3 YLRWdelta15 YLR257W ARS1220 ARS1220_ARS_consensus_sequence YLR258W YLR259C YLR260W YLR261C YLR262C YLR262C-A YLR263W YLR264W YLR264C-A…	9.74241
rQTL MA52abc_TS8ab EW+SW01fc 384 (Paraquat 500ugml) TR(16.8hrs+-0.5),AWA(16.8hrs+-0.5) EW01fc.hdf5	MA52abc_TS8ab	Paraquat 500ugml	EW01fc	TR(16.8hrs+-0.5)	12@158.0	12	11.0956	3.7344	0.05	1.5-LOD Support Interval	150	158	168	610923	717349	664	XII-664	YLR234W YLR235C YLR236C YLR237W YLR238W YLR239C YLR240W YLR241W YLR242C ARS1219 YLR243W YLR244C YLR245C YLR246W tL(CAA)L YLR247C YLR248W YLR249W YLR250W YLR251W YLR252W YLR253W YLR254C YLR255C YLR256W YLRWdelta13 YLRWTy1-3 YLR256W-A YLRWdelta14 tA(AGC)L YLRWsigma3 YLRWdelta15 YLR257W ARS1220 ARS1220_ARS_consensus_sequence YLR258W YLR259C YLR260W YLR261C YLR262C YLR262C-A YLR263W YLR264W YLR264C-A…	7.3612
rQTL MA39abc_MA118ab EW+SW01fc 384 (Paraquat 500ugml) TR(15.8hrs+-0.5),AWA(15.8hrs+-0.5) EW01fc.hdf5	MA39abc_MA118ab	Paraquat 500ugml	EW01fc	TR(15.8hrs+-0.5)	16@222.0	16	1.71533	1.64365	0.05	1.5-LOD Support Interval	166	222	240.238	659444	899000	779	XVI-779	YPR048W YPR049C YPR050C YPR051W YPR052C YPR053C YPR054W YPR055W YPR056W YPR057W YPR058W YPR059C YPR060C YPR061C YPR062W YPR063C YPR064W YPR065W YPR066W YPR067W YPR068C ARS1624 ARS1624_ARS_consensus_sequence YPR069C YPR070W YPR071W tS(UGA)P YPR072W YPR073C YPR074C YPR074W-A ARS1625 ARS1625_ARS_consensus_sequence YPR075C YPR076W YPR077C YPR078C YPR079W YPR080W YPR081C YPR082C YPR083W YPR084W YPR085…	0.0716817	XVI.899	Rate	AE: 4.77 (24.3);AS: 5.38 (26.5);
rQTL MA39abc_MA59ab EW+SW01fc 384 (Paraquat 500ugml) TR(15.8hrs+-0.5),AWA(15.8hrs+-0.5) EW01fc.hdf5	MA39abc_MA59ab	Paraquat 500ugml	EW01fc	TR(15.8hrs+-0.5)	16@222.0	16	1.76584	1.69572	0.05	1.5-LOD Support Interval	169	222	240.238	666205	899000	783	XVI-783	YPR053C YPR054W YPR055W YPR056W YPR057W YPR058W YPR059C YPR060C YPR061C YPR062W YPR063C YPR064W YPR065W YPR066W YPR067W YPR068C ARS1624 ARS1624_ARS_consensus_sequence YPR069C YPR070W YPR071W tS(UGA)P YPR072W YPR073C YPR074C YPR074W-A ARS1625 ARS1625_ARS_consensus_sequence YPR075C YPR076W YPR077C YPR078C YPR079W YPR080W YPR081C YPR082C YPR083W YPR084W YPR085C YPR086W YPR087W YPR088C YPR089W YPR091…	0.0701132	XVI.899	Rate	AE: 4.77 (24.3);AS: 5.38 (26.5);
rQTL MA39abc_TS8ab EW+SW01fc 384 (Paraquat 500ugml) TR(15.8hrs+-0.5),AWA(15.8hrs+-0.5) EW01fc.hdf5	MA39abc_TS8ab	Paraquat 500ugml	EW01fc	TR(15.8hrs+-0.5)	16@223.0	16	1.92577	1.77258	0.05	1.5-LOD Support Interval	174	223	240.238	677474	899000	788	XVI-788	YPR062W YPR063C YPR064W YPR065W YPR066W YPR067W YPR068C ARS1624 ARS1624_ARS_consensus_sequence YPR069C YPR070W YPR071W tS(UGA)P YPR072W YPR073C YPR074C YPR074W-A ARS1625 ARS1625_ARS_consensus_sequence YPR075C YPR076W YPR077C YPR078C YPR079W YPR080W YPR081C YPR082C YPR083W YPR084W YPR085C YPR086W YPR087W YPR088C YPR089W YPR091C YPR092W snR51 snR70 snR41 YPR093C YPR094W YPR095C YPR096C YPR097W YPR0…	0.153193	XVI.899	Rate	AE: 4.77 (24.3);AS: 5.38 (26.5);
rQTL MA39abc_TS8ab EW+SW01fc 384 (Paraquat 500ugml) TR(15.8hrs+-0.5),AWA(15.8hrs+-0.5) SW01fc.hdf5	MA39abc_TS8ab	Paraquat 500ugml	SW01fc	TR(15.8hrs+-0.5)	07@193.0	7	2.68238	1.90532	0.05	1.5-LOD Support Interval	155	193	219	466190	671732	569	VII-569	YGL014W YGL014C-A YGL013C YGL012W YGL011C YGL010W YGL009C YGL008C YGL007C-A YGL007W ARS719 ARS719_ARS_consensus_sequence YGL006W-A YGL006W YGL005C YGL004C YGL003C YGL002W YGL001C CEN7 YGR001C YGR002C YGR003W YGR004W YGR005C YGR006W YGR007W YGR008C ARS720 ARS720_ARS_consensus_sequence YGR009C YGR010W YGR011W YGR012W YGR013W YGR014W YGR015C YGR016W YGR017W YGR018C YGR019W YGR020C YGR021W YGR022C YG…	0.77706
rQTL MA39abc_MA118ab EW+SW01fc 384 (Paraquat 500ugml) TR(15.8hrs+-0.5),AWA(15.8hrs+-0.5) SW01fc.hdf5	MA39abc_MA118ab	Paraquat 500ugml	SW01fc	TR(15.8hrs+-0.5)	07@193.0	7	2.53995	1.95089	0.05	1.5-LOD Support Interval	156	193	220.39	469989	674000	572	VII-572	YGL013C YGL012W YGL011C YGL010W YGL009C YGL008C YGL007C-A YGL007W ARS719 ARS719_ARS_consensus_sequence YGL006W-A YGL006W YGL005C YGL004C YGL003C YGL002W YGL001C CEN7 YGR001C YGR002C YGR003W YGR004W YGR005C YGR006W YGR007W YGR008C ARS720 ARS720_ARS_consensus_sequence YGR009C YGR010W YGR011W YGR012W YGR013W YGR014W YGR015C YGR016W YGR017W YGR018C YGR019W YGR020C YGR021W YGR022C YGR023W tD(GUC)G1 YG…	0.589059
rQTL MA39abc_MA59ab EW+SW01fc 384 (Paraquat 500ugml) TR(15.8hrs+-0.5),AWA(15.8hrs+-0.5) SW01fc.hdf5	MA39abc_MA59ab	Paraquat 500ugml	SW01fc	TR(15.8hrs+-0.5)	07@192.0	7	2.58962	1.89416	0.05	1.5-LOD Support Interval	159	192	219	481386	671732	577	VII-577	YGL008C YGL007C-A YGL007W ARS719 ARS719_ARS_consensus_sequence YGL006W-A YGL006W YGL005C YGL004C YGL003C YGL002W YGL001C CEN7 YGR001C YGR002C YGR003W YGR004W YGR005C YGR006W YGR007W YGR008C ARS720 ARS720_ARS_consensus_sequence YGR009C YGR010W YGR011W YGR012W YGR013W YGR014W YGR015C YGR016W YGR017W YGR018C YGR019W YGR020C YGR021W YGR022C YGR023W tD(GUC)G1 YGR024C YGR025W YGR026W YGR027C YGRWdelta1…	0.695466
rQTL MA52abc_TS8ab EW+SW01fc 384 (Paraquat 500ugml) TR(16.8hrs+-0.5),AWA(16.8hrs+-0.5) SW01fc.hdf5	MA52abc_TS8ab	Paraquat 500ugml	SW01fc	TR(16.8hrs+-0.5)	07@208.0	7	6.07534	4.32421	0.05	1.5-LOD Support Interval	195	208	231	632564	711506	672	VII-672	YGR071C YGR072W YGR073C YGR074W YGR075C YGR076C YGR077C YGR078C YGR079W YGR080W YGR081C YGR082W GCD2 YGR083C YGR084C YGR085C YGR086C YGR087C YGR088W YGR089W ARS727 ARS727_ARS_consensus_sequence tT(UGU)G1 YGR090W YGR091W YGR092W YGR093W YGR094W YGR095C YGR096W YGR097W YGR098C YGR099W YGR100W YGR101W YGR102C YGR103W YGR104C YGR105W YGR106C tL(GAG)G tK(UUU)G2 YGRWdelta19 YGR107W YGR108W YGR109C tC(G…	1.75114
rQTL MA52abc_MA59ab EW+SW01fc 384 (Paraquat 500ugml) TR(16.8hrs+-0.5),AWA(16.8hrs+-0.5) SW01fc.hdf5	MA52abc_MA59ab	Paraquat 500ugml	SW01fc	TR(16.8hrs+-0.5)	07@208.0	7	5.78169	4.36196	0.05	1.5-LOD Support Interval	194	208	236	630932	729180	680	VII-680	YGR070W YGR071C YGR072W YGR073C YGR074W YGR075C YGR076C YGR077C YGR078C YGR079W YGR080W YGR081C YGR082W GCD2 YGR083C YGR084C YGR085C YGR086C YGR087C YGR088W YGR089W ARS727 ARS727_ARS_consensus_sequence tT(UGU)G1 YGR090W YGR091W YGR092W YGR093W YGR094W YGR095C YGR096W YGR097W YGR098C YGR099W YGR100W YGR101W YGR102C YGR103W YGR104C YGR105W YGR106C tL(GAG)G tK(UUU)G2 YGRWdelta19 YGR107W YGR108W YGR1…	1.41973
rQTL MA52abc_MA118ab EW+SW01fc 384 (Paraquat 500ugml) TR(16.8hrs+-0.5),AWA(16.8hrs+-0.5) SW01fc.hdf5	MA52abc_MA118ab	Paraquat 500ugml	SW01fc	TR(16.8hrs+-0.5)	07@208.0	7	5.34355	4.46633	0.05	1.5-LOD Support Interval	194	208	242	630932	750389	691	VII-691	YGR070W YGR071C YGR072W YGR073C YGR074W YGR075C YGR076C YGR077C YGR078C YGR079W YGR080W YGR081C YGR082W GCD2 YGR083C YGR084C YGR085C YGR086C YGR087C YGR088W YGR089W ARS727 ARS727_ARS_consensus_sequence tT(UGU)G1 YGR090W YGR091W YGR092W YGR093W YGR094W YGR095C YGR096W YGR097W YGR098C YGR099W YGR100W YGR101W YGR102C YGR103W YGR104C YGR105W YGR106C tL(GAG)G tK(UUU)G2 YGRWdelta19 YGR107W YGR108W YGR1…	0.877225
rQTL MA52abc_MA59ab EW+SW01fc 384 (Paraquat 500ugml) TR(16.8hrs+-0.5),AWA(16.8hrs+-0.5) SW01fc.hdf5	MA52abc_MA59ab	Paraquat 500ugml	SW01fc	TR(16.8hrs+-0.5)	12@54.0	12	10.4239	4.36196	0.05	1.5-LOD Support Interval	44	54	64	222799	277090	250	XII-250	YLR037C YLR038C YLR039C YLR040C YLR041W YLR042C ARS1211 ARS1211_ARS_consensus_sequence YLR043C YLR044C YLR045C YLR046C YLR047C YLR048W YLR049C YLR050C YLR051C YLR052W YLR053C YLR054C YLR055C YLR056W YLR057W YLR058C YLR059C YLR060W YLR061W YLR062C YLR063W YLR064W YLR065C YLR066W YLR067C YLR068W YLR069C YLR070C YLR071C	6.06195
rQTL MA52abc_MA118ab EW+SW01fc 384 (Paraquat 500ugml) TR(16.8hrs+-0.5),AWA(16.8hrs+-0.5) SW01fc.hdf5	MA52abc_MA118ab	Paraquat 500ugml	SW01fc	TR(16.8hrs+-0.5)	12@54.0	12	10.5668	4.46633	0.05	1.5-LOD Support Interval	44	54	65	222799	279805	251	XII-251	YLR037C YLR038C YLR039C YLR040C YLR041W YLR042C ARS1211 ARS1211_ARS_consensus_sequence YLR043C YLR044C YLR045C YLR046C YLR047C YLR048W YLR049C YLR050C YLR051C YLR052W YLR053C YLR054C YLR055C YLR056W YLR057W YLR058C YLR059C YLR060W YLR061W YLR062C YLR063W YLR064W YLR065C YLR066W YLR067C YLR068W YLR069C YLR070C YLR071C YLR072W	6.10045
rQTL MA52abc_MA59ab EW+SW01fc 384 (Paraquat 500ugml) TR(16.8hrs+-0.5),AWA(16.8hrs+-0.5) SW01fc.hdf5	MA52abc_MA59ab	Paraquat 500ugml	SW01fc	TR(16.8hrs+-0.5)	12@131.0	12	16.1782	4.36196	0.05	1.5-LOD Support Interval	117	131	139	577018	663801	620	XII-620	YLR220W YLR221C YLR222C YLR222C-A YLR223C YLR224W YLR225C YLR226W YLR227C tL(UAG)L1 YLRCdelta9 YLRWdelta10 YLRWTy1-2 YLR227W-A YLR227W-B YLRWdelta11 YLRWdelta12 YLRCtau1 YLR228C ARS1218 ARS1218_ARS_consensus_sequence YLR229C YLR230W tI(UAU)L YLR231C YLR232W YLR233C YLR234W YLR235C YLR236C YLR237W YLR238W YLR239C YLR240W YLR241W YLR242C ARS1219 YLR243W YLR244C YLR245C YLR246W tL(CAA)L YLR247C YLR2…	11.8163	XII.606	Rate	SW: 9.44 (43.1);AS: 3.96 (19.0);
rQTL MA52abc_MA118ab EW+SW01fc 384 (Paraquat 500ugml) TR(16.8hrs+-0.5),AWA(16.8hrs+-0.5) SW01fc.hdf5	MA52abc_MA118ab	Paraquat 500ugml	SW01fc	TR(16.8hrs+-0.5)	12@131.0	12	15.4717	4.46633	0.05	1.5-LOD Support Interval	117	131	139	577018	663801	620	XII-620	YLR220W YLR221C YLR222C YLR222C-A YLR223C YLR224W YLR225C YLR226W YLR227C tL(UAG)L1 YLRCdelta9 YLRWdelta10 YLRWTy1-2 YLR227W-A YLR227W-B YLRWdelta11 YLRWdelta12 YLRCtau1 YLR228C ARS1218 ARS1218_ARS_consensus_sequence YLR229C YLR230W tI(UAU)L YLR231C YLR232W YLR233C YLR234W YLR235C YLR236C YLR237W YLR238W YLR239C YLR240W YLR241W YLR242C ARS1219 YLR243W YLR244C YLR245C YLR246W tL(CAA)L YLR247C YLR2…	11.0054	XII.606	Rate	SW: 9.44 (43.1);AS: 3.96 (19.0);
rQTL MA39abc_MA118ab EW+SW01fc 384 (Paraquat 500ugml) TR(15.8hrs+-0.5),AWA(15.8hrs+-0.5) SW01fc.hdf5	MA39abc_MA118ab	Paraquat 500ugml	SW01fc	TR(15.8hrs+-0.5)	12@134.0	12	5.33236	1.95089	0.05	1.5-LOD Support Interval	110	134	147	547370	694309	621	XII-621	YLR197W YLR198C YLR199C YLR200W YLR201C YLR202C YLR203C YLR204W YLR205C YLR206W YLR207W YLR208W YLR209C YLR210W YLR211C YLR212C YLR213C YLR214W YLR215C YLR216C YLR217W YLR218C YLR219W YLR220W YLR221C YLR222C YLR222C-A YLR223C YLR224W YLR225C YLR226W YLR227C tL(UAG)L1 YLRCdelta9 YLRWdelta10 YLRWTy1-2 YLR227W-A YLR227W-B YLRWdelta11 YLRWdelta12 YLRCtau1 YLR228C ARS1218 ARS1218_ARS_consensus_sequenc…	3.38146	XII.606	Rate	SW: 9.44 (43.1);AS: 3.96 (19.0);
rQTL MA52abc_TS8ab EW+SW01fc 384 (Paraquat 500ugml) TR(16.8hrs+-0.5),AWA(16.8hrs+-0.5) SW01fc.hdf5	MA52abc_TS8ab	Paraquat 500ugml	SW01fc	TR(16.8hrs+-0.5)	12@131.0	12	15.2359	4.32421	0.05	1.5-LOD Support Interval	118	131	139	581253	663801	623	XII-623	YLR222C YLR222C-A YLR223C YLR224W YLR225C YLR226W YLR227C tL(UAG)L1 YLRCdelta9 YLRWdelta10 YLRWTy1-2 YLR227W-A YLR227W-B YLRWdelta11 YLRWdelta12 YLRCtau1 YLR228C ARS1218 ARS1218_ARS_consensus_sequence YLR229C YLR230W tI(UAU)L YLR231C YLR232W YLR233C YLR234W YLR235C YLR236C YLR237W YLR238W YLR239C YLR240W YLR241W YLR242C ARS1219 YLR243W YLR244C YLR245C YLR246W tL(CAA)L YLR247C YLR248W YLR249W YLR2…	10.9117	XII.606	Rate	SW: 9.44 (43.1);AS: 3.96 (19.0);
rQTL MA39abc_MA59ab EW+SW01fc 384 (Paraquat 500ugml) TR(15.8hrs+-0.5),AWA(15.8hrs+-0.5) SW01fc.hdf5	MA39abc_MA59ab	Paraquat 500ugml	SW01fc	TR(15.8hrs+-0.5)	12@134.0	12	5.27241	1.89416	0.05	1.5-LOD Support Interval	110	134	148	547370	698122	623	XII-623	YLR197W YLR198C YLR199C YLR200W YLR201C YLR202C YLR203C YLR204W YLR205C YLR206W YLR207W YLR208W YLR209C YLR210W YLR211C YLR212C YLR213C YLR214W YLR215C YLR216C YLR217W YLR218C YLR219W YLR220W YLR221C YLR222C YLR222C-A YLR223C YLR224W YLR225C YLR226W YLR227C tL(UAG)L1 YLRCdelta9 YLRWdelta10 YLRWTy1-2 YLR227W-A YLR227W-B YLRWdelta11 YLRWdelta12 YLRCtau1 YLR228C ARS1218 ARS1218_ARS_consensus_sequenc…	3.37825	XII.606	Rate	SW: 9.44 (43.1);AS: 3.96 (19.0);
rQTL MA39abc_TS8ab EW+SW01fc 384 (Paraquat 500ugml) TR(15.8hrs+-0.5),AWA(15.8hrs+-0.5) SW01fc.hdf5	MA39abc_TS8ab	Paraquat 500ugml	SW01fc	TR(15.8hrs+-0.5)	12@134.0	12	5.14577	1.90532	0.05	1.5-LOD Support Interval	110	134	148	547370	698122	623	XII-623	YLR197W YLR198C YLR199C YLR200W YLR201C YLR202C YLR203C YLR204W YLR205C YLR206W YLR207W YLR208W YLR209C YLR210W YLR211C YLR212C YLR213C YLR214W YLR215C YLR216C YLR217W YLR218C YLR219W YLR220W YLR221C YLR222C YLR222C-A YLR223C YLR224W YLR225C YLR226W YLR227C tL(UAG)L1 YLRCdelta9 YLRWdelta10 YLRWTy1-2 YLR227W-A YLR227W-B YLRWdelta11 YLRWdelta12 YLRCtau1 YLR228C ARS1218 ARS1218_ARS_consensus_sequenc…	3.24045	XII.606	Rate	SW: 9.44 (43.1);AS: 3.96 (19.0);
rQTL MA52abc_TS8ab EW+SW01fc 384 (Paraquat 500ugml) TR(16.8hrs+-0.5),AWA(16.8hrs+-0.5) SW01fc.hdf5	MA52abc_TS8ab	Paraquat 500ugml	SW01fc	AWA(16.8hrs+-0.5)	12@131.0	12	19.4112	4.76277	0.05	1.5-LOD Support Interval	124	131	138	606600	659988	633	XII-633	YLR231C YLR232W YLR233C YLR234W YLR235C YLR236C YLR237W YLR238W YLR239C YLR240W YLR241W YLR242C ARS1219 YLR243W YLR244C YLR245C YLR246W tL(CAA)L YLR247C YLR248W YLR249W YLR250W YLR251W YLR252W YLR253W YLR254C YLR255C YLR256W YLRWdelta13 YLRWTy1-3 YLR256W-A YLRWdelta14 tA(AGC)L YLRWsigma3 YLRWdelta15 YLR257W ARS1220 ARS1220_ARS_consensus_sequence	14.6485	XII.606	Rate	SW: 9.44 (43.1);AS: 3.96 (19.0);
rQTL MA52abc_MA59ab EW+SW01fc 384 (Paraquat 500ugml) TR(16.8hrs+-0.5),AWA(16.8hrs+-0.5) SW01fc.hdf5	MA52abc_MA59ab	Paraquat 500ugml	SW01fc	AWA(16.8hrs+-0.5)	12@131.0	12	19.4112	4.86084	0.05	1.5-LOD Support Interval	124	131	138	606600	659988	633	XII-633	YLR231C YLR232W YLR233C YLR234W YLR235C YLR236C YLR237W YLR238W YLR239C YLR240W YLR241W YLR242C ARS1219 YLR243W YLR244C YLR245C YLR246W tL(CAA)L YLR247C YLR248W YLR249W YLR250W YLR251W YLR252W YLR253W YLR254C YLR255C YLR256W YLRWdelta13 YLRWTy1-3 YLR256W-A YLRWdelta14 tA(AGC)L YLRWsigma3 YLRWdelta15 YLR257W ARS1220 ARS1220_ARS_consensus_sequence	14.5504	XII.606	Rate	SW: 9.44 (43.1);AS: 3.96 (19.0);
rQTL MA52abc_MA118ab EW+SW01fc 384 (Paraquat 500ugml) TR(16.8hrs+-0.5),AWA(16.8hrs+-0.5) SW01fc.hdf5	MA52abc_MA118ab	Paraquat 500ugml	SW01fc	AWA(16.8hrs+-0.5)	12@131.0	12	19.4112	4.98116	0.05	1.5-LOD Support Interval	124	131	138	606600	659988	633	XII-633	YLR231C YLR232W YLR233C YLR234W YLR235C YLR236C YLR237W YLR238W YLR239C YLR240W YLR241W YLR242C ARS1219 YLR243W YLR244C YLR245C YLR246W tL(CAA)L YLR247C YLR248W YLR249W YLR250W YLR251W YLR252W YLR253W YLR254C YLR255C YLR256W YLRWdelta13 YLRWTy1-3 YLR256W-A YLRWdelta14 tA(AGC)L YLRWsigma3 YLRWdelta15 YLR257W ARS1220 ARS1220_ARS_consensus_sequence	14.4301	XII.606	Rate	SW: 9.44 (43.1);AS: 3.96 (19.0);
rQTL MA52abc_MA59ab EW+SW01fc 384 (Paraquat 500ugml) TR(16.8hrs+-0.5),AWA(16.8hrs+-0.5) EW01fc.hdf5	MA52abc_MA59ab	Paraquat 500ugml	EW01fc	AWA(16.8hrs+-0.5)	12@156.0	12	15.1276	4.20403	0.05	1.5-LOD Support Interval	150	156	162.34	610923	702000	656	XII-656	YLR234W YLR235C YLR236C YLR237W YLR238W YLR239C YLR240W YLR241W YLR242C ARS1219 YLR243W YLR244C YLR245C YLR246W tL(CAA)L YLR247C YLR248W YLR249W YLR250W YLR251W YLR252W YLR253W YLR254C YLR255C YLR256W YLRWdelta13 YLRWTy1-3 YLR256W-A YLRWdelta14 tA(AGC)L YLRWsigma3 YLRWdelta15 YLR257W ARS1220 ARS1220_ARS_consensus_sequence YLR258W YLR259C YLR260W YLR261C YLR262C YLR262C-A YLR263W YLR264W YLR264C-A…	10.9235	XII.606	Rate	SW: 9.44 (43.1);AS: 3.96 (19.0);
rQTL MA52abc_MA118ab EW+SW01fc 384 (Paraquat 500ugml) TR(16.8hrs+-0.5),AWA(16.8hrs+-0.5) EW01fc.hdf5	MA52abc_MA118ab	Paraquat 500ugml	EW01fc	AWA(16.8hrs+-0.5)	12@156.0	12	15.1276	4.40003	0.05	1.5-LOD Support Interval	150	156	162.34	610923	702000	656	XII-656	YLR234W YLR235C YLR236C YLR237W YLR238W YLR239C YLR240W YLR241W YLR242C ARS1219 YLR243W YLR244C YLR245C YLR246W tL(CAA)L YLR247C YLR248W YLR249W YLR250W YLR251W YLR252W YLR253W YLR254C YLR255C YLR256W YLRWdelta13 YLRWTy1-3 YLR256W-A YLRWdelta14 tA(AGC)L YLRWsigma3 YLRWdelta15 YLR257W ARS1220 ARS1220_ARS_consensus_sequence YLR258W YLR259C YLR260W YLR261C YLR262C YLR262C-A YLR263W YLR264W YLR264C-A…	10.7275	XII.606	Rate	SW: 9.44 (43.1);AS: 3.96 (19.0);
rQTL MA52abc_TS8ab EW+SW01fc 384 (Paraquat 500ugml) TR(16.8hrs+-0.5),AWA(16.8hrs+-0.5) EW01fc.hdf5	MA52abc_TS8ab	Paraquat 500ugml	EW01fc	AWA(16.8hrs+-0.5)	12@156.0	12	15.1276	4.45427	0.05	1.5-LOD Support Interval	150	156	162.34	610923	702000	656	XII-656	YLR234W YLR235C YLR236C YLR237W YLR238W YLR239C YLR240W YLR241W YLR242C ARS1219 YLR243W YLR244C YLR245C YLR246W tL(CAA)L YLR247C YLR248W YLR249W YLR250W YLR251W YLR252W YLR253W YLR254C YLR255C YLR256W YLRWdelta13 YLRWTy1-3 YLR256W-A YLRWdelta14 tA(AGC)L YLRWsigma3 YLRWdelta15 YLR257W ARS1220 ARS1220_ARS_consensus_sequence YLR258W YLR259C YLR260W YLR261C YLR262C YLR262C-A YLR263W YLR264W YLR264C-A…	10.6733	XII.606	Rate	SW: 9.44 (43.1);AS: 3.96 (19.0);
rQTL MA52abc_TS8ab EW+SW01fc 384 (Paraquat 500ugml) TR(16.8hrs+-0.5),AWA(16.8hrs+-0.5) SW01fc.hdf5	MA52abc_TS8ab	Paraquat 500ugml	SW01fc	AWA(16.8hrs+-0.5)	12@55.0	12	10.9079	4.76277	0.05	1.5-LOD Support Interval	45	55	65	225514	279805	253	XII-253	YLR039C YLR040C YLR041W YLR042C ARS1211 ARS1211_ARS_consensus_sequence YLR043C YLR044C YLR045C YLR046C YLR047C YLR048W YLR049C YLR050C YLR051C YLR052W YLR053C YLR054C YLR055C YLR056W YLR057W YLR058C YLR059C YLR060W YLR061W YLR062C YLR063W YLR064W YLR065C YLR066W YLR067C YLR068W YLR069C YLR070C YLR071C YLR072W	6.14515
rQTL MA52abc_MA59ab EW+SW01fc 384 (Paraquat 500ugml) TR(16.8hrs+-0.5),AWA(16.8hrs+-0.5) SW01fc.hdf5	MA52abc_MA59ab	Paraquat 500ugml	SW01fc	AWA(16.8hrs+-0.5)	12@55.0	12	10.9079	4.86084	0.05	1.5-LOD Support Interval	45	55	65	225514	279805	253	XII-253	YLR039C YLR040C YLR041W YLR042C ARS1211 ARS1211_ARS_consensus_sequence YLR043C YLR044C YLR045C YLR046C YLR047C YLR048W YLR049C YLR050C YLR051C YLR052W YLR053C YLR054C YLR055C YLR056W YLR057W YLR058C YLR059C YLR060W YLR061W YLR062C YLR063W YLR064W YLR065C YLR066W YLR067C YLR068W YLR069C YLR070C YLR071C YLR072W	6.04709
rQTL MA52abc_MA118ab EW+SW01fc 384 (Paraquat 500ugml) TR(16.8hrs+-0.5),AWA(16.8hrs+-0.5) SW01fc.hdf5	MA52abc_MA118ab	Paraquat 500ugml	SW01fc	AWA(16.8hrs+-0.5)	12@55.0	12	10.9079	4.98116	0.05	1.5-LOD Support Interval	45	55	65	225514	279805	253	XII-253	YLR039C YLR040C YLR041W YLR042C ARS1211 ARS1211_ARS_consensus_sequence YLR043C YLR044C YLR045C YLR046C YLR047C YLR048W YLR049C YLR050C YLR051C YLR052W YLR053C YLR054C YLR055C YLR056W YLR057W YLR058C YLR059C YLR060W YLR061W YLR062C YLR063W YLR064W YLR065C YLR066W YLR067C YLR068W YLR069C YLR070C YLR071C YLR072W	5.92677
rQTL MA52abc_MA59ab EW+SW01fc 384 (Paraquat 500ugml) TR(16.8hrs+-0.5),AWA(16.8hrs+-0.5) EW01fc.hdf5	MA52abc_MA59ab	Paraquat 500ugml	EW01fc	AWA(16.8hrs+-0.5)	04@115.0	4	8.35248	4.20403	0.05	1.5-LOD Support Interval	107	115	129	383062	601598	492	IV-492	YDL039C YDL037C YDL036C YDL035C YDL034W YDL033C YDL032W YDL031W YDL030W YDL029W YDL028C YDL027C YDL026W YDL025C YDL025W-A ARS414 YDL024C YDL022C-A tA(AGC)D YDL023C YDL022W YDL021W YDL020C YDL019C YDL018C YDL017W YDL016C YDL015C YDL014W YDL013W YDL012C YDL011C YDL010W YDL009C YDL008W tT(AGU)D YDLCdelta1 ARS415 YDL007C-A YDLWtau1 tS(AGA)D1 YDL007W YDL006W YDL005C YDL004W YDL003W YDL002C YDL001W CEN…	4.14845	IV.625	Efficiency	AS: 3.01 (12.2);
rQTL MA52abc_MA118ab EW+SW01fc 384 (Paraquat 500ugml) TR(16.8hrs+-0.5),AWA(16.8hrs+-0.5) EW01fc.hdf5	MA52abc_MA118ab	Paraquat 500ugml	EW01fc	AWA(16.8hrs+-0.5)	04@115.0	4	8.35248	4.40003	0.05	1.5-LOD Support Interval	107	115	129	383062	601598	492	IV-492	YDL039C YDL037C YDL036C YDL035C YDL034W YDL033C YDL032W YDL031W YDL030W YDL029W YDL028C YDL027C YDL026W YDL025C YDL025W-A ARS414 YDL024C YDL022C-A tA(AGC)D YDL023C YDL022W YDL021W YDL020C YDL019C YDL018C YDL017W YDL016C YDL015C YDL014W YDL013W YDL012C YDL011C YDL010W YDL009C YDL008W tT(AGU)D YDLCdelta1 ARS415 YDL007C-A YDLWtau1 tS(AGA)D1 YDL007W YDL006W YDL005C YDL004W YDL003W YDL002C YDL001W CEN…	3.95245	IV.625	Efficiency	AS: 3.01 (12.2);
rQTL MA52abc_TS8ab EW+SW01fc 384 (Paraquat 500ugml) TR(16.8hrs+-0.5),AWA(16.8hrs+-0.5) EW01fc.hdf5	MA52abc_TS8ab	Paraquat 500ugml	EW01fc	AWA(16.8hrs+-0.5)	04@115.0	4	8.35248	4.45427	0.05	1.5-LOD Support Interval	107	115	129	383062	601598	492	IV-492	YDL039C YDL037C YDL036C YDL035C YDL034W YDL033C YDL032W YDL031W YDL030W YDL029W YDL028C YDL027C YDL026W YDL025C YDL025W-A ARS414 YDL024C YDL022C-A tA(AGC)D YDL023C YDL022W YDL021W YDL020C YDL019C YDL018C YDL017W YDL016C YDL015C YDL014W YDL013W YDL012C YDL011C YDL010W YDL009C YDL008W tT(AGU)D YDLCdelta1 ARS415 YDL007C-A YDLWtau1 tS(AGA)D1 YDL007W YDL006W YDL005C YDL004W YDL003W YDL002C YDL001W CEN…	3.89821	IV.625	Efficiency	AS: 3.01 (12.2);
rQTL MA52abc_TS8ab EW+SW01fc 384 (Paraquat 500ugml) TR(16.8hrs+-0.5),AWA(16.8hrs+-0.5) SW01fc.hdf5	MA52abc_TS8ab	Paraquat 500ugml	SW01fc	AWA(16.8hrs+-0.5)	07@208.0	7	5.9205	4.76277	0.05	1.5-LOD Support Interval	195	208	236	632564	729180	681	VII-681	YGR071C YGR072W YGR073C YGR074W YGR075C YGR076C YGR077C YGR078C YGR079W YGR080W YGR081C YGR082W GCD2 YGR083C YGR084C YGR085C YGR086C YGR087C YGR088W YGR089W ARS727 ARS727_ARS_consensus_sequence tT(UGU)G1 YGR090W YGR091W YGR092W YGR093W YGR094W YGR095C YGR096W YGR097W YGR098C YGR099W YGR100W YGR101W YGR102C YGR103W YGR104C YGR105W YGR106C tL(GAG)G tK(UUU)G2 YGRWdelta19 YGR107W YGR108W YGR109C tC(G…	1.15773
rQTL MA52abc_MA59ab EW+SW01fc 384 (Paraquat 500ugml) TR(16.8hrs+-0.5),AWA(16.8hrs+-0.5) SW01fc.hdf5	MA52abc_MA59ab	Paraquat 500ugml	SW01fc	AWA(16.8hrs+-0.5)	07@208.0	7	5.9205	4.86084	0.05	1.5-LOD Support Interval	195	208	236	632564	729180	681	VII-681	YGR071C YGR072W YGR073C YGR074W YGR075C YGR076C YGR077C YGR078C YGR079W YGR080W YGR081C YGR082W GCD2 YGR083C YGR084C YGR085C YGR086C YGR087C YGR088W YGR089W ARS727 ARS727_ARS_consensus_sequence tT(UGU)G1 YGR090W YGR091W YGR092W YGR093W YGR094W YGR095C YGR096W YGR097W YGR098C YGR099W YGR100W YGR101W YGR102C YGR103W YGR104C YGR105W YGR106C tL(GAG)G tK(UUU)G2 YGRWdelta19 YGR107W YGR108W YGR109C tC(G…	1.05966
rQTL MA52abc_MA118ab EW+SW01fc 384 (Paraquat 500ugml) TR(16.8hrs+-0.5),AWA(16.8hrs+-0.5) SW01fc.hdf5	MA52abc_MA118ab	Paraquat 500ugml	SW01fc	AWA(16.8hrs+-0.5)	07@208.0	7	5.9205	4.98116	0.05	1.5-LOD Support Interval	195	208	241	632564	746854	690	VII-690	YGR071C YGR072W YGR073C YGR074W YGR075C YGR076C YGR077C YGR078C YGR079W YGR080W YGR081C YGR082W GCD2 YGR083C YGR084C YGR085C YGR086C YGR087C YGR088W YGR089W ARS727 ARS727_ARS_consensus_sequence tT(UGU)G1 YGR090W YGR091W YGR092W YGR093W YGR094W YGR095C YGR096W YGR097W YGR098C YGR099W YGR100W YGR101W YGR102C YGR103W YGR104C YGR105W YGR106C tL(GAG)G tK(UUU)G2 YGRWdelta19 YGR107W YGR108W YGR109C tC(G…	0.939347
rQTL MA52abc_MA59ab EW+SW01fc 384 (Paraquat 500ugml) TR(16.8hrs+-0.5),AWA(16.8hrs+-0.5) EW01fc.hdf5	MA52abc_MA59ab	Paraquat 500ugml	EW01fc	AWA(16.8hrs+-0.5)	c06:0038000 (SWP82)	6	4.3198	4.20403	0.05	1.5-LOD Support Interval	0	0	4	38000	55480.7	47	VI-47	YFL049W YFL048C YFL047W YFL046W YFL045C YFL044C YFL042C YFL041W-A YFL041W YFL040W YFL039C YPT1 YFL038C	0.115769
rQTL MA50abc_TS10ab AS+AE01fc 384 (Paraquat 500ugml) TR(16.5hrs+-0.5),AWA(16.5hrs+-0.5) AE01fc.hdf5	MA50abc_TS10ab	Paraquat 500ugml	AE01fc	AWA(16.5hrs+-0.5)	12@296.0	12	8.93441	4.17891	0.05	1.5-LOD Support Interval	274	296	307	581545	693438	637	XII-637	YLR222C YLR222C-A YLR223C YLR224W YLR225C YLR226W YLR227C tL(UAG)L1 YLRCdelta9 YLRWdelta10 YLRWTy1-2 YLR227W-A YLR227W-B YLRWdelta11 YLRWdelta12 YLRCtau1 YLR228C ARS1218 ARS1218_ARS_consensus_sequence YLR229C YLR230W tI(UAU)L YLR231C YLR232W YLR233C YLR234W YLR235C YLR236C YLR237W YLR238W YLR239C YLR240W YLR241W YLR242C ARS1219 YLR243W YLR244C YLR245C YLR246W tL(CAA)L YLR247C YLR248W YLR249W YLR2…	4.7555	XII.606	Rate	SW: 9.44 (43.1);AS: 3.96 (19.0);
rQTL MA50abc_TS10ab AS+AE01fc 384 (Paraquat 500ugml) TR(16.5hrs+-0.5),AWA(16.5hrs+-0.5) AS01fc.hdf5	MA50abc_TS10ab	Paraquat 500ugml	AS01fc	AWA(16.5hrs+-0.5)	16@365.0	16	8.30238	3.58623	0.05	1.5-LOD Support Interval	353	365	375.116	811955	899000	855	XVI-855	YPR138C YPR139C YPR140W YPR141C YPR142C YPR143W ARS1627 ARS1627_ARS_consensus_sequence tI(AAU)P1 YPR144C snR45 YPR145W YPR145C-A YPR146C YPR147C YPR148C YPR149W YPR150W YPR151C YPR152C YPR153W YPR154W YPR155C YPR156C YPR157W ARS1628 ARS1628_ARS_consensus_sequence YPR158W YPRWdelta20 YPRWTy1-3 YPR158W-A YPR158W-B YPRWdelta21 YPRCdelta22 ARS1629 YPRCdelta23 YPRCTy1-4 YPR158C-D YPR158C-C YPRCdelta24…	4.71615	XVI.899	Rate	AE: 4.77 (24.3);AS: 5.38 (26.5);
rQTL MA50abc_TS3ab AS+AE01fc 384 (Paraquat 500ugml) TR(16.5hrs+-0.5),AWA(16.5hrs+-0.5) AS01fc.hdf5	MA50abc_TS3ab	Paraquat 500ugml	AS01fc	AWA(16.5hrs+-0.5)	16@365.0	16	8.30238	3.73605	0.05	1.5-LOD Support Interval	353	365	375.116	811955	899000	855	XVI-855	YPR138C YPR139C YPR140W YPR141C YPR142C YPR143W ARS1627 ARS1627_ARS_consensus_sequence tI(AAU)P1 YPR144C snR45 YPR145W YPR145C-A YPR146C YPR147C YPR148C YPR149W YPR150W YPR151C YPR152C YPR153W YPR154W YPR155C YPR156C YPR157W ARS1628 ARS1628_ARS_consensus_sequence YPR158W YPRWdelta20 YPRWTy1-3 YPR158W-A YPR158W-B YPRWdelta21 YPRCdelta22 ARS1629 YPRCdelta23 YPRCTy1-4 YPR158C-D YPR158C-C YPRCdelta24…	4.56633	XVI.899	Rate	AE: 4.77 (24.3);AS: 5.38 (26.5);
rQTL MA50abc_TS3ab AS+AE01fc 384 (Paraquat 500ugml) TR(16.5hrs+-0.5),AWA(16.5hrs+-0.5) AE01fc.hdf5	MA50abc_TS3ab	Paraquat 500ugml	AE01fc	AWA(16.5hrs+-0.5)	12@296.0	12	8.93441	4.49969	0.05	1.5-LOD Support Interval	274	296	307	581545	693438	637	XII-637	YLR222C YLR222C-A YLR223C YLR224W YLR225C YLR226W YLR227C tL(UAG)L1 YLRCdelta9 YLRWdelta10 YLRWTy1-2 YLR227W-A YLR227W-B YLRWdelta11 YLRWdelta12 YLRCtau1 YLR228C ARS1218 ARS1218_ARS_consensus_sequence YLR229C YLR230W tI(UAU)L YLR231C YLR232W YLR233C YLR234W YLR235C YLR236C YLR237W YLR238W YLR239C YLR240W YLR241W YLR242C ARS1219 YLR243W YLR244C YLR245C YLR246W tL(CAA)L YLR247C YLR248W YLR249W YLR2…	4.43472	XII.606	Rate	SW: 9.44 (43.1);AS: 3.96 (19.0);
rQTL MA50abc_TS10ab AS+AE01fc 384 (Paraquat 500ugml) TR(16.5hrs+-0.5),AWA(16.5hrs+-0.5) AS01fc.hdf5	MA50abc_TS10ab	Paraquat 500ugml	AS01fc	AWA(16.5hrs+-0.5)	12@283.0	12	7.16174	3.58623	0.05	1.5-LOD Support Interval	259	283	297	571858	664527	618	XII-618	YLR215C YLR216C YLR217W YLR218C YLR219W YLR220W YLR221C YLR222C YLR222C-A YLR223C YLR224W YLR225C YLR226W YLR227C tL(UAG)L1 YLRCdelta9 YLRWdelta10 YLRWTy1-2 YLR227W-A YLR227W-B YLRWdelta11 YLRWdelta12 YLRCtau1 YLR228C ARS1218 ARS1218_ARS_consensus_sequence YLR229C YLR230W tI(UAU)L YLR231C YLR232W YLR233C YLR234W YLR235C YLR236C YLR237W YLR238W YLR239C YLR240W YLR241W YLR242C ARS1219 YLR243W YLR24…	3.57551	XII.606	Rate	SW: 9.44 (43.1);AS: 3.96 (19.0);
rQTL MA50abc_TS3ab AS+AE01fc 384 (Paraquat 500ugml) TR(16.5hrs+-0.5),AWA(16.5hrs+-0.5) AS01fc.hdf5	MA50abc_TS3ab	Paraquat 500ugml	AS01fc	AWA(16.5hrs+-0.5)	12@283.0	12	7.16174	3.73605	0.05	1.5-LOD Support Interval	259	283	297	571858	664527	618	XII-618	YLR215C YLR216C YLR217W YLR218C YLR219W YLR220W YLR221C YLR222C YLR222C-A YLR223C YLR224W YLR225C YLR226W YLR227C tL(UAG)L1 YLRCdelta9 YLRWdelta10 YLRWTy1-2 YLR227W-A YLR227W-B YLRWdelta11 YLRWdelta12 YLRCtau1 YLR228C ARS1218 ARS1218_ARS_consensus_sequence YLR229C YLR230W tI(UAU)L YLR231C YLR232W YLR233C YLR234W YLR235C YLR236C YLR237W YLR238W YLR239C YLR240W YLR241W YLR242C ARS1219 YLR243W YLR24…	3.42569	XII.606	Rate	SW: 9.44 (43.1);AS: 3.96 (19.0);
rQTL MA50abc_TS10ab AS+AE01fc 384 (Paraquat 500ugml) TR(16.5hrs+-0.5),AWA(16.5hrs+-0.5) AS01fc.hdf5	MA50abc_TS10ab	Paraquat 500ugml	AS01fc	AWA(16.5hrs+-0.5)	c15:0604000 (ELG1)	15	3.59761	3.58623	0.05	1.5-LOD Support Interval	147	167.863	181	547271	657784	603	XV-603	YOR118W YOR119C YOR120W YOR121C YOR122C YOR123C YOR124C YOR125C YOR126C YOR127W YOR128C ARS1516 YOR129C YOR130C tD(GUC)O YOR131C YOR132W YOR133W YOR134W YOR135C YOR136W YOR137C YOR138C YOR139C YOR140W YOR141C YOR142W tG(CCC)O YORWdelta12 YORWdelta13 YORWTy1-2 YOR142W-A YOR142W-B YORWdelta14 ARS1502 YOR143C YOR144C YOR145C YOR146W YOR147W YOR148C YOR149C YOR150W YOR151C ARS1518 YOR152C YOR153W YOR…	0.0113848	XV.442	Rate	ES: 7.13 (44.3);
rQTL MA39abc_TS8ab EW+SW01fc 384 (Paraquat 500ugml) TR(15.8hrs+-0.5),AWA(15.8hrs+-0.5) SW01fc.hdf5	MA39abc_TS8ab	Paraquat 500ugml	SW01fc	AWA(15.8hrs+-0.5)	12@133.0	12	6.28896	2.08159	0.05	1.5-LOD Support Interval	111	133	146	551606	690496	621	XII-621	YLR203C YLR204W YLR205C YLR206W YLR207W YLR208W YLR209C YLR210W YLR211C YLR212C YLR213C YLR214W YLR215C YLR216C YLR217W YLR218C YLR219W YLR220W YLR221C YLR222C YLR222C-A YLR223C YLR224W YLR225C YLR226W YLR227C tL(UAG)L1 YLRCdelta9 YLRWdelta10 YLRWTy1-2 YLR227W-A YLR227W-B YLRWdelta11 YLRWdelta12 YLRCtau1 YLR228C ARS1218 ARS1218_ARS_consensus_sequence YLR229C YLR230W tI(UAU)L YLR231C YLR232W YLR23…	4.20737	XII.606	Rate	SW: 9.44 (43.1);AS: 3.96 (19.0);
rQTL MA39abc_MA59ab EW+SW01fc 384 (Paraquat 500ugml) TR(15.8hrs+-0.5),AWA(15.8hrs+-0.5) SW01fc.hdf5	MA39abc_MA59ab	Paraquat 500ugml	SW01fc	AWA(15.8hrs+-0.5)	12@133.0	12	6.28896	2.16326	0.05	1.5-LOD Support Interval	111	133	146	551606	690496	621	XII-621	YLR203C YLR204W YLR205C YLR206W YLR207W YLR208W YLR209C YLR210W YLR211C YLR212C YLR213C YLR214W YLR215C YLR216C YLR217W YLR218C YLR219W YLR220W YLR221C YLR222C YLR222C-A YLR223C YLR224W YLR225C YLR226W YLR227C tL(UAG)L1 YLRCdelta9 YLRWdelta10 YLRWTy1-2 YLR227W-A YLR227W-B YLRWdelta11 YLRWdelta12 YLRCtau1 YLR228C ARS1218 ARS1218_ARS_consensus_sequence YLR229C YLR230W tI(UAU)L YLR231C YLR232W YLR23…	4.1257	XII.606	Rate	SW: 9.44 (43.1);AS: 3.96 (19.0);
rQTL MA37ab_TS3ab AS+AE01fc 384 (Paraquat 500ugml) TR(15.8hrs+-0.5),AWA(15.8hrs+-0.5) AS01fc.hdf5	MA37ab_TS3ab	Paraquat 500ugml	AS01fc	AWA(15.8hrs+-0.5)	16@367.0	16	7.43338	3.31185	0.05	1.5-LOD Support Interval	354	367	375.116	815891	899000	857	XVI-857	YPR141C YPR142C YPR143W ARS1627 ARS1627_ARS_consensus_sequence tI(AAU)P1 YPR144C snR45 YPR145W YPR145C-A YPR146C YPR147C YPR148C YPR149W YPR150W YPR151C YPR152C YPR153W YPR154W YPR155C YPR156C YPR157W ARS1628 ARS1628_ARS_consensus_sequence YPR158W YPRWdelta20 YPRWTy1-3 YPR158W-A YPR158W-B YPRWdelta21 YPRCdelta22 ARS1629 YPRCdelta23 YPRCTy1-4 YPR158C-D YPR158C-C YPRCdelta24 YPRWsigma3 tA(AGC)P YPR…	4.12153	XVI.899	Rate	AE: 4.77 (24.3);AS: 5.38 (26.5);
rQTL MA39abc_MA118ab EW+SW01fc 384 (Paraquat 500ugml) TR(15.8hrs+-0.5),AWA(15.8hrs+-0.5) SW01fc.hdf5	MA39abc_MA118ab	Paraquat 500ugml	SW01fc	AWA(15.8hrs+-0.5)	12@133.0	12	6.28896	2.19215	0.05	1.5-LOD Support Interval	111	133	146	551606	690496	621	XII-621	YLR203C YLR204W YLR205C YLR206W YLR207W YLR208W YLR209C YLR210W YLR211C YLR212C YLR213C YLR214W YLR215C YLR216C YLR217W YLR218C YLR219W YLR220W YLR221C YLR222C YLR222C-A YLR223C YLR224W YLR225C YLR226W YLR227C tL(UAG)L1 YLRCdelta9 YLRWdelta10 YLRWTy1-2 YLR227W-A YLR227W-B YLRWdelta11 YLRWdelta12 YLRCtau1 YLR228C ARS1218 ARS1218_ARS_consensus_sequence YLR229C YLR230W tI(UAU)L YLR231C YLR232W YLR23…	4.09681	XII.606	Rate	SW: 9.44 (43.1);AS: 3.96 (19.0);
rQTL MA51ab_MA36ab AW+ES01fc 384 (Paraquat 500ugml) TR(15.8hrs+-0.5),AWA(15.8hrs+-0.5) ES01fc.hdf5	MA51ab_MA36ab	Paraquat 500ugml	ES01fc	AWA(15.8hrs+-0.5)	16@106.0	16	7.79713	3.76129	0.05	1.5-LOD Support Interval	83.0883	106	119	201000	356750	279	XVI-279	YPL183C YPL182C YPL181W YPL180W YPL179W tE(UUC)P YPLWdelta7 YPLWdelta8 YPL178W YPL177C YPL176C YPL175W ARS1611 YPL174C YPL173W YPL172C YPL171C YPL170W YPL169C YPL168W YPL167C YPL166W YPL165C YPL164C YPL163C YPL162C YPL161C YPL160W YPL159C YPL158C YPL157W YPL156C YPL155C PEP4 YPL154C ARS1612 YPL153C YPL152W-A YPL152W YPL151C YPL150W YPL149W YPL148C YPL147W YPL146C YPL145C YPL144W snR17b YPL143W YP…	4.03584
rQTL MA37ab_TS10ab AS+AE01fc 384 (Paraquat 500ugml) TR(15.8hrs+-0.5),AWA(15.8hrs+-0.5) AS01fc.hdf5	MA37ab_TS10ab	Paraquat 500ugml	AS01fc	AWA(15.8hrs+-0.5)	16@367.0	16	7.43338	3.51332	0.05	1.5-LOD Support Interval	354	367	375.116	815891	899000	857	XVI-857	YPR141C YPR142C YPR143W ARS1627 ARS1627_ARS_consensus_sequence tI(AAU)P1 YPR144C snR45 YPR145W YPR145C-A YPR146C YPR147C YPR148C YPR149W YPR150W YPR151C YPR152C YPR153W YPR154W YPR155C YPR156C YPR157W ARS1628 ARS1628_ARS_consensus_sequence YPR158W YPRWdelta20 YPRWTy1-3 YPR158W-A YPR158W-B YPRWdelta21 YPRCdelta22 ARS1629 YPRCdelta23 YPRCTy1-4 YPR158C-D YPR158C-C YPRCdelta24 YPRWsigma3 tA(AGC)P YPR…	3.92006	XVI.899	Rate	AE: 4.77 (24.3);AS: 5.38 (26.5);
rQTL MA37ab_TS10ab AS+AE01fc 384 (Paraquat 500ugml) TR(15.8hrs+-0.5),AWA(15.8hrs+-0.5) AE01fc.hdf5	MA37ab_TS10ab	Paraquat 500ugml	AE01fc	AWA(15.8hrs+-0.5)	08@100.0	8	7.02586	4.62751	0.05	1.5-LOD Support Interval	84	100	114	149593	172398	161	VIII-161	YHR021W-A YHR022C YHR022C-A YHR023W YHR024C YHR025W YHR026W YHR027C YHR028C YHR028W-A YHR029C ARS809 YHR030C YHR031C	2.39836
rQTL MA37ab_TS3ab AS+AE01fc 384 (Paraquat 500ugml) TR(15.8hrs+-0.5),AWA(15.8hrs+-0.5) AE01fc.hdf5	MA37ab_TS3ab	Paraquat 500ugml	AE01fc	AWA(15.8hrs+-0.5)	08@100.0	8	7.02586	4.65946	0.05	1.5-LOD Support Interval	84	100	114	149593	172398	161	VIII-161	YHR021W-A YHR022C YHR022C-A YHR023W YHR024C YHR025W YHR026W YHR027C YHR028C YHR028W-A YHR029C ARS809 YHR030C YHR031C	2.36641
rQTL MA37ab_TS3ab AS+AE01fc 384 (Paraquat 500ugml) TR(15.8hrs+-0.5),AWA(15.8hrs+-0.5) AS01fc.hdf5	MA37ab_TS3ab	Paraquat 500ugml	AS01fc	AWA(15.8hrs+-0.5)	12@282.0	12	5.63418	3.31185	0.05	1.5-LOD Support Interval	259	282	297	571858	664527	618	XII-618	YLR215C YLR216C YLR217W YLR218C YLR219W YLR220W YLR221C YLR222C YLR222C-A YLR223C YLR224W YLR225C YLR226W YLR227C tL(UAG)L1 YLRCdelta9 YLRWdelta10 YLRWTy1-2 YLR227W-A YLR227W-B YLRWdelta11 YLRWdelta12 YLRCtau1 YLR228C ARS1218 ARS1218_ARS_consensus_sequence YLR229C YLR230W tI(UAU)L YLR231C YLR232W YLR233C YLR234W YLR235C YLR236C YLR237W YLR238W YLR239C YLR240W YLR241W YLR242C ARS1219 YLR243W YLR24…	2.32232	XII.606	Rate	SW: 9.44 (43.1);AS: 3.96 (19.0);
rQTL MA37ab_TS10ab AS+AE01fc 384 (Paraquat 500ugml) TR(15.8hrs+-0.5),AWA(15.8hrs+-0.5) AS01fc.hdf5	MA37ab_TS10ab	Paraquat 500ugml	AS01fc	AWA(15.8hrs+-0.5)	12@282.0	12	5.63418	3.51332	0.05	1.5-LOD Support Interval	259	282	297	571858	664527	618	XII-618	YLR215C YLR216C YLR217W YLR218C YLR219W YLR220W YLR221C YLR222C YLR222C-A YLR223C YLR224W YLR225C YLR226W YLR227C tL(UAG)L1 YLRCdelta9 YLRWdelta10 YLRWTy1-2 YLR227W-A YLR227W-B YLRWdelta11 YLRWdelta12 YLRCtau1 YLR228C ARS1218 ARS1218_ARS_consensus_sequence YLR229C YLR230W tI(UAU)L YLR231C YLR232W YLR233C YLR234W YLR235C YLR236C YLR237W YLR238W YLR239C YLR240W YLR241W YLR242C ARS1219 YLR243W YLR24…	2.12086	XII.606	Rate	SW: 9.44 (43.1);AS: 3.96 (19.0);
rQTL MA51ab_MA36ab AW+ES01fc 384 (Paraquat 500ugml) TR(15.8hrs+-0.5),AWA(15.8hrs+-0.5) AW01fc.hdf5	MA51ab_MA36ab	Paraquat 500ugml	AW01fc	AWA(15.8hrs+-0.5)	15@210.0	15	5.0486	3.33175	0.05	1.5-LOD Support Interval	179	210	315	541488	939418	740	XV-740	YOR116C YOR117W YOR118W YOR119C YOR120W YOR121C YOR122C YOR123C YOR124C YOR125C YOR126C YOR127W YOR128C ARS1516 YOR129C YOR130C tD(GUC)O YOR131C YOR132W YOR133W YOR134W YOR135C YOR136W YOR137C YOR138C YOR139C YOR140W YOR141C YOR142W tG(CCC)O YORWdelta12 YORWdelta13 YORWTy1-2 YOR142W-A YOR142W-B YORWdelta14 ARS1502 YOR143C YOR144C YOR145C YOR146W YOR147W YOR148C YOR149C YOR150W YOR151C ARS1518 YOR…	1.71685	XV.442	Rate	ES: 7.13 (44.3);
rQTL MA39abc_MA118ab EW+SW01fc 384 (Paraquat 500ugml) TR(15.8hrs+-0.5),AWA(15.8hrs+-0.5) EW01fc.hdf5	MA39abc_MA118ab	Paraquat 500ugml	EW01fc	AWA(15.8hrs+-0.5)	c12:0606000 (BNA5)	12	3.4069	1.79888	0.05	1.5-LOD Support Interval	132	149.333	168	548100	717349	633	XII-633	YLR199C YLR200W YLR201C YLR202C YLR203C YLR204W YLR205C YLR206W YLR207W YLR208W YLR209C YLR210W YLR211C YLR212C YLR213C YLR214W YLR215C YLR216C YLR217W YLR218C YLR219W YLR220W YLR221C YLR222C YLR222C-A YLR223C YLR224W YLR225C YLR226W YLR227C tL(UAG)L1 YLRCdelta9 YLRWdelta10 YLRWTy1-2 YLR227W-A YLR227W-B YLRWdelta11 YLRWdelta12 YLRCtau1 YLR228C ARS1218 ARS1218_ARS_consensus_sequence YLR229C YLR230…	1.60802	XII.606	Rate	SW: 9.44 (43.1);AS: 3.96 (19.0);
rQTL MA39abc_MA59ab EW+SW01fc 384 (Paraquat 500ugml) TR(15.8hrs+-0.5),AWA(15.8hrs+-0.5) EW01fc.hdf5	MA39abc_MA59ab	Paraquat 500ugml	EW01fc	AWA(15.8hrs+-0.5)	c12:0606000 (BNA5)	12	3.4069	1.8527	0.05	1.5-LOD Support Interval	132	149.333	168	548100	717349	633	XII-633	YLR199C YLR200W YLR201C YLR202C YLR203C YLR204W YLR205C YLR206W YLR207W YLR208W YLR209C YLR210W YLR211C YLR212C YLR213C YLR214W YLR215C YLR216C YLR217W YLR218C YLR219W YLR220W YLR221C YLR222C YLR222C-A YLR223C YLR224W YLR225C YLR226W YLR227C tL(UAG)L1 YLRCdelta9 YLRWdelta10 YLRWTy1-2 YLR227W-A YLR227W-B YLRWdelta11 YLRWdelta12 YLRCtau1 YLR228C ARS1218 ARS1218_ARS_consensus_sequence YLR229C YLR230…	1.5542	XII.606	Rate	SW: 9.44 (43.1);AS: 3.96 (19.0);
rQTL MA39abc_TS8ab EW+SW01fc 384 (Paraquat 500ugml) TR(15.8hrs+-0.5),AWA(15.8hrs+-0.5) EW01fc.hdf5	MA39abc_TS8ab	Paraquat 500ugml	EW01fc	AWA(15.8hrs+-0.5)	c12:0606000 (BNA5)	12	3.4069	1.902	0.05	1.5-LOD Support Interval	132	149.333	168	548100	717349	633	XII-633	YLR199C YLR200W YLR201C YLR202C YLR203C YLR204W YLR205C YLR206W YLR207W YLR208W YLR209C YLR210W YLR211C YLR212C YLR213C YLR214W YLR215C YLR216C YLR217W YLR218C YLR219W YLR220W YLR221C YLR222C YLR222C-A YLR223C YLR224W YLR225C YLR226W YLR227C tL(UAG)L1 YLRCdelta9 YLRWdelta10 YLRWTy1-2 YLR227W-A YLR227W-B YLRWdelta11 YLRWdelta12 YLRCtau1 YLR228C ARS1218 ARS1218_ARS_consensus_sequence YLR229C YLR230…	1.5049	XII.606	Rate	SW: 9.44 (43.1);AS: 3.96 (19.0);
rQTL MA51ab_MA36ab AW+ES01fc 384 (Paraquat 500ugml) TR(15.8hrs+-0.5),AWA(15.8hrs+-0.5) ES01fc.hdf5	MA51ab_MA36ab	Paraquat 500ugml	ES01fc	AWA(15.8hrs+-0.5)	c15:0442000 (C000A2)	15	5.11447	3.76129	0.05	1.5-LOD Support Interval	181	189.452	209	411551	473079	442	XV-442	YOR043W YOR044W YOR045W YOR046C YOR047C YOR048C YOR049C YOR050C YOR051C YOR052C YOR053W YOR054C YOR055W YOR056C YOR057W YOR058C YORCdelta11 tK(UUU)O YOR059C YOR060C YOR061W YOR062C YOR063W YOR064C YOR065W YOR066W YOR067C YOR069W YOR068C YOR070C YOR071C YOR072W YOR072W-A tP(UGG)O2 YOR072W-B YOR073W YOR074C YOR073W-A YOR075W YOR076C YOR077W YOR078W	1.35318	XV.442	Rate	ES: 7.13 (44.3);
rQTL MA39abc_MA118ab EW+SW01fc 384 (Paraquat 500ugml) TR(15.8hrs+-0.5),AWA(15.8hrs+-0.5) EW01fc.hdf5	MA39abc_MA118ab	Paraquat 500ugml	EW01fc	AWA(15.8hrs+-0.5)	04@121.0	4	2.96055	1.79888	0.05	1.5-LOD Support Interval	99	121	149	352377	694479	523	IV-523	YDL057W YDL056W YDL055C tK(UUU)D YDL054C YDL053C YDL052C YDL051W YDL050C YDL049C YDL048C YDL047W YDL046W YDL045W-A YDL045C YDL044C YDL043C YDL042C YDL041W YDL040C YDL039C YDL037C YDL036C YDL035C YDL034W YDL033C YDL032W YDL031W YDL030W YDL029W YDL028C YDL027C YDL026W YDL025C YDL025W-A ARS414 YDL024C YDL022C-A tA(AGC)D YDL023C YDL022W YDL021W YDL020C YDL019C YDL018C YDL017W YDL016C YDL015C YDL014W …	1.16168	IV.625	Efficiency	AS: 3.01 (12.2);
rQTL MA39abc_MA59ab EW+SW01fc 384 (Paraquat 500ugml) TR(15.8hrs+-0.5),AWA(15.8hrs+-0.5) EW01fc.hdf5	MA39abc_MA59ab	Paraquat 500ugml	EW01fc	AWA(15.8hrs+-0.5)	04@121.0	4	2.96055	1.8527	0.05	1.5-LOD Support Interval	99	121	149	352377	694479	523	IV-523	YDL057W YDL056W YDL055C tK(UUU)D YDL054C YDL053C YDL052C YDL051W YDL050C YDL049C YDL048C YDL047W YDL046W YDL045W-A YDL045C YDL044C YDL043C YDL042C YDL041W YDL040C YDL039C YDL037C YDL036C YDL035C YDL034W YDL033C YDL032W YDL031W YDL030W YDL029W YDL028C YDL027C YDL026W YDL025C YDL025W-A ARS414 YDL024C YDL022C-A tA(AGC)D YDL023C YDL022W YDL021W YDL020C YDL019C YDL018C YDL017W YDL016C YDL015C YDL014W …	1.10786	IV.625	Efficiency	AS: 3.01 (12.2);
rQTL MA39abc_TS8ab EW+SW01fc 384 (Paraquat 500ugml) TR(15.8hrs+-0.5),AWA(15.8hrs+-0.5) EW01fc.hdf5	MA39abc_TS8ab	Paraquat 500ugml	EW01fc	AWA(15.8hrs+-0.5)	04@121.0	4	2.96055	1.902	0.05	1.5-LOD Support Interval	99	121	149	352377	694479	523	IV-523	YDL057W YDL056W YDL055C tK(UUU)D YDL054C YDL053C YDL052C YDL051W YDL050C YDL049C YDL048C YDL047W YDL046W YDL045W-A YDL045C YDL044C YDL043C YDL042C YDL041W YDL040C YDL039C YDL037C YDL036C YDL035C YDL034W YDL033C YDL032W YDL031W YDL030W YDL029W YDL028C YDL027C YDL026W YDL025C YDL025W-A ARS414 YDL024C YDL022C-A tA(AGC)D YDL023C YDL022W YDL021W YDL020C YDL019C YDL018C YDL017W YDL016C YDL015C YDL014W …	1.05856	IV.625	Efficiency	AS: 3.01 (12.2);
rQTL MA39abc_TS8ab EW+SW01fc 384 (Paraquat 500ugml) TR(15.8hrs+-0.5),AWA(15.8hrs+-0.5) SW01fc.hdf5	MA39abc_TS8ab	Paraquat 500ugml	SW01fc	AWA(15.8hrs+-0.5)	07@193.0	7	2.95447	2.08159	0.05	1.5-LOD Support Interval	168	193	218	515952	670100	593	VII-593	YGR013W YGR014W YGR015C YGR016W YGR017W YGR018C YGR019W YGR020C YGR021W YGR022C YGR023W tD(GUC)G1 YGR024C YGR025W YGR026W YGR027C YGRWdelta11 YGRCdelta12 YGRWdelta13 YGRWTy1-1 YGR027W-A YGR027W-B YGRWdelta14 tE(UUC)G3 YGR028W YGR029W tD(GUC)G2 snR46 YGR030C YGR031W YGR031C-A YGR032W YGR033C YGR034W YGR035C YGR035W-A YGR036C YGR037C YGR038W tS(AGA)G YGRCdelta15 YGRCTy1-2 YGR038C-B YGR038C-A YGRCde…	0.87288
rQTL MA39abc_MA59ab EW+SW01fc 384 (Paraquat 500ugml) TR(15.8hrs+-0.5),AWA(15.8hrs+-0.5) SW01fc.hdf5	MA39abc_MA59ab	Paraquat 500ugml	SW01fc	AWA(15.8hrs+-0.5)	07@193.0	7	2.95447	2.16326	0.05	1.5-LOD Support Interval	168	193	218	515952	670100	593	VII-593	YGR013W YGR014W YGR015C YGR016W YGR017W YGR018C YGR019W YGR020C YGR021W YGR022C YGR023W tD(GUC)G1 YGR024C YGR025W YGR026W YGR027C YGRWdelta11 YGRCdelta12 YGRWdelta13 YGRWTy1-1 YGR027W-A YGR027W-B YGRWdelta14 tE(UUC)G3 YGR028W YGR029W tD(GUC)G2 snR46 YGR030C YGR031W YGR031C-A YGR032W YGR033C YGR034W YGR035C YGR035W-A YGR036C YGR037C YGR038W tS(AGA)G YGRCdelta15 YGRCTy1-2 YGR038C-B YGR038C-A YGRCde…	0.791206
rQTL MA39abc_MA118ab EW+SW01fc 384 (Paraquat 500ugml) TR(15.8hrs+-0.5),AWA(15.8hrs+-0.5) SW01fc.hdf5	MA39abc_MA118ab	Paraquat 500ugml	SW01fc	AWA(15.8hrs+-0.5)	07@193.0	7	2.95447	2.19215	0.05	1.5-LOD Support Interval	168	193	218	515952	670100	593	VII-593	YGR013W YGR014W YGR015C YGR016W YGR017W YGR018C YGR019W YGR020C YGR021W YGR022C YGR023W tD(GUC)G1 YGR024C YGR025W YGR026W YGR027C YGRWdelta11 YGRCdelta12 YGRWdelta13 YGRWTy1-1 YGR027W-A YGR027W-B YGRWdelta14 tE(UUC)G3 YGR028W YGR029W tD(GUC)G2 snR46 YGR030C YGR031W YGR031C-A YGR032W YGR033C YGR034W YGR035C YGR035W-A YGR036C YGR037C YGR038W tS(AGA)G YGRCdelta15 YGRCTy1-2 YGR038C-B YGR038C-A YGRCde…	0.762321
rQTL MA38abc_MA36ab AW+ES01fc 384 (Paraquat 500ugml) TR(15.8hrs+-0.5),AWA(15.8hrs+-0.5) ES01fc.hdf5	MA38abc_MA36ab	Paraquat 500ugml	ES01fc	AWA(15.8hrs+-0.5)	12@101.0	12	2.48176	1.91941	0.05	1.5-LOD Support Interval	69	101	137	207166	341781	274	XII-274	YLR032W YLR033W YLR034C YLR035C tA(UGC)L YLRCdelta2 YLR035C-A YLRCdelta3 YLRWdelta4 YLR036C ARS1210 YLR037C YLR038C YLR039C YLR040C YLR041W YLR042C ARS1211 ARS1211_ARS_consensus_sequence YLR043C YLR044C YLR045C YLR046C YLR047C YLR048W YLR049C YLR050C YLR051C YLR052W YLR053C YLR054C YLR055C YLR056W YLR057W YLR058C YLR059C YLR060W YLR061W YLR062C YLR063W YLR064W YLR065C YLR066W YLR067C YLR068W YLR0…	0.562347
rQTL MA37ab_TS3ab AS+AE01fc 384 (Paraquat 500ugml) TR(15.8hrs+-0.5),AWA(15.8hrs+-0.5) AS01fc.hdf5	MA37ab_TS3ab	Paraquat 500ugml	AS01fc	AWA(15.8hrs+-0.5)	c15:0604000 (ELG1)	15	3.8488	3.31185	0.05	1.5-LOD Support Interval	147	167.863	179	547271	649595	598	XV-598	YOR118W YOR119C YOR120W YOR121C YOR122C YOR123C YOR124C YOR125C YOR126C YOR127W YOR128C ARS1516 YOR129C YOR130C tD(GUC)O YOR131C YOR132W YOR133W YOR134W YOR135C YOR136W YOR137C YOR138C YOR139C YOR140W YOR141C YOR142W tG(CCC)O YORWdelta12 YORWdelta13 YORWTy1-2 YOR142W-A YOR142W-B YORWdelta14 ARS1502 YOR143C YOR144C YOR145C YOR146W YOR147W YOR148C YOR149C YOR150W YOR151C ARS1518 YOR152C YOR153W YOR…	0.536946	XV.442	Rate	ES: 7.13 (44.3);
rQTL MA37ab_TS10ab AS+AE01fc 384 (Paraquat 500ugml) TR(15.8hrs+-0.5),AWA(15.8hrs+-0.5) AS01fc.hdf5	MA37ab_TS10ab	Paraquat 500ugml	AS01fc	AWA(15.8hrs+-0.5)	c15:0604000 (ELG1)	15	3.8488	3.51332	0.05	1.5-LOD Support Interval	147	167.863	179	547271	649595	598	XV-598	YOR118W YOR119C YOR120W YOR121C YOR122C YOR123C YOR124C YOR125C YOR126C YOR127W YOR128C ARS1516 YOR129C YOR130C tD(GUC)O YOR131C YOR132W YOR133W YOR134W YOR135C YOR136W YOR137C YOR138C YOR139C YOR140W YOR141C YOR142W tG(CCC)O YORWdelta12 YORWdelta13 YORWTy1-2 YOR142W-A YOR142W-B YORWdelta14 ARS1502 YOR143C YOR144C YOR145C YOR146W YOR147W YOR148C YOR149C YOR150W YOR151C ARS1518 YOR152C YOR153W YOR…	0.335482	XV.442	Rate	ES: 7.13 (44.3);
rQTL MA51ab_MA36ab AW+ES01fc 384 (Paraquat 500ugml) TR(15.8hrs+-0.5),AWA(15.8hrs+-0.5) ES01fc.hdf5	MA51ab_MA36ab	Paraquat 500ugml	ES01fc	AWA(15.8hrs+-0.5)	11@135.0	11	4.06906	3.76129	0.05	1.5-LOD Support Interval	117	135	151	352484	452007	402	XI-402	YKL046C YKL045W YKL044W YKL043W YKL042W YKL041W YKL040C YKL039W snR69 YKL038W YKL037W YKL036C YKL035W YKL034W YKL033W-A YKL033W tV(AAC)K2 YKL032C YKL031W YKL030W YKL029C YKL028W YKL027W ARS1112 YKL026C YKL025C YKL024C YKL023C-A YKL023W YKL022C YKL021C YKL020C YKL019W YKL018C-A YKL018W YKL017C YKL016C YKL015W YKL014C ARS1113 YKL013C YKL012W YKL011C YKL010C YKL009W YKL008C YKL007W YKL006C-A snR87 Y…	0.307768
rQTL MA51ab_MA36ab AW+ES01fc 384 (Paraquat 500ugml) TR(15.8hrs+-0.5),AWA(15.8hrs+-0.5) ES01fc.hdf5	MA51ab_MA36ab	Paraquat 500ugml	ES01fc	AWA(15.8hrs+-0.5)	08@117.0	8	3.98323	3.76129	0.05	1.5-LOD Support Interval	96	117	131	342894	464264	404	VIII-404	YHR117W YHR118C YHR119W YHR120W YHR121W YHR122W YHR123W YHR124W tF(GAA)H2 YHRCdelta8 YHRCtau4 YHR125W YHRWdelta9 YHR126C YHR127W FUR1 YHR128W YHR129C YHR130C YHR131C YHR131W-A YHR132C YHR132W-A YHR133C YHR134W YHR135C YHR136C YHR137W YHR137C-A YHR138C YHR139C YHR139C-A YHR140W snR32 YHR141C YHR142W YHR143W YHR143W-A YHR144C tP(UGG)H YHR145C YHRCdelta10 YHRCdelta11 YHR146W ARS818 ARS818_ARS_consen…	0.221941
rQTL MA51ab_MA36ab AW+ES01fc 384 (Paraquat 500ugml) TR(15.8hrs+-0.5),AWA(15.8hrs+-0.5) AW01fc.hdf5	MA51ab_MA36ab	Paraquat 500ugml	AW01fc	AWA(15.8hrs+-0.5)	c15:0369000 (YOR019W)	15	3.52558	3.33175	0.05	1.5-LOD Support Interval	101	109.378	116	339376	406531	373	XV-373	YOR007C tR(ACG)O YORCdelta9 YOR008C YOR008C-A YOR008W-B YOR009W YOR010C YOR011W tT(AGU)O2 YORWsigma2 YORWdelta10 YOR011W-A YOR012W YOR013W YOR014W YOR015W YOR016C YOR017W YOR018W YOR019W YOR020C YOR020W-A YOR021C YOR022C YOR023C YOR024W YOR025W YOR026W YOR027W YOR028C YOR029W YOR030W YOR031W YOR032C YOR032W-A YOR033C YOR034C YOR034C-A YOR035C YOR036W YOR037W YOR038C YOR039W	0.193836	XV.442	Rate	ES: 7.13 (44.3);
rQTL MA39abc_MA118ab EW+SW01fc 384 (Paraquat 500ugml) TR(15.8hrs+-0.5),AWA(15.8hrs+-0.5) EW01fc.hdf5	MA39abc_MA118ab	Paraquat 500ugml	EW01fc	AWA(15.8hrs+-0.5)	16@222.0	16	1.92855	1.79888	0.05	1.5-LOD Support Interval	172	222	240.238	672966	899000	786	XVI-786	YPR057W YPR058W YPR059C YPR060C YPR061C YPR062W YPR063C YPR064W YPR065W YPR066W YPR067W YPR068C ARS1624 ARS1624_ARS_consensus_sequence YPR069C YPR070W YPR071W tS(UGA)P YPR072W YPR073C YPR074C YPR074W-A ARS1625 ARS1625_ARS_consensus_sequence YPR075C YPR076W YPR077C YPR078C YPR079W YPR080W YPR081C YPR082C YPR083W YPR084W YPR085C YPR086W YPR087W YPR088C YPR089W YPR091C YPR092W snR51 snR70 snR41 YPR0…	0.129672	XVI.899	Rate	AE: 4.77 (24.3);AS: 5.38 (26.5);
rQTL MA39abc_MA59ab EW+SW01fc 384 (Paraquat 500ugml) TR(15.8hrs+-0.5),AWA(15.8hrs+-0.5) EW01fc.hdf5	MA39abc_MA59ab	Paraquat 500ugml	EW01fc	AWA(15.8hrs+-0.5)	16@222.0	16	1.92855	1.8527	0.05	1.5-LOD Support Interval	172	222	240.238	672966	899000	786	XVI-786	YPR057W YPR058W YPR059C YPR060C YPR061C YPR062W YPR063C YPR064W YPR065W YPR066W YPR067W YPR068C ARS1624 ARS1624_ARS_consensus_sequence YPR069C YPR070W YPR071W tS(UGA)P YPR072W YPR073C YPR074C YPR074W-A ARS1625 ARS1625_ARS_consensus_sequence YPR075C YPR076W YPR077C YPR078C YPR079W YPR080W YPR081C YPR082C YPR083W YPR084W YPR085C YPR086W YPR087W YPR088C YPR089W YPR091C YPR092W snR51 snR70 snR41 YPR0…	0.0758522	XVI.899	Rate	AE: 4.77 (24.3);AS: 5.38 (26.5);
rQTL MA39abc_TS8ab EW+SW01fc 384 (Paraquat 500ugml) TR(15.8hrs+-0.5),AWA(15.8hrs+-0.5) EW01fc.hdf5	MA39abc_TS8ab	Paraquat 500ugml	EW01fc	AWA(15.8hrs+-0.5)	16@222.0	16	1.92855	1.902	0.05	1.5-LOD Support Interval	172	222	240.238	672966	899000	786	XVI-786	YPR057W YPR058W YPR059C YPR060C YPR061C YPR062W YPR063C YPR064W YPR065W YPR066W YPR067W YPR068C ARS1624 ARS1624_ARS_consensus_sequence YPR069C YPR070W YPR071W tS(UGA)P YPR072W YPR073C YPR074C YPR074W-A ARS1625 ARS1625_ARS_consensus_sequence YPR075C YPR076W YPR077C YPR078C YPR079W YPR080W YPR081C YPR082C YPR083W YPR084W YPR085C YPR086W YPR087W YPR088C YPR089W YPR091C YPR092W snR51 snR70 snR41 YPR0…	0.0265523	XVI.899	Rate	AE: 4.77 (24.3);AS: 5.38 (26.5);
rQTL MA39abc_MA118ab EW+SW01fc 384 (Paraquat 500ugml) TR(15.8hrs+-0.5),AWA(15.8hrs+-0.5) EW01fc.hdf5	MA39abc_MA118ab	Paraquat 500ugml	EW01fc	AWA(15.8hrs+-0.5)	11@145.0	11	1.82076	1.79888	0.05	1.5-LOD Support Interval	114	145	165	397275	597405	497	XI-497	YKL021C YKL020C YKL019W YKL018C-A YKL018W YKL017C YKL016C YKL015W YKL014C ARS1113 YKL013C YKL012W YKL011C YKL010C YKL009W YKL008C YKL007W YKL006C-A snR87 YKL006W YKL005C YKL004W YKL003C YKL002W YKL001C CEN11 VPS1 YKR001C YKR002W YKR003W YKR004C ARS1114 YKR005C YKR006C YKR007W YKR008W YKR009C YKRCdelta8 tL(CAA)K YKR010C YKR011C ARS1115 YKR012C YKR013W YKR014C YKR015C YKR016W YKR017C YKR018C YKR019…	0.0218825

## Sheet: Bioscreen QTLs
QTLs from previous studies		Listed treatment			AE	EW	AW	SW	AS	ES
			Variation on treatment (see Table S4) >>		500 µg/ml					250 µg/ml
Cubillos (2011; Mol Ecol) Assessing…	Table S9 (QTLs detected)	Paraquat 400 ug/ml	XII.606	Rate				9.44 (43.1)	3.96 (19.0)
Cubillos (2011; Mol Ecol) Assessing…	Table S9 (QTLs detected)	Paraquat 400 ug/ml	XV.442	Rate						7.13 (44.3)
Cubillos (2011; Mol Ecol) Assessing…	Table S9 (QTLs detected)	Paraquat 400 ug/ml	XVI.899	Rate	4.77 (24.3)				5.38 (26.5)
Cubillos (2011; Mol Ecol) Assessing…	Table S9 (QTLs detected)	Paraquat 400 ug/ml	IV.625	Efficiency					3.01 (12.2)
Cubillos (2011; Mol Ecol) Assessing…	Table S9 (QTLs detected)	Paraquat 400 ug/ml	XV.442	Efficiency						4.16 (19.5)
					A	E	S	W
Cubillos (2011; Mol Ecol) Assessing…	Table S10 (Pooled Data)	Paraquat 400 ug/ml	I.78	Rate				4.43
Cubillos (2011; Mol Ecol) Assessing…	Table S10 (Pooled Data)	Paraquat 400 ug/ml	II.382	Rate				3.02
Cubillos (2011; Mol Ecol) Assessing…	Table S10 (Pooled Data)	Paraquat 400 ug/ml	II.469	Rate		2.86
Cubillos (2011; Mol Ecol) Assessing…	Table S10 (Pooled Data)	Paraquat 400 ug/ml	VI.84	Rate				3.5
Cubillos (2011; Mol Ecol) Assessing…	Table S10 (Pooled Data)	Paraquat 400 ug/ml	XVI.203	Rate		3.07
Cubillos (2011; Mol Ecol) Assessing…	Table S10 (Pooled Data)	Paraquat 400 ug/ml	XI.419	Efficiency	2.7
			XII.606	Rate	SW: 9.44 (43.1);AS: 3.96 (19.0);
			XV.442	Rate	ES: 7.13 (44.3);
			XVI.899	Rate	AE: 4.77 (24.3);AS: 5.38 (26.5);
			IV.625	Efficiency	AS: 3.01 (12.2);
			XV.442	Efficiency	ES: 4.16 (19.5);
