# Supplementary material for: PHENOS: a high-throughput and flexible tool for microorganism growth phenotyping on solid media
Source: BMC Microbiol. 2018 Jan 24;18:9. doi: 10.1186/s12866-017-1143-y (PMC5784713; doi:10.1186/s12866-017-1143-y)
Supplement: Supplementary file 4 — E coli results (xlsx). Raw data and calculations. (XLSX 286 kb) [file 12866_2017_1143_MOESM4_ESM.xlsx]

## Sheet: CombiFile DBHB2ab Basic384 (LB)
readingid	plateposition	strain	ignore	isblank	isborder	readinggroup	treatment	agar absorbance	minimumwithoutagar	maximumwithoutagar	maximumchange	maximumslope	lag	measurementsminusagar	0	0.3333	0.6667	1	1.3333	1.6667	2	2.3333	2.6667	3	3.3333	3.6667	4	4.3333	4.6667	5	5.3333	5.6667	6	6.3333	6.6667	7	7.3333	7.6667	8	8.3333	8.6667	9	9.3333	9.6667	10	10.3333	10.6667	11	11.3333
DBHB2ab_384_A1	Basic384_384_A1	s001	None	FALSE	TRUE	1	LB	0.1755	-0.0081	-0.000500003	0.0076	0.000299999	10.6667		-0.000500003	-0.0018	-0.0027	-0.0024	-0.0042	-0.0043	-0.0051	-0.0051	-0.0054	-0.0053	-0.0046	-0.0056	-0.0068	-0.0049	-0.0055	-0.0063	-0.0068	-0.0056	-0.0066	-0.0071	-0.0052	-0.0075	-0.0062	-0.0064	-0.0067	-0.0059	-0.0066	-0.006	-0.0081	-0.0075	-0.0076	-0.0073	-0.0063	-0.0071	-0.0058
DBHB2ab_384_A2	Basic384_384_A2	s002	None	FALSE	TRUE	1	LB	0.1714	-0.00929999	-0.00129999	0.008	-0.000112501	31.7775		-0.00129999	-0.00229999	-0.00329999	-0.00339999	-0.00469999	-0.00499999	-0.00649999	-0.00659999	-0.00649999	-0.00529999	-0.00619999	-0.00669999	-0.00799999	-0.00589999	-0.00729999	-0.00749999	-0.00829999	-0.00619999	-0.00789999	-0.00859999	-0.00739999	-0.00919999	-0.00819999	-0.00809999	-0.00899999	-0.00809999	-0.00889999	-0.00849999	-0.00919999	-0.00839999	-0.00799999	-0.00929999	-0.00819999	-0.00879999	-0.00699999
DBHB2ab_384_A3	Basic384_384_A3	s003	None	FALSE	TRUE	1	LB	0.1707	0.00750001	0.0381	0.0306	0.0006	10.5		0.0381	0.0284	0.0227	0.0174	0.0134	0.0138	0.0122	0.0111	0.0119	0.014	0.0123	0.01	0.00910001	0.012	0.0128	0.00890001	0.00920001	0.0106	0.00920001	0.00810001	0.0116	0.00880001	0.00950001	0.00970001	0.00950001	0.00930001	0.00890001	0.00930001	0.00840001	0.00920001	0.00820001	0.00750001	0.00860001	0.00900001	0.0103
DBHB2ab_384_A4	Basic384_384_A4	s004	None	FALSE	TRUE	1	LB	0.1698	-0.00399999	0.5385	0.5425	0.061125	5.11452		0.00330001	0.000600007	-0.00109999	-0.00149999	-0.00399999	-0.00279999	-0.00359999	-0.000699993	-0.00189999	0.00120001	0.00240001	0.00320001	0.00440001	0.00890001	0.0132	0.0198	0.0291	0.0413	0.0519	0.0664	0.0822	0.103	0.1253	0.1458	0.1657	0.1936	0.2124	0.2335	0.2494	0.2708	0.2902	0.3088	0.3245	0.342	0.3627
DBHB2ab_384_A5	Basic384_384_A5	s005	None	FALSE	TRUE	1	LB	0.1685	0.0094	0.5728	0.5634	0.06045	3.82382		0.0292	0.02	0.0156	0.0124	0.0094	0.0099	0.012	0.0151	0.019	0.0257	0.032	0.0447	0.0568	0.0729	0.0834	0.0915	0.1065	0.1203	0.1343	0.154	0.1806	0.1967	0.2192	0.2418	0.2617	0.282	0.3006	0.324	0.3405	0.3579	0.3715	0.3844	0.4042	0.4218	0.4309
DBHB2ab_384_A6	Basic384_384_A6	s006	None	FALSE	TRUE	1	LB	0.1701	0.0124	0.5529	0.5405	0.0616125	3.88131		0.0369	0.0236	0.0188	0.0151	0.0124	0.0135	0.0158	0.0189	0.0235	0.0312	0.0392	0.0535	0.0654	0.0894	0.0957	0.0973	0.109	0.1211	0.1367	0.1549	0.1834	0.1972	0.2184	0.2452	0.2711	0.2867	0.3017	0.325	0.3431	0.3615	0.3711	0.3825	0.4028	0.4189	0.4276
DBHB2ab_384_A7	Basic384_384_A7	s007	None	FALSE	TRUE	1	LB	0.17	0.0188	0.6006	0.5818	0.05505	3.09083		0.0298	0.028	0.023	0.0207	0.0188	0.0198	0.0215	0.0265	0.0325	0.041	0.0488	0.0619	0.0805	0.1053	0.1241	0.1406	0.1524	0.1619	0.1732	0.1973	0.2218	0.2423	0.2656	0.2874	0.3036	0.3317	0.3463	0.3657	0.3786	0.3953	0.4116	0.426	0.4396	0.4564	0.4742
DBHB2ab_384_A8	Basic384_384_A8	s008	None	FALSE	TRUE	1	LB	0.1715	0.0143	0.5934	0.5791	0.061275	2.88005		0.0275	0.0217	0.0181	0.0162	0.0143	0.0154	0.0174	0.0212	0.0284	0.0401	0.0524	0.0667	0.0842	0.1154	0.1389	0.1532	0.1663	0.188	0.2072	0.2259	0.2535	0.2724	0.295	0.3166	0.3348	0.3566	0.3711	0.3902	0.4062	0.4202	0.4353	0.4459	0.4621	0.4766	0.4893
DBHB2ab_384_A9	Basic384_384_A9	s009	None	FALSE	TRUE	1	LB	0.1716	0.0297	0.6222	0.5925	0.069675	2.80409		0.0754	0.0577	0.0444	0.0338	0.0297	0.036	0.0408	0.0439	0.056	0.0739	0.0919	0.1072	0.1233	0.1435	0.1584	0.1801	0.2001	0.2235	0.2457	0.2756	0.3028	0.323	0.3467	0.3659	0.382	0.402	0.4154	0.434	0.4456	0.4636	0.4751	0.4869	0.5014	0.5121	0.5246
DBHB2ab_384_A10	Basic384_384_A10	s010	None	FALSE	TRUE	1	LB	0.1718	0.0938	0.6608	0.567	0.061575	2.75964		0.1499	0.1297	0.1111	0.1016	0.0968	0.1118	0.1381	0.1366	0.103	0.0938	0.1258	0.1551	0.1767	0.1983	0.213	0.2348	0.2529	0.2728	0.2959	0.3191	0.3427	0.3625	0.385	0.4023	0.4175	0.4416	0.455	0.475	0.4878	0.5074	0.5227	0.5341	0.553	0.5646	0.5767
DBHB2ab_384_A11	Basic384_384_A11	s011	None	FALSE	TRUE	1	LB	0.1722	0.0153	0.5848	0.5695	0.0682125	3.175		0.0278	0.0274	0.0206	0.0163	0.0153	0.0163	0.0193	0.0215	0.0272	0.0392	0.0558	0.0763	0.0918	0.1077	0.1208	0.146	0.1635	0.1875	0.208	0.2371	0.2577	0.2806	0.3027	0.3208	0.3345	0.3608	0.3733	0.3903	0.3978	0.4154	0.4287	0.442	0.4571	0.4702	0.4839
DBHB2ab_384_A12	Basic384_384_A12	s012	None	FALSE	TRUE	1	LB	0.1714	0.0333	0.6072	0.5739	0.0673125	2.74095		0.0519	0.049	0.0385	0.0354	0.0347	0.0357	0.0364	0.0333	0.0368	0.0557	0.0803	0.1028	0.1228	0.1388	0.1523	0.1811	0.2078	0.2332	0.2577	0.2808	0.3023	0.3222	0.3415	0.3587	0.3751	0.4003	0.4153	0.4355	0.4473	0.4683	0.4793	0.4936	0.5014	0.5094	0.5205
DBHB2ab_384_A13	Basic384_384_A13	s013	None	FALSE	TRUE	1	LB	0.172	0.0138	0.613	0.5992	0.0615375	2.41641		0.0231	0.0198	0.018	0.0163	0.0138	0.0188	0.0178	0.0167	0.0237	0.0431	0.0674	0.0905	0.1124	0.139	0.1556	0.1732	0.1933	0.2149	0.2333	0.253	0.2765	0.2933	0.3114	0.3318	0.3495	0.3707	0.3884	0.4047	0.4209	0.4429	0.4622	0.4798	0.4935	0.5039	0.5185
DBHB2ab_384_A14	Basic384_384_A14	s014	None	FALSE	TRUE	1	LB	0.1714	0.0098	0.5828	0.573	0.0609	2.79803		0.023	0.0181	0.0151	0.013	0.0098	0.0101	0.0108	0.0161	0.0227	0.0344	0.0497	0.0678	0.0833	0.1067	0.1241	0.1485	0.1703	0.1845	0.1999	0.2212	0.2462	0.2691	0.29	0.3087	0.3254	0.3448	0.3583	0.3732	0.3872	0.4038	0.4201	0.4369	0.4462	0.4563	0.4697
DBHB2ab_384_A15	Basic384_384_A15	s015	None	FALSE	TRUE	1	LB	0.1718	0.00139999	0.5682	0.5668	0.065625	3.56229		0.00999999	0.00679999	0.00559999	0.00369999	0.00139999	0.00229999	0.00279999	0.00659999	0.012	0.028	0.0428	0.0531	0.0649	0.0774	0.0921	0.1154	0.1296	0.1405	0.1546	0.181	0.1993	0.227	0.25	0.2702	0.2902	0.3155	0.3323	0.3465	0.3579	0.3745	0.3901	0.4094	0.4218	0.4362	0.4537
DBHB2ab_384_A16	Basic384_384_A16	s016	None	FALSE	TRUE	1	LB	0.1706	0.0141	0.6121	0.598	0.0599625	1.74797		0.0222	0.0225	0.0142	0.0141	0.0151	0.0148	0.0191	0.0312	0.0517	0.0795	0.1067	0.1309	0.1435	0.1744	0.1922	0.2091	0.2312	0.2506	0.2715	0.2908	0.3189	0.335	0.3536	0.3722	0.3926	0.4079	0.4266	0.4449	0.4566	0.4717	0.4842	0.4981	0.5088	0.5158	0.5275
DBHB2ab_384_A17	Basic384_384_A17	s017	None	FALSE	TRUE	1	LB	0.1688	-0.000599995	0.5867	0.5873	0.0610875	3.18928		0.0046	0.0035	0.0018	0.0023	-0.000599995	0.000500005	-0.000499995	-0.000199995	0.001	0.006	0.0193	0.0395	0.0576	0.0788	0.0927	0.1114	0.1316	0.1484	0.1711	0.1918	0.2126	0.2332	0.2556	0.2767	0.2984	0.3221	0.3417	0.359	0.3679	0.3893	0.4048	0.4256	0.4365	0.4474	0.4652
DBHB2ab_384_A18	Basic384_384_A18	s018	None	FALSE	TRUE	1	LB	0.1675	-0.00560001	0.4872	0.4928	0.064125	6.22105		-0.000500005	-0.00200001	-0.00230001	-0.00330001	-0.00560001	-0.00480001	-0.00500001	-0.00370001	-0.00380001	-0.00190001	-0.00180001	0.00129999	0.00479999	0.00969999	0.0108	0.0192	0.0284	0.0348	0.0416	0.053	0.0585	0.0703	0.0826	0.093	0.1027	0.131	0.1445	0.1645	0.175	0.2006	0.225	0.2581	0.2664	0.2876	0.314
DBHB2ab_384_A19	Basic384_384_A19	s019	None	FALSE	TRUE	1	LB	0.1669	-0.00659999	0.4475	0.4541	0.064425	7.69577		-0.00139999	-0.00419999	-0.00379999	-0.00409999	-0.00589999	-0.00649999	-0.00659999	-0.00629999	-0.00619999	-0.00559999	-0.00499999	-0.00459999	-0.00399999	0.000500008	0.00130001	0.00620001	0.0119	0.0163	0.0241	0.0369	0.0402	0.0466	0.0522	0.0525	0.0573	0.0767	0.0827	0.0976	0.1054	0.1266	0.1461	0.1777	0.1848	0.2126	0.2468
DBHB2ab_384_A20	Basic384_384_A20	s020	None	FALSE	TRUE	1	LB	0.1655	-0.00399999	0.4335	0.4375	0.0571125	7.44101		0.000500007	-0.00129999	-0.00219999	-0.00269999	-0.00399999	-0.00379999	-0.00329999	-0.00299999	-0.00259999	-0.00239999	-0.00299999	-0.00169999	-0.00249999	-0.000299993	-0.00159999	0.00160001	0.00300001	0.00740001	0.0115	0.0202	0.031	0.0402	0.0489	0.0565	0.065	0.0752	0.0852	0.0948	0.104	0.1186	0.1352	0.1559	0.1701	0.1918	0.2183
DBHB2ab_384_A21	Basic384_384_A21	s021	None	FALSE	TRUE	1	LB	0.1652	-0.00659999	0.3742	0.3808	0.0510375	8.77541		-0.00129999	-0.00329999	-0.00429999	-0.00389999	-0.00659999	-0.00649999	-0.00619999	-0.00619999	-0.00539999	-0.00469999	-0.00509999	-0.00469999	-0.00599999	-0.00359999	-0.00439999	-0.00349999	-0.00369999	-0.00179999	-0.00169999	-0.00139999	0.000300007	0.000400008	7.45058e-09	-0.000499993	0.00290001	0.00910001	0.0159	0.0252	0.0219	0.0437	0.0585	0.0776	0.0865	0.0971	0.1322
DBHB2ab_384_A22	Basic384_384_A22	s022	None	FALSE	TRUE	1	LB	0.1653	-0.0094	-0.0018	0.0076	0.00105	10.3333		-0.0018	-0.0042	-0.0047	-0.0041	-0.0057	-0.0069	-0.0066	-0.0076	-0.0072	-0.0074	-0.0071	-0.0071	-0.0087	-0.006	-0.0086	-0.007	-0.0074	-0.0064	-0.0077	-0.0086	-0.0074	-0.0077	-0.0094	-0.0084	-0.0068	-0.0081	-0.0075	-0.007	-0.0088	-0.008	-0.0085	-0.0065	-0.0075	-0.0079	-0.0051
DBHB2ab_384_A23	Basic384_384_A23	s023	None	FALSE	TRUE	1	LB	0.1648	-0.00930001	-0.00270001	0.0066	0.000112498	-1.33351		-0.00270001	-0.00400001	-0.00430001	-0.00470001	-0.00650001	-0.00680001	-0.00790001	-0.00750001	-0.00730001	-0.00700001	-0.00770001	-0.00750001	-0.00930001	-0.00700001	-0.00830001	-0.00810001	-0.00860001	-0.00800001	-0.00870001	-0.00870001	-0.00740001	-0.00840001	-0.00860001	-0.00880001	-0.00710001	-0.00850001	-0.00730001	-0.00800001	-0.00910001	-0.00900001	-0.00870001	-0.00740001	-0.00750001	-0.00870001	-0.00610001
DBHB2ab_384_A24	Basic384_384_A24	s024	None	FALSE	TRUE	1	LB	0.1605	-0.0116	-0.0025	0.0091	0.000449999	7.99999		-0.0025	-0.0052	-0.0054	-0.0056	-0.0075	-0.009	-0.0091	-0.0082	-0.0088	-0.0079	-0.0091	-0.0086	-0.0109	-0.0078	-0.0099	-0.0092	-0.0102	-0.0078	-0.0103	-0.0104	-0.0091	-0.011	-0.0095	-0.0106	-0.0089	-0.0102	-0.009	-0.0096	-0.0116	-0.0109	-0.0103	-0.0087	-0.0104	-0.0112	-0.0077
DBHB2ab_384_B1	Basic384_384_B1	s025	None	FALSE	TRUE	1	LB	0.169	-0.0081	-0.0023	0.0058	1.50204e-09	-1.19837e+06		-0.0023	-0.0039	-0.0043	-0.0035	-0.005	-0.0053	-0.0052	-0.0048	-0.0062	-0.0039	-0.004	-0.0057	-0.0069	-0.0043	-0.0051	-0.0047	-0.0044	-0.0036	-0.0052	-0.0063	-0.0048	-0.0057	-0.0052	-0.0047	-0.0052	-0.0044	-0.0041	-0.0042	-0.007	-0.0054	-0.0052	-0.0051	-0.0041	-0.0049	-0.0051
DBHB2ab_384_B2	Basic384_384_B2	s026	None	FALSE	FALSE	2	LB	0.1777	-0.00919999	-0.00109999	0.0081	1.44839e-09	-621372		-0.00109999	-0.00529999	-0.00469999	-0.00549999	-0.00549999	-0.00619999	-0.00669999	-0.00769999	-0.00789999	-0.00619999	-0.00659999	-0.00829999	-0.00919999	-0.00629999	-0.00719999	-0.00639999	-0.00609999	-0.00619999	-0.00849999	-0.00829999	-0.00659999	-0.00799999	-0.00749999	-0.00639999	-0.00679999	-0.00639999	-0.00539999	-0.00639999	-0.00889999	-0.00629999	-0.00759999	-0.00739999	-0.00689999	-0.00729999	-0.00749999
DBHB2ab_384_B3	Basic384_384_B3	s027	None	FALSE	FALSE	2	LB	0.1844	-0.0082	-0.0018	0.0064	-0.000112499	17.0001		-0.0018	-0.0023	-0.0037	-0.0035	-0.0048	-0.0041	-0.0071	-0.0052	-0.007	-0.0048	-0.005	-0.0063	-0.0075	-0.0042	-0.0069	-0.0053	-0.0053	-0.0046	-0.0064	-0.007	-0.0056	-0.0076	-0.0061	-0.0056	-0.0056	-0.0048	-0.0046	-0.0039	-0.0082	-0.0057	-0.0068	-0.0061	-0.004	-0.0075	-0.006
DBHB2ab_384_B4	Basic384_384_B4	s028	None	FALSE	FALSE	2	LB	0.1647	-0.00490001	0.3697	0.3746	0.059925	8.38423		-0.00150001	-0.00310001	-0.00370001	-0.00410001	-0.00390001	-0.00440001	-0.00480001	-0.00410001	-0.00490001	-0.00300001	-0.00270001	-0.00430001	-0.00450001	-0.00240001	-0.00340001	-0.000800008	-0.000800008	0.00139999	0.00119999	0.00399999	0.00739999	0.0101	0.0146	0.0192	0.0223	0.0256	0.0359	0.0432	0.0513	0.0674	0.0817	0.1008	0.1241	0.144	0.1687
DBHB2ab_384_B5	Basic384_384_B5	s029	None	FALSE	FALSE	2	LB	0.1653	-0.0025	0.5017	0.5042	0.059175	4.70384		0.0016	-0.0016	-0.002	-0.0025	-0.002	-0.0017	-0.0014	-0.000699998	-0.0015	0.000700002	0.0016	0.0027	0.0084	0.021	0.0307	0.0463	0.0585	0.0728	0.0854	0.098	0.1143	0.1318	0.1495	0.1708	0.1866	0.2105	0.232	0.2536	0.264	0.2882	0.3073	0.3214	0.3404	0.3519	0.3694
DBHB2ab_384_B6	Basic384_384_B6	s030	None	FALSE	FALSE	2	LB	0.1646	-0.0038	0.4698	0.4736	0.0536625	4.71768		0.0022	-0.0012	-0.0024	-0.0015	-0.0038	-0.0022	-0.0023	-0.0012	-0.0018	0.000499995	0.002	0.0029	0.0081	0.0182	0.0238	0.0365	0.0479	0.0598	0.0702	0.0768	0.0983	0.1136	0.1271	0.1507	0.158	0.1874	0.2021	0.226	0.2351	0.2616	0.2784	0.2938	0.313	0.3242	0.3422
DBHB2ab_384_B7	Basic384_384_B7	s031	None	FALSE	FALSE	2	LB	0.1642	-0.00449999	0.5136	0.5181	0.061275	4.59649		1.30385e-08	-0.00129999	-0.00219999	-0.00169999	-0.00449999	-0.00259999	-0.00219999	-0.00149999	-0.00109999	0.000400013	0.00120001	0.00260001	0.00510001	0.0144	0.023	0.0378	0.0518	0.0682	0.0856	0.1032	0.1227	0.1421	0.1632	0.1855	0.2038	0.2271	0.249	0.2688	0.2827	0.306	0.3206	0.3339	0.3499	0.3589	0.3769
DBHB2ab_384_B8	Basic384_384_B8	s032	None	FALSE	FALSE	2	LB	0.1642	-0.0042	0.4777	0.4819	0.0531	4.80979		0.000800003	-0.000599997	-0.0027	-0.0022	-0.0042	-0.0018	-0.0024	-0.0012	-0.0017	-0.000999997	-0.000899997	-0.0016	0.0017	0.0094	0.0157	0.0306	0.0427	0.0574	0.0728	0.0841	0.1044	0.1176	0.1298	0.1471	0.157	0.1776	0.1975	0.2183	0.2265	0.256	0.2724	0.2887	0.3083	0.3205	0.3376
DBHB2ab_384_B9	Basic384_384_B9	s033	None	FALSE	FALSE	2	LB	0.1639	-0.0053	0.4107	0.416	0.049875	6.40852		-0.0012	-0.0024	-0.0028	-0.003	-0.0053	-0.0033	-0.0041	-0.0035	-0.0046	-0.0033	-0.0045	-0.0047	-0.0045	0.0006	0.0017	0.0082	0.0135	0.0243	0.0376	0.0461	0.055	0.0629	0.0733	0.0834	0.0889	0.1044	0.1149	0.1318	0.139	0.1613	0.1766	0.1884	0.2087	0.2237	0.2453
DBHB2ab_384_B10	Basic384_384_B10	s034	None	FALSE	FALSE	2	LB	0.1661	-0.00659999	0.4784	0.485	0.0537375	4.35031		-0.00289999	-0.00349999	-0.00449999	-0.00419999	-0.00659999	-0.00519999	-0.00639999	-0.00409999	-0.00519999	-0.00319999	-0.00359999	-0.000299993	0.00430001	0.0137	0.0239	0.0399	0.0557	0.0685	0.085	0.0991	0.1177	0.134	0.1537	0.172	0.1886	0.2074	0.2283	0.254	0.266	0.2902	0.306	0.3194	0.3371	0.3477	0.3578
DBHB2ab_384_B11	Basic384_384_B11	s035	None	FALSE	FALSE	2	LB	0.1656	-0.00409999	0.4271	0.4312	0.0522	6.04598		0.000900005	-0.00109999	-0.00119999	-0.00219999	-0.00309999	-0.00189999	-0.00409999	-0.00239999	-0.00199999	-0.000899995	-0.00119999	-0.00269999	-0.000599995	0.00500001	0.00890001	0.0173	0.0269	0.0391	0.0512	0.0602	0.0699	0.0772	0.0899	0.098	0.1106	0.1249	0.1377	0.155	0.1651	0.1879	0.2023	0.2203	0.2428	0.2584	0.2769
DBHB2ab_384_B12	Basic384_384_B12	s036	None	FALSE	FALSE	2	LB	0.1645	-0.0059	0.4801	0.486	0.057525	4.392		-0.0017	-0.0037	-0.0035	-0.0036	-0.0059	-0.0048	-0.0052	-0.0037	-0.0051	-0.0032	-0.0034	-0.0031	0.000100004	0.0081	0.0163	0.0283	0.0455	0.0634	0.0802	0.0977	0.1196	0.1393	0.1633	0.1817	0.1997	0.2166	0.2336	0.2492	0.2609	0.2816	0.2936	0.3087	0.3212	0.3334	0.3472
DBHB2ab_384_B13	Basic384_384_B13	s037	None	FALSE	FALSE	2	LB	0.1658	-0.0064	0.3336	0.34	0.0452625	8.02734		-0.0027	-0.0041	-0.0042	-0.0048	-0.0064	-0.005	-0.0063	-0.005	-0.0054	-0.0045	-0.0054	-0.0051	-0.0049	-0.0013	-0.000500004	0.0034	0.0077	0.0141	0.0207	0.0311	0.0383	0.042	0.0469	0.0478	0.0511	0.0534	0.0565	0.0629	0.0716	0.0803	0.0928	0.1099	0.1201	0.1355	0.1502
DBHB2ab_384_B14	Basic384_384_B14	s038	None	FALSE	FALSE	2	LB	0.1665	-0.0055	0.5024	0.5079	0.0605625	3.85428		-0.000500004	-0.0033	-0.0044	-0.0042	-0.0055	-0.0043	-0.0054	-0.0042	-0.0046	-0.0016	0.0016	0.0096	0.0191	0.0368	0.0508	0.0689	0.0858	0.0994	0.1188	0.1408	0.1683	0.1848	0.2052	0.2205	0.237	0.2612	0.2803	0.298	0.3115	0.3314	0.3461	0.3597	0.3713	0.3852	0.3986
DBHB2ab_384_B15	Basic384_384_B15	s039	None	FALSE	FALSE	2	LB	0.1666	-0.0062	0.5434	0.5496	0.06435	3.09013		-0.0016	-0.0039	-0.0036	-0.004	-0.0062	-0.0047	-0.0049	-0.0044	-0.004	0.0024	0.0126	0.0275	0.0408	0.0598	0.0767	0.097	0.1235	0.1462	0.1694	0.2025	0.2227	0.2348	0.2561	0.2686	0.2886	0.3038	0.3215	0.3378	0.3494	0.3671	0.3794	0.3942	0.4042	0.4181	0.4306
DBHB2ab_384_B16	Basic384_384_B16	s040	None	FALSE	FALSE	2	LB	0.1634	-0.007	0.4654	0.4724	0.0480375	5.18605		-0.0031	-0.0036	-0.0042	-0.0047	-0.0056	-0.007	-0.0063	-0.0047	-0.0058	-0.0039	-0.0044	-0.0048	-0.0021	0.0017	0.0045	0.0107	0.0193	0.0289	0.0405	0.0556	0.0794	0.0914	0.1048	0.1138	0.1291	0.1435	0.1602	0.1764	0.1911	0.2137	0.2329	0.2505	0.2698	0.2888	0.3064
DBHB2ab_384_B17	Basic384_384_B17	s041	None	FALSE	FALSE	2	LB	0.163	-0.000100002	0.4862	0.4863	0.05715	4.51969		0.0042	0.0012	0.000899998	-0.000100002	-1.6953e-09	0.000799998	0.000599998	0.0018	0.0016	0.0016	0.0032	0.0073	0.0104	0.0213	0.0311	0.0481	0.064	0.0799	0.094	0.1062	0.1272	0.1413	0.1607	0.1817	0.1981	0.2254	0.2464	0.2651	0.2767	0.2998	0.3153	0.3294	0.344	0.3583	0.3729
DBHB2ab_384_B18	Basic384_384_B18	s042	None	FALSE	FALSE	2	LB	0.1615	-0.00590001	0.3137	0.3196	0.045075	8.59567		-0.00160001	-0.00270001	-0.00290001	-0.00340001	-0.00530001	-0.00450001	-0.00490001	-0.00330001	-0.00480001	-0.00500001	-0.00370001	-0.00510001	-0.00590001	-0.00350001	-0.00330001	-0.00180001	0.00199999	0.00379999	0.00639999	0.0154	0.0267	0.0354	0.0391	0.0383	0.0415	0.0464	0.0471	0.0512	0.0548	0.0635	0.0711	0.0839	0.0935	0.1082	0.1191
DBHB2ab_384_B19	Basic384_384_B19	s043	None	FALSE	FALSE	2	LB	0.1608	-0.00489999	0.233	0.2379	0.0456375	12.0079		-0.000999994	-0.00179999	-0.00239999	-0.00299999	-0.00389999	-0.00379999	-0.00439999	-0.00259999	-0.00369999	-0.00229999	-0.00339999	-0.00379999	-0.00489999	-0.00259999	-0.00239999	-0.00119999	-0.000699994	-0.000699994	-0.00129999	-0.00139999	0.000100006	0.000100006	0.00180001	0.00210001	0.00400001	0.00590001	0.00940001	0.0114	0.0121	0.018	0.018	0.0197	0.0222	0.0243	0.0259
DBHB2ab_384_B20	Basic384_384_B20	s044	None	FALSE	FALSE	2	LB	0.1611	-0.006	0.3384	0.3444	0.0399	7.84211		-0.000599997	-0.0026	-0.0021	-0.0033	-0.0036	-0.005	-0.0042	-0.0027	-0.0046	-0.0036	-0.0034	-0.0047	-0.006	-0.0036	-0.0042	-0.0029	-0.0024	-0.000899997	-0.0027	-0.000999997	0.0017	0.0034	0.0094	0.0142	0.0216	0.0297	0.0397	0.0478	0.0575	0.0717	0.0876	0.1016	0.1111	0.1263	0.1381
DBHB2ab_384_B21	Basic384_384_B21	s045	None	FALSE	FALSE	2	LB	0.1615	-0.0072	-0.001	0.0062	0.000637498	10.7647		-0.001	-0.0023	-0.0032	-0.0027	-0.0046	-0.0049	-0.0052	-0.004	-0.0066	-0.0049	-0.0052	-0.0054	-0.0071	-0.0055	-0.0068	-0.0054	-0.0056	-0.0052	-0.006	-0.0072	-0.0056	-0.0062	-0.0067	-0.0064	-0.0054	-0.0057	-0.0043	-0.0057	-0.0072	-0.0062	-0.0064	-0.0059	-0.0056	-0.0049	-0.0027
DBHB2ab_384_B22	Basic384_384_B22	s046	None	FALSE	FALSE	2	LB	0.1587	-0.0073	-0.0019	0.0054	-0.000224997	15.6668		-0.0019	-0.0045	-0.004	-0.0037	-0.0043	-0.0058	-0.0046	-0.004	-0.0053	-0.0042	-0.0042	-0.0043	-0.0058	-0.0032	-0.0046	-0.0031	-0.0042	-0.0024	-0.0032	-0.0052	-0.0032	-0.0039	-0.0043	-0.0037	-0.0031	-0.0039	-0.0029	-0.0036	-0.005	-0.0034	-0.0037	-0.0037	-0.0035	-0.0044	-0.0033
DBHB2ab_384_B23	Basic384_384_B23	s047	None	FALSE	FALSE	2	LB	0.1587	-0.00750001	-0.00150001	0.006	-0.000562498	8.11112		-0.00150001	-0.00410001	-0.00350001	-0.00450001	-0.00440001	-0.00610001	-0.00610001	-0.00430001	-0.00500001	-0.00530001	-0.00550001	-0.00540001	-0.00750001	-0.00470001	-0.00570001	-0.00490001	-0.00600001	-0.00410001	-0.00580001	-0.00650001	-0.00520001	-0.00600001	-0.00620001	-0.00640001	-0.00510001	-0.00660001	-0.00380001	-0.00450001	-0.00690001	-0.00570001	-0.00580001	-0.00510001	-0.00580001	-0.00600001	-0.00440001
DBHB2ab_384_B24	Basic384_384_B24	s048	None	FALSE	TRUE	1	LB	0.1535	-0.009	-0.0023	0.0067	3.75022e-05	-30.9979		-0.0023	-0.0054	-0.0063	-0.0054	-0.0075	-0.0079	-0.0074	-0.0076	-0.0074	-0.0071	-0.0077	-0.008	-0.0086	-0.0066	-0.0077	-0.0072	-0.0079	-0.006	-0.0067	-0.0076	-0.0058	-0.0077	-0.0074	-0.0071	-0.0069	-0.0076	-0.0055	-0.0066	-0.008	-0.0071	-0.0083	-0.0059	-0.0061	-0.0077	-0.0059
DBHB2ab_384_C1	Basic384_384_C1	s049	None	FALSE	TRUE	1	LB	0.1698	-0.0087	-0.0019	0.0068	1.55568e-09	-835640		-0.0019	-0.0035	-0.0034	-0.0047	-0.0055	-0.0067	-0.0061	-0.0058	-0.0062	-0.0037	-0.0042	-0.0063	-0.0071	-0.0052	-0.0066	-0.0053	-0.0051	-0.0047	-0.0064	-0.0074	-0.006	-0.0066	-0.0064	-0.0053	-0.0052	-0.0054	-0.0048	-0.0054	-0.0068	-0.0058	-0.0069	-0.0056	-0.0055	-0.0058	-0.0051
DBHB2ab_384_C2	Basic384_384_C2	s050	None	FALSE	FALSE	2	LB	0.243	-0.00920001	-0.00290001	0.0063	-0.000225002	21.111		-0.00470001	-0.00450001	-0.00420001	-0.00480001	-0.00550001	-0.00620001	-0.00540001	-0.00510001	-0.00620001	-0.00370001	-0.00290001	-0.00560001	-0.00880001	-0.00300001	-0.00620001	-0.00350001	-0.00620001	-0.00550001	-0.00780001	-0.00800001	-0.00740001	-0.00750001	-0.00650001	-0.00580001	-0.00670001	-0.00540001	-0.00640001	-0.00700001	-0.00920001	-0.00660001	-0.00710001	-0.00690001	-0.00630001	-0.00660001	-0.00580001
DBHB2ab_384_C3	Basic384_384_C3	s051	None	FALSE	FALSE	2	LB	0.2515	-0.00330001	0.2221	0.2254	0.0421875	11.4788		0.00599999	0.00149999	0.00179999	-1.11759e-08	-0.00190001	-0.00170001	-0.00130001	-0.00170001	-0.00180001	-1.11759e-08	-0.000600011	-0.00200001	-0.00330001	0.000299989	-0.000500011	0.000899989	-0.000900011	-0.000600011	-0.00250001	-0.00230001	-0.000500011	-0.00190001	-0.000400011	0.00259999	0.000999989	0.00279999	0.00509999	0.00509999	0.00529999	0.00809999	0.00849999	0.00889999	0.00849999	0.00389999	0.00519999
DBHB2ab_384_C4	Basic384_384_C4	s052	None	FALSE	FALSE	2	LB	0.1883	0.005	0.5778	0.5728	0.0662625	3.65988		0.027	0.0104	0.0062	0.005	0.0058	0.0062	0.0086	0.011	0.0128	0.0224	0.0311	0.042	0.0593	0.0725	0.0866	0.1042	0.1222	0.1386	0.1594	0.181	0.2021	0.2201	0.2427	0.2705	0.2934	0.3188	0.3384	0.3577	0.369	0.3901	0.4047	0.4266	0.4379	0.4524	0.4663
DBHB2ab_384_C5	Basic384_384_C5	s053	None	FALSE	FALSE	2	LB	0.166	0.035	0.5913	0.5563	0.0658125	3.34454		0.0502	0.0408	0.037	0.035	0.0362	0.0376	0.0398	0.0431	0.0461	0.0538	0.0598	0.0706	0.0868	0.105	0.1248	0.1449	0.1679	0.1898	0.2122	0.2317	0.2529	0.2727	0.2984	0.3204	0.3408	0.3635	0.3809	0.3969	0.4077	0.427	0.4423	0.4581	0.4678	0.4824	0.4936
DBHB2ab_384_C6	Basic384_384_C6	s054	None	FALSE	FALSE	2	LB	0.1648	0.0025	0.4992	0.4967	0.0499125	3.40571		0.0114	0.0074	0.0062	0.0025	0.0031	0.0034	0.0039	0.0051	0.0062	0.011	0.015	0.0198	0.0292	0.0423	0.0576	0.0746	0.0956	0.1222	0.1391	0.1522	0.1683	0.1819	0.2001	0.2205	0.2359	0.2553	0.2763	0.2914	0.3118	0.3272	0.3398	0.3532	0.3648	0.3789	0.3936
DBHB2ab_384_C7	Basic384_384_C7	s055	None	FALSE	FALSE	2	LB	0.1646	0.0037	0.5257	0.522	0.0604125	4.26733		0.0134	0.0091	0.0066	0.0051	0.0042	0.0045	0.0037	0.0058	0.0058	0.0124	0.0192	0.0279	0.0428	0.0545	0.062	0.0711	0.084	0.1018	0.1167	0.1339	0.1546	0.1719	0.1895	0.2106	0.2292	0.253	0.2773	0.2938	0.3157	0.3318	0.3478	0.363	0.3786	0.3937	0.4091
DBHB2ab_384_C8	Basic384_384_C8	s056	None	FALSE	FALSE	2	LB	0.1647	-0.00560001	0.4957	0.5013	0.054375	3.98851		0.00269999	-0.000700005	-0.00220001	-0.00380001	-0.00520001	-0.00530001	-0.00560001	-0.00420001	-0.00470001	-0.000400005	0.00189999	0.00609999	0.0152	0.0266	0.0393	0.0535	0.0691	0.0896	0.1072	0.1257	0.1436	0.1613	0.1767	0.1944	0.2121	0.2308	0.2539	0.2707	0.2919	0.311	0.3254	0.3426	0.3535	0.3706	0.3833
DBHB2ab_384_C9	Basic384_384_C9	s057	None	FALSE	FALSE	2	LB	0.1662	0.00310001	0.5314	0.5283	0.0582375	2.96094		0.0197	0.00880001	0.00540001	0.00310001	0.00330001	0.00340001	0.00640001	0.0124	0.0184	0.0309	0.0401	0.0496	0.0625	0.0785	0.0975	0.1195	0.1386	0.1597	0.1786	0.1995	0.221	0.2358	0.2547	0.2748	0.2936	0.31	0.3295	0.3401	0.3552	0.3706	0.382	0.3972	0.4067	0.4194	0.4323
DBHB2ab_384_C10	Basic384_384_C10	s058	None	FALSE	FALSE	2	LB	0.1661	0.0055	0.5569	0.5514	0.0651	2.71429		0.0196	0.0118	0.0091	0.0055	0.0061	0.0066	0.0085	0.0135	0.0229	0.0414	0.0548	0.0664	0.0858	0.1068	0.1272	0.1479	0.1721	0.1964	0.2194	0.2425	0.2633	0.2785	0.3008	0.3179	0.3348	0.3499	0.3688	0.3799	0.3954	0.4116	0.424	0.4375	0.4477	0.4601	0.4705
DBHB2ab_384_C11	Basic384_384_C11	s059	None	FALSE	FALSE	2	LB	0.1682	-0.00210001	0.5266	0.5287	0.058725	3.27203		0.00559999	0.00179999	0.00179999	-0.000600006	-0.00210001	-0.000700006	-0.000400006	0.00109999	0.00269999	0.00819999	0.0185	0.0347	0.0531	0.0737	0.09	0.1016	0.1167	0.1348	0.1581	0.1809	0.2032	0.2246	0.2466	0.2684	0.2851	0.3035	0.3248	0.3378	0.3562	0.3718	0.3849	0.3992	0.4126	0.4269	0.438
DBHB2ab_384_C12	Basic384_384_C12	s060	None	FALSE	FALSE	2	LB	0.1656	0.000300005	0.5256	0.5253	0.059625	3.25325		0.00950001	0.00520001	0.00400001	0.00160001	0.000300005	0.00190001	0.00300001	0.00630001	0.0107	0.0193	0.0299	0.0419	0.0538	0.069	0.0834	0.0988	0.119	0.1399	0.1579	0.1793	0.2024	0.2237	0.2446	0.2652	0.2826	0.2989	0.3168	0.3289	0.3468	0.3628	0.3753	0.3881	0.4006	0.413	0.4247
DBHB2ab_384_C13	Basic384_384_C13	s061	None	FALSE	FALSE	2	LB	0.164	-0.00300001	0.4911	0.4941	0.04785	4.30721		0.00209999	0.000299994	-6.0536e-09	-0.00140001	-0.00300001	-0.00190001	-0.00260001	-0.000500006	-0.000200006	0.00149999	0.00339999	0.00549999	0.00979999	0.0202	0.0285	0.0417	0.0572	0.0742	0.0864	0.0988	0.1117	0.1253	0.1351	0.1458	0.1535	0.17	0.1867	0.2019	0.2315	0.2484	0.2649	0.2829	0.3013	0.3188	0.3369
DBHB2ab_384_C14	Basic384_384_C14	s062	None	FALSE	FALSE	2	LB	0.1653	-0.00139999	0.4836	0.485	0.0577125	5.01819		0.00600001	0.00320001	0.00200001	0.000400006	-0.00139999	-9.99939e-05	-0.00109999	0.000700006	0.00240001	0.00640001	0.011	0.016	0.0218	0.0345	0.0448	0.056	0.0632	0.0716	0.0838	0.0914	0.1052	0.121	0.1321	0.1478	0.1646	0.1871	0.2108	0.2284	0.2509	0.2652	0.2842	0.3017	0.3142	0.3321	0.3508
DBHB2ab_384_C15	Basic384_384_C15	s063	None	FALSE	FALSE	2	LB	0.1659	-0.0009	0.5175	0.5184	0.055725	2.8524		0.0042	0.0017	0.0012	-0.0002	-3.49246e-10	0.0002	-0.0009	0.0044	0.0112	0.023	0.037	0.0529	0.0691	0.085	0.1024	0.1185	0.135	0.1559	0.1745	0.192	0.2149	0.2329	0.251	0.2699	0.2889	0.3034	0.3231	0.3348	0.3498	0.3644	0.375	0.3925	0.4001	0.4091	0.4244
DBHB2ab_384_C16	Basic384_384_C16	s064	None	FALSE	FALSE	2	LB	0.1632	0.0034	0.5343	0.5309	0.0626625	3.33633		0.0123	0.008	0.0064	0.0046	0.0034	0.0056	0.0056	0.0097	0.0132	0.018	0.0276	0.0385	0.0522	0.0671	0.0854	0.1047	0.1298	0.1513	0.1743	0.1912	0.2117	0.2327	0.248	0.2718	0.2905	0.3094	0.3293	0.3415	0.3552	0.3704	0.3823	0.3983	0.4085	0.4153	0.431
DBHB2ab_384_C17	Basic384_384_C17	s065	None	FALSE	FALSE	2	LB	0.1636	-0.00389999	0.508	0.5119	0.0584625	4.15651		0.00210001	-0.000799991	-0.00169999	-0.00369999	-0.00389999	-0.00249999	-0.00359999	-9.99914e-05	0.000400009	0.00350001	0.00790001	0.0128	0.0206	0.0319	0.0456	0.0584	0.0749	0.0926	0.109	0.1232	0.1473	0.1654	0.1829	0.2035	0.2208	0.2396	0.2619	0.2835	0.3032	0.3227	0.3377	0.3575	0.3723	0.381	0.398
DBHB2ab_384_C18	Basic384_384_C18	s066	None	FALSE	FALSE	2	LB	0.1622	-0.00750001	0.2867	0.2942	0.04335	9.1857		-0.00260001	-0.00440001	-0.00550001	-0.00640001	-0.00750001	-0.00660001	-0.00750001	-0.00500001	-0.00660001	-0.00550001	-0.00550001	-0.00680001	-0.00620001	-0.00380001	-0.00290001	-0.00310001	-0.00290001	-0.00190001	-0.000900008	-0.00100001	0.00269999	0.00609999	0.00979999	0.0162	0.0204	0.0247	0.0322	0.0376	0.0441	0.0517	0.0608	0.0695	0.0778	0.0848	0.0953
DBHB2ab_384_C19	Basic384_384_C19	s067	None	FALSE	FALSE	2	LB	0.1622	-0.00490001	0.485	0.4899	0.056925	4.23891		-0.000900008	-0.00290001	-0.00320001	-0.00490001	-0.00440001	-0.00360001	-0.00390001	-0.000200009	-0.00190001	-0.00130001	-0.00150001	-8.3819e-09	0.00439999	0.0134	0.0275	0.0397	0.0538	0.0674	0.0864	0.1	0.1252	0.1491	0.1664	0.1913	0.2092	0.2229	0.2411	0.2588	0.277	0.2948	0.3106	0.329	0.3415	0.3532	0.369
DBHB2ab_384_C20	Basic384_384_C20	s068	None	FALSE	FALSE	2	LB	0.1588	-0.00600001	0.4274	0.4334	0.05025	6.55721		-0.000100012	-0.00290001	-0.00420001	-0.00490001	-0.00520001	-0.00460001	-0.00600001	-0.00290001	-0.00470001	-0.00230001	-0.00420001	-0.00450001	-0.00500001	-0.00310001	-0.00140001	-0.000600012	0.00149999	0.00669999	0.0137	0.02	0.0353	0.048	0.059	0.076	0.0882	0.0998	0.1164	0.1271	0.1401	0.1521	0.1661	0.1828	0.2005	0.2201	0.2418
DBHB2ab_384_C21	Basic384_384_C21	s069	None	FALSE	FALSE	2	LB	0.1592	-0.006	0.383	0.389	0.05235	8.00764		-0.000899997	-0.0038	-0.0049	-0.0052	-0.0049	-0.0045	-0.006	-0.003	-0.0034	-0.0019	-0.0025	-0.0036	-0.0027	-0.0011	0.0012	0.0013	0.0013	0.0034	0.0066	0.0085	0.0164	0.0225	0.0266	0.0332	0.0391	0.0453	0.054	0.0631	0.0721	0.0827	0.0982	0.1181	0.1331	0.1491	0.17
DBHB2ab_384_C22	Basic384_384_C22	s070	None	FALSE	FALSE	2	LB	0.1569	-0.0071	-0.000100001	0.007	-0.000787501	11.3016		-0.000100001	-0.0027	-0.0034	-0.0052	-0.0046	-0.0046	-0.007	-0.005	-0.0048	-0.0044	-0.0053	-0.0061	-0.0067	-0.0054	-0.005	-0.0055	-0.0064	-0.0056	-0.0055	-0.0069	-0.005	-0.0056	-0.0065	-0.0049	-0.0045	-0.0057	-0.0049	-0.0042	-0.0071	-0.0052	-0.0059	-0.004	-0.0038	-0.005	-0.0045
DBHB2ab_384_C23	Basic384_384_C23	s071	None	FALSE	FALSE	2	LB	0.159	-0.0077	-0.0012	0.0065	-0.0002625	19.5714		-0.0012	-0.0029	-0.0045	-0.0053	-0.0051	-0.0045	-0.0063	-0.0033	-0.0051	-0.0026	-0.004	-0.0049	-0.0054	-0.0037	-0.0032	-0.0035	-0.0041	-0.0033	-0.0031	-0.0057	-0.0032	-0.004	-0.0042	-0.003	-0.0032	-0.004	-0.0034	-0.0039	-0.0053	-0.0041	-0.0046	-0.0027	-0.0028	-0.0048	-0.0032
DBHB2ab_384_C24	Basic384_384_C24	s072	None	FALSE	TRUE	1	LB	0.1564	-0.0086	-0.0023	0.0063	3.75008e-05	-62.3319		-0.0023	-0.0037	-0.0056	-0.0071	-0.0061	-0.0066	-0.0081	-0.0056	-0.0066	-0.005	-0.0063	-0.0064	-0.0078	-0.0061	-0.0051	-0.006	-0.0067	-0.0049	-0.006	-0.0069	-0.0041	-0.0062	-0.0065	-0.0049	-0.0054	-0.0055	-0.006	-0.0052	-0.0065	-0.0059	-0.0061	-0.005	-0.0051	-0.0066	-0.005
DBHB2ab_384_D1	Basic384_384_D1	s073	None	FALSE	TRUE	1	LB	0.1705	-0.0063	-0.000700003	0.0056	0.000112502	-13.2218		-0.000700003	-0.0034	-0.0025	-0.0048	-0.0043	-0.0052	-0.0055	-0.0041	-0.0049	-0.0038	-0.0023	-0.0048	-0.0045	-0.0041	-0.0038	-0.0048	-0.0043	-0.0036	-0.0039	-0.0059	-0.0039	-0.0044	-0.0037	-0.0029	-0.0035	-0.003	-0.0049	-0.0038	-0.0044	-0.0043	-0.0044	-0.0026	-0.003	-0.0054	-0.0028
DBHB2ab_384_D2	Basic384_384_D2	s074	None	FALSE	FALSE	2	LB	0.1919	-0.0302	-0.0102	0.02	0.000150001	-4.33325		-0.0102	-0.025	-0.0269	-0.0283	-0.0279	-0.028	-0.0301	-0.0283	-0.0295	-0.0283	-0.0274	-0.0296	-0.0295	-0.0288	-0.0279	-0.0291	-0.0288	-0.0274	-0.0272	-0.0302	-0.0278	-0.0281	-0.0281	-0.0272	-0.0282	-0.0273	-0.0283	-0.0282	-0.0298	-0.029	-0.028	-0.0268	-0.0282	-0.029	-0.0264
DBHB2ab_384_D3	Basic384_384_D3	s075	None	FALSE	FALSE	2	LB	0.2178	-0.00670001	0.5667	0.5734	0.0649875	3.2614		0.0176	-0.00160001	-0.00430001	-0.00660001	-0.00670001	-0.00660001	-0.00630001	-0.00390001	-0.000800009	0.00739999	0.0176	0.0281	0.0418	0.0573	0.0771	0.0965	0.122	0.1453	0.1706	0.1902	0.2146	0.235	0.2569	0.2778	0.2953	0.3189	0.3354	0.3528	0.3655	0.384	0.4033	0.4196	0.431	0.4396	0.4599
DBHB2ab_384_D4	Basic384_384_D4	s076	None	FALSE	FALSE	2	LB	0.1655	0.0152	0.5624	0.5472	0.0667125	3.13303		0.0342	0.0194	0.0166	0.0156	0.0152	0.0172	0.0188	0.0221	0.0271	0.0358	0.0491	0.061	0.0767	0.0913	0.1136	0.1332	0.1584	0.181	0.2107	0.2287	0.2521	0.2726	0.2929	0.3111	0.3289	0.3476	0.3632	0.3772	0.3892	0.4051	0.4234	0.4358	0.444	0.4509	0.4683
DBHB2ab_384_D5	Basic384_384_D5	s077	None	FALSE	FALSE	2	LB	0.1649	0.0042	0.5286	0.5244	0.064425	3.16531		0.0156	0.0081	0.0057	0.0046	0.0042	0.0052	0.0054	0.0094	0.016	0.0257	0.0362	0.0443	0.059	0.0731	0.0947	0.1121	0.1345	0.158	0.1855	0.2083	0.233	0.2491	0.265	0.2839	0.3029	0.3186	0.3306	0.3447	0.3548	0.3698	0.3835	0.3981	0.4055	0.4137	0.4284
DBHB2ab_384_D6	Basic384_384_D6	s078	None	FALSE	FALSE	2	LB	0.1659	0.00399999	0.5399	0.5359	0.0564	2.4273		0.0188	0.00959999	0.00459999	0.00469999	0.00399999	0.00749999	0.0141	0.0266	0.0395	0.0569	0.0689	0.0813	0.0961	0.1138	0.1356	0.1504	0.169	0.1886	0.2052	0.2243	0.2468	0.2662	0.2834	0.3008	0.3176	0.3335	0.3489	0.3634	0.3735	0.3895	0.4025	0.4177	0.4273	0.433	0.4467
DBHB2ab_384_D7	Basic384_384_D7	s079	None	FALSE	FALSE	2	LB	0.1648	0.0079	0.5585	0.5506	0.065475	2.7835		0.0251	0.0131	0.0094	0.0082	0.0079	0.0095	0.0123	0.0192	0.0286	0.0405	0.0545	0.0672	0.0853	0.102	0.1224	0.1413	0.1649	0.1948	0.2185	0.2366	0.2547	0.2767	0.297	0.3157	0.3351	0.351	0.3662	0.3809	0.3929	0.4081	0.4211	0.4364	0.4442	0.449	0.4612
DBHB2ab_384_D8	Basic384_384_D8	s080	None	FALSE	FALSE	2	LB	0.1663	0.0149	0.5545	0.5396	0.064875	3.00038		0.0334	0.0205	0.0172	0.0156	0.0149	0.0167	0.0179	0.0258	0.0329	0.0423	0.0551	0.0662	0.085	0.1018	0.1251	0.1425	0.1653	0.1874	0.2095	0.2331	0.2544	0.2801	0.2981	0.3186	0.3388	0.3581	0.3728	0.3862	0.3968	0.4125	0.4256	0.4378	0.444	0.4501	0.4674
DBHB2ab_384_D9	Basic384_384_D9	s081	None	FALSE	FALSE	2	LB	0.1672	0.0215	0.6087	0.5872	0.0684375	2.64932		0.0537	0.0272	0.0222	0.0215	0.0237	0.028	0.0297	0.0419	0.0488	0.0571	0.0754	0.0982	0.1228	0.1373	0.1567	0.1788	0.2006	0.228	0.2527	0.2749	0.2979	0.3198	0.3421	0.3591	0.3777	0.3938	0.4144	0.4297	0.4378	0.4526	0.469	0.4836	0.4881	0.4971	0.512
DBHB2ab_384_D10	Basic384_384_D10	s082	None	FALSE	FALSE	2	LB	0.1656	0.0173	0.5916	0.5743	0.0615375	2.20983		0.0624	0.0243	0.0194	0.0215	0.0247	0.0273	0.0173	0.0261	0.05	0.0761	0.0952	0.1153	0.1307	0.1472	0.1688	0.189	0.2119	0.2356	0.2596	0.2794	0.3018	0.3196	0.3407	0.3575	0.3779	0.3927	0.4117	0.4238	0.4337	0.4484	0.4642	0.4751	0.4824	0.4889	0.5016
DBHB2ab_384_D11	Basic384_384_D11	s083	None	FALSE	FALSE	2	LB	0.1669	0.00780001	0.5635	0.5557	0.056475	2.29969		0.026	0.0146	0.00940001	0.00780001	0.00850001	0.0107	0.0141	0.0235	0.041	0.0606	0.0764	0.0923	0.1113	0.1228	0.1424	0.1603	0.1825	0.203	0.225	0.2429	0.2654	0.2817	0.3017	0.3177	0.3338	0.3491	0.3664	0.3787	0.3871	0.4016	0.4156	0.429	0.4365	0.4477	0.4599
DBHB2ab_384_D12	Basic384_384_D12	s084	None	FALSE	FALSE	2	LB	0.1667	0.0077	0.5678	0.5601	0.0630375	2.20167		0.0229	0.0135	0.0092	0.0077	0.0085	0.0109	0.0161	0.0289	0.0452	0.0654	0.0865	0.1032	0.1244	0.1395	0.1638	0.1841	0.2071	0.2272	0.251	0.2713	0.2907	0.3084	0.3271	0.3438	0.3594	0.3752	0.3934	0.4036	0.4127	0.4254	0.4415	0.4511	0.4561	0.4639	0.4788
DBHB2ab_384_D13	Basic384_384_D13	s085	None	FALSE	FALSE	2	LB	0.1668	-0.000200003	0.5363	0.5365	0.0621375	2.63971		0.0062	0.0026	0.000799997	-3.3906e-09	-0.000200003	0.0011	0.000899997	0.0068	0.0149	0.0317	0.0467	0.0619	0.0773	0.097	0.1166	0.1402	0.1617	0.1865	0.2086	0.2279	0.2499	0.2679	0.2823	0.3002	0.3176	0.333	0.3495	0.3633	0.3732	0.3867	0.4019	0.414	0.4193	0.4285	0.4413
DBHB2ab_384_D14	Basic384_384_D14	s086	None	FALSE	FALSE	2	LB	0.165	0.0116	0.5731	0.5615	0.066975	3.42777		0.0243	0.0161	0.0127	0.0116	0.0121	0.0142	0.015	0.0207	0.0283	0.0381	0.0463	0.0595	0.0722	0.0884	0.1045	0.1216	0.1426	0.1644	0.1838	0.2062	0.2288	0.2552	0.2747	0.3002	0.3211	0.3385	0.3601	0.375	0.3876	0.4015	0.4168	0.4323	0.436	0.4488	0.465
DBHB2ab_384_D15	Basic384_384_D15	s087	None	FALSE	FALSE	2	LB	0.1659	0.00109999	0.5288	0.5277	0.0623625	2.98036		0.00649999	0.00379999	0.00229999	0.00139999	0.00109999	0.00159999	0.00199999	0.00599999	0.013	0.0229	0.0346	0.0509	0.0658	0.0815	0.1013	0.1199	0.143	0.1638	0.1895	0.2102	0.2307	0.2522	0.2672	0.2862	0.3058	0.321	0.3408	0.3541	0.3653	0.3803	0.3955	0.4084	0.4147	0.4246	0.4361
DBHB2ab_384_D16	Basic384_384_D16	s088	None	FALSE	FALSE	2	LB	0.165	0.0042	0.5551	0.5509	0.062325	2.62736		0.0099	0.0073	0.0042	0.0043	0.0058	0.0056	0.0063	0.0135	0.0188	0.0327	0.0447	0.0627	0.0815	0.1043	0.1286	0.1493	0.1693	0.1922	0.2144	0.2364	0.2586	0.2783	0.2948	0.3157	0.3351	0.3532	0.3722	0.3864	0.3944	0.4126	0.4291	0.4418	0.4447	0.4552	0.4708
DBHB2ab_384_D17	Basic384_384_D17	s089	None	FALSE	FALSE	2	LB	0.165	-0.00480001	0.4945	0.4993	0.05625	4.50578		0.000199993	-0.00100001	-0.00410001	-0.00470001	-0.00400001	-0.00410001	-0.00480001	-0.00190001	-0.000500007	0.00299999	0.00409999	0.00569999	0.0118	0.0241	0.0358	0.0517	0.0649	0.0792	0.0928	0.1085	0.1311	0.1475	0.1574	0.173	0.1922	0.212	0.2362	0.2585	0.277	0.29	0.3112	0.3234	0.3365	0.3494	0.3639
DBHB2ab_384_D18	Basic384_384_D18	s090	None	FALSE	FALSE	2	LB	0.1623	-0.00590001	0.4599	0.4658	0.052575	4.33286		-0.00110001	-0.00260001	-0.00420001	-0.00530001	-0.00470001	-0.00560001	-0.00590001	-0.00420001	-0.00440001	-0.00140001	-0.000900011	-0.00020001	0.00329999	0.0129	0.0222	0.0321	0.0453	0.0622	0.0789	0.0976	0.1205	0.1409	0.1539	0.1759	0.1869	0.2003	0.2143	0.239	0.2607	0.2746	0.2962	0.3141	0.3295	0.3413	0.3536
DBHB2ab_384_D19	Basic384_384_D19	s091	None	FALSE	FALSE	2	LB	0.1614	-0.00590001	0.3921	0.398	0.04605	6.10641		-0.00070001	-0.00270001	-0.00470001	-0.00530001	-0.00520001	-0.00510001	-0.00590001	-0.00390001	-0.00410001	-0.00190001	-0.00230001	-0.00330001	-0.00340001	0.00039999	0.00249999	0.00539999	0.00969999	0.0186	0.0265	0.0353	0.0523	0.0616	0.0663	0.078	0.0866	0.0977	0.1081	0.1224	0.1383	0.144	0.1628	0.1828	0.2041	0.2127	0.2325
DBHB2ab_384_D20	Basic384_384_D20	s092	None	FALSE	FALSE	2	LB	0.1599	-0.00839999	0.2523	0.2607	0.0424125	10.4954		-0.00339999	-0.00529999	-0.00699999	-0.00739999	-0.00629999	-0.00719999	-0.00839999	-0.00609999	-0.00759999	-0.00489999	-0.00479999	-0.00699999	-0.00779999	-0.00479999	-0.00459999	-0.00469999	-0.00449999	-0.00199999	-0.00329999	-0.00439999	-0.000399993	0.000700007	0.00130001	0.00430001	0.00790001	0.0112	0.015	0.0196	0.0226	0.0278	0.0327	0.0399	0.0423	0.0439	0.0515
DBHB2ab_384_D21	Basic384_384_D21	s093	None	FALSE	FALSE	2	LB	0.1618	-0.0055	0.4162	0.4217	0.0556875	6.8651		-0.000200004	-0.0028	-0.0042	-0.0049	-0.0044	-0.0043	-0.0055	-0.0028	-0.0048	-0.0027	-0.0034	-0.0031	-0.0033	-0.001	0.000499996	0.0023	0.004	0.0092	0.0141	0.02	0.033	0.0436	0.0515	0.0637	0.0745	0.0858	0.0998	0.1154	0.1328	0.1498	0.1693	0.1898	0.2062	0.2245	0.2507
DBHB2ab_384_D22	Basic384_384_D22	s094	None	FALSE	FALSE	2	LB	0.1585	-0.007	0.2675	0.2745	0.0352875	9.04463		-0.0014	-0.0032	-0.0046	-0.0055	-0.0052	-0.0056	-0.007	-0.0051	-0.0065	-0.0038	-0.0052	-0.0057	-0.0063	-0.003	-0.0027	-0.0027	-0.003	-0.0011	-0.0013	-0.0017	0.0028	0.0057	0.0063	0.0126	0.0179	0.0233	0.0301	0.0377	0.0421	0.0475	0.0513	0.0597	0.0698	0.0725	0.0779
DBHB2ab_384_D23	Basic384_384_D23	s095	None	FALSE	FALSE	2	LB	0.1603	-0.00930001	-0.00180001	0.0075	0.000150004	6.33333		-0.00180001	-0.00480001	-0.00670001	-0.00720001	-0.00730001	-0.00630001	-0.00890001	-0.00640001	-0.00740001	-0.00590001	-0.00690001	-0.00750001	-0.00860001	-0.00710001	-0.00660001	-0.00690001	-0.00850001	-0.00590001	-0.00650001	-0.00930001	-0.00510001	-0.00690001	-0.00770001	-0.00650001	-0.00690001	-0.00750001	-0.00680001	-0.00520001	-0.00840001	-0.00740001	-0.00660001	-0.00530001	-0.00530001	-0.00740001	-0.00550001
DBHB2ab_384_D24	Basic384_384_D24	s096	None	FALSE	TRUE	1	LB	0.1552	0.00559999	0.0137	0.0081	0.0018375	2.73469		0.0115	0.00799999	0.00559999	0.00869999	0.00859999	0.00959999	0.00579999	0.00779999	0.00659999	0.00829999	0.00669999	0.0101	0.00969999	0.00809999	0.0107	0.00889999	0.0109	0.0119	0.013	0.00989999	0.0102	0.00999999	0.00949999	0.0123	0.0114	0.0127	0.0122	0.0119	0.00719999	0.0118	0.0112	0.0128	0.0136	0.00879999	0.0137
DBHB2ab_384_E1	Basic384_384_E1	s097	None	FALSE	TRUE	1	LB	0.1675	-0.0072	0.2819	0.2891	0.0516375	10.8373		-0.0012	-0.0038	-0.0043	-0.0051	-0.0053	-0.0058	-0.0068	-0.0055	-0.0059	-0.0042	-0.0036	-0.0059	-0.0057	-0.0054	-0.0044	-0.0054	-0.0057	-0.0036	-0.0051	-0.0072	-0.0046	-0.0047	-0.0045	-0.0042	-0.0016	-0.0021	-0.0031	-0.000300003	0.0014	0.0048	0.0076	0.0123	0.0179	0.0239	0.0361
DBHB2ab_384_E2	Basic384_384_E2	s098	None	FALSE	FALSE	2	LB	0.1632	0.00129999	0.506	0.5047	0.063375	4.43984		0.00359999	0.00459999	0.00489999	0.00299999	0.00299999	0.00269999	0.00129999	0.00389999	0.00269999	0.00529999	0.00849999	0.00989999	0.0149	0.0238	0.0336	0.0433	0.0568	0.0763	0.0936	0.1152	0.1419	0.1648	0.1842	0.2058	0.2259	0.2456	0.2624	0.2842	0.3008	0.3168	0.333	0.3484	0.3607	0.3714	0.3877
DBHB2ab_384_E3	Basic384_384_E3	s099	None	FALSE	FALSE	2	LB	0.163	0.0418	0.6146	0.5728	0.0593625	2.06359		0.1107	0.0485	0.0418	0.0437	0.0515	0.0528	0.06	0.0688	0.0684	0.0848	0.1135	0.1386	0.1563	0.1708	0.1926	0.2114	0.2359	0.2585	0.2788	0.2923	0.3146	0.3344	0.3513	0.3693	0.3868	0.4031	0.4143	0.4347	0.4462	0.4567	0.4735	0.4825	0.495	0.5029	0.5196
DBHB2ab_384_E4	Basic384_384_E4	s100	None	FALSE	FALSE	2	LB	0.1637	0.0276	0.6059	0.5783	0.0667125	2.37193		0.059	0.0337	0.029	0.0276	0.0309	0.0379	0.0529	0.0614	0.0707	0.081	0.0979	0.1142	0.132	0.1514	0.1751	0.1986	0.2226	0.2474	0.2708	0.285	0.3074	0.3293	0.3477	0.3658	0.3868	0.4005	0.4118	0.4306	0.4421	0.4575	0.4679	0.477	0.4864	0.497	0.5132
DBHB2ab_384_E5	Basic384_384_E5	s101	None	FALSE	FALSE	2	LB	0.1625	0.0626	0.5844	0.5218	0.0460875	1.21969		0.1175	0.0749	0.0651	0.0626	0.0665	0.0716	0.0841	0.1111	0.1323	0.1536	0.1689	0.1844	0.1966	0.2061	0.2256	0.2395	0.2597	0.2765	0.2977	0.3086	0.3264	0.3484	0.3639	0.3778	0.3979	0.4088	0.4189	0.4349	0.4459	0.4608	0.4681	0.4785	0.4843	0.4931	0.5085
DBHB2ab_384_E6	Basic384_384_E6	s102	None	FALSE	FALSE	2	LB	0.1633	0.0796	0.6142	0.5346	0.05175	1.32464		0.1114	0.0907	0.0836	0.0796	0.0837	0.0921	0.1133	0.1332	0.1544	0.1698	0.1897	0.2087	0.2234	0.2353	0.254	0.2677	0.2885	0.3078	0.3261	0.3393	0.3581	0.3812	0.3957	0.4116	0.4274	0.4404	0.4488	0.4621	0.4737	0.4856	0.4984	0.5062	0.5137	0.5245	0.5351
DBHB2ab_384_E7	Basic384_384_E7	s103	None	FALSE	FALSE	2	LB	0.1632	0.0552	0.6102	0.555	0.0607125	1.99794		0.0909	0.0608	0.0552	0.0561	0.058	0.0628	0.0746	0.0919	0.0983	0.1132	0.1328	0.1521	0.1725	0.1904	0.2174	0.2351	0.2577	0.2808	0.3009	0.3146	0.3344	0.3587	0.3754	0.3901	0.4084	0.4207	0.4342	0.447	0.4594	0.4713	0.483	0.4931	0.5	0.5114	0.5235
DBHB2ab_384_E8	Basic384_384_E8	s104	None	FALSE	FALSE	2	LB	0.1634	0.112	0.6682	0.5562	0.057825	1.16429		0.1568	0.1325	0.1207	0.112	0.1238	0.1505	0.1809	0.1946	0.2083	0.22	0.2395	0.2567	0.2752	0.3	0.3274	0.3488	0.3718	0.3889	0.4033	0.4127	0.4301	0.4492	0.4631	0.4754	0.4904	0.4995	0.5113	0.5236	0.5337	0.5453	0.5548	0.5661	0.5699	0.5779	0.5867
DBHB2ab_384_E9	Basic384_384_E9	s105	None	FALSE	FALSE	2	LB	0.1671	0.1393	0.6831	0.5438	0.0543	0.554328		0.1763	0.1523	0.1456	0.1393	0.1516	0.1752	0.2057	0.2347	0.2543	0.2744	0.2932	0.3083	0.3258	0.3405	0.361	0.3795	0.3982	0.4148	0.4287	0.4375	0.4528	0.473	0.4879	0.4969	0.5116	0.5171	0.5308	0.5386	0.5476	0.561	0.5706	0.5782	0.5836	0.5952	0.6046
DBHB2ab_384_E10	Basic384_384_E10	s106	None	FALSE	FALSE	2	LB	0.1648	0.0566	0.6656	0.609	0.062625	0.324152		0.107	0.0682	0.0603	0.0566	0.0587	0.0719	0.1041	0.1469	0.1852	0.2158	0.2411	0.2679	0.2868	0.2999	0.3207	0.3363	0.3522	0.3656	0.3846	0.3939	0.4131	0.4312	0.4456	0.4566	0.4715	0.4794	0.4918	0.5024	0.5126	0.5268	0.5359	0.5432	0.551	0.5604	0.5717
DBHB2ab_384_E11	Basic384_384_E11	s107	None	FALSE	FALSE	2	LB	0.166	0.0928	0.634	0.5412	0.04755	0.645636		0.1516	0.0956	0.0928	0.0997	0.0953	0.1023	0.1377	0.1744	0.1931	0.2097	0.2206	0.2373	0.2523	0.2648	0.2855	0.3015	0.3199	0.3356	0.3535	0.3642	0.383	0.4019	0.4197	0.4311	0.449	0.4584	0.4704	0.4804	0.4916	0.5044	0.5117	0.5207	0.5266	0.5381	0.5495
DBHB2ab_384_E12	Basic384_384_E12	s108	None	FALSE	FALSE	2	LB	0.1662	0.0433	0.6027	0.5594	0.0507375	0.542991		0.0943	0.053	0.0466	0.0433	0.0469	0.0565	0.0972	0.1362	0.1582	0.1699	0.186	0.1995	0.2187	0.236	0.2553	0.2739	0.2935	0.3097	0.3265	0.3388	0.3549	0.3723	0.3882	0.4024	0.4159	0.4226	0.4359	0.4477	0.4552	0.4676	0.476	0.4853	0.493	0.5002	0.5114
DBHB2ab_384_E13	Basic384_384_E13	s109	None	FALSE	FALSE	2	LB	0.1675	0.0282	0.5966	0.5684	0.05475	0.956165		0.0662	0.0336	0.0293	0.0294	0.0282	0.0303	0.0595	0.1055	0.1313	0.1464	0.1616	0.1796	0.1963	0.2131	0.2333	0.2536	0.2744	0.2924	0.309	0.3216	0.3358	0.3538	0.3682	0.3803	0.3969	0.4054	0.4166	0.429	0.4393	0.4505	0.4621	0.474	0.4786	0.4902	0.4995
DBHB2ab_384_E14	Basic384_384_E14	s110	None	FALSE	FALSE	2	LB	0.1667	0.0254	0.5954	0.57	0.048375	0.1323		0.0366	0.0305	0.0276	0.0254	0.0269	0.0393	0.0708	0.115	0.1486	0.1678	0.1827	0.1984	0.2125	0.2284	0.2425	0.2604	0.2776	0.2965	0.3114	0.3241	0.3406	0.3593	0.3727	0.3857	0.4022	0.4126	0.4254	0.437	0.4469	0.4592	0.4671	0.4805	0.483	0.495	0.5049
DBHB2ab_384_E15	Basic384_384_E15	s111	None	FALSE	FALSE	2	LB	0.168	0.0248	0.5963	0.5715	0.0459	0.0610017		0.0351	0.0266	0.0251	0.0248	0.0299	0.0419	0.0745	0.1167	0.1491	0.1643	0.1773	0.1934	0.2056	0.223	0.2353	0.2525	0.2715	0.2909	0.3081	0.3229	0.3404	0.3593	0.3743	0.3898	0.4032	0.4126	0.4268	0.4405	0.4502	0.4633	0.4735	0.4853	0.4902	0.5014	0.5122
DBHB2ab_384_E16	Basic384_384_E16	s112	None	FALSE	FALSE	2	LB	0.1654	0.0315	0.611	0.5795	0.0550875	0.732471		0.0463	0.0349	0.0319	0.0315	0.0331	0.0492	0.0835	0.111	0.1384	0.1564	0.1761	0.1934	0.2115	0.2302	0.2476	0.2654	0.2853	0.3038	0.3215	0.3348	0.3499	0.3735	0.3874	0.4044	0.42	0.4285	0.4445	0.4593	0.464	0.4781	0.488	0.4973	0.5039	0.5161	0.5267
DBHB2ab_384_E17	Basic384_384_E17	s113	None	FALSE	FALSE	2	LB	0.1654	0.0073	0.57	0.5627	0.07275	2.94914		0.0104	0.01	0.0086	0.0087	0.0073	0.01	0.0127	0.0213	0.0317	0.0409	0.0519	0.0694	0.0866	0.109	0.1271	0.1495	0.1742	0.205	0.2336	0.2571	0.282	0.303	0.3225	0.3405	0.3558	0.3672	0.3829	0.3935	0.4041	0.4189	0.4271	0.4398	0.4494	0.4588	0.4677
DBHB2ab_384_E18	Basic384_384_E18	s114	None	FALSE	FALSE	2	LB	0.1627	0.0232	0.5987	0.5755	0.0502875	0.576933		0.0252	0.0241	0.0232	0.0253	0.0265	0.0342	0.06	0.098	0.129	0.1482	0.1673	0.1819	0.1936	0.2121	0.2258	0.2417	0.2637	0.2823	0.2994	0.3165	0.3383	0.3544	0.3708	0.3908	0.404	0.4161	0.4308	0.4447	0.4539	0.4662	0.4756	0.4892	0.5005	0.5072	0.5158
DBHB2ab_384_E19	Basic384_384_E19	s115	None	FALSE	FALSE	2	LB	0.1618	0.00140001	0.5411	0.5397	0.061425	3.07733		0.00500001	0.00400001	0.00300001	0.00330001	0.00140001	0.00340001	0.00180001	0.00690001	0.013	0.023	0.0376	0.0499	0.0666	0.0853	0.0981	0.1148	0.134	0.1567	0.1784	0.2014	0.2225	0.2416	0.2585	0.2786	0.2939	0.3084	0.3225	0.3397	0.3507	0.3647	0.3788	0.3948	0.4067	0.4186	0.429
DBHB2ab_384_E20	Basic384_384_E20	s116	None	FALSE	FALSE	2	LB	0.1608	-0.0019	0.5304	0.5323	0.062775	4.01951		0.000699998	0.0013	0.000699998	0.0012	-0.0019	-0.000100002	-0.0011	0.0014	-0.000100002	0.0031	0.0049	0.0096	0.0154	0.0319	0.0434	0.0594	0.0774	0.0971	0.1149	0.1371	0.1639	0.1852	0.2075	0.2335	0.2498	0.2645	0.2873	0.3052	0.3165	0.3342	0.3436	0.3612	0.3776	0.389	0.3989
DBHB2ab_384_E21	Basic384_384_E21	s117	None	FALSE	FALSE	2	LB	0.1615	-0.00600001	0.523	0.529	0.06555	4.37147		-0.00170001	-0.00350001	-0.00510001	-0.00350001	-0.00540001	-0.00370001	-0.00600001	-0.00390001	-0.00450001	-0.00320001	-0.00150001	0.00259999	0.00989999	0.0204	0.0338	0.0493	0.0659	0.0847	0.1029	0.1198	0.1435	0.1686	0.1897	0.21	0.2352	0.2529	0.2719	0.2946	0.3097	0.3273	0.3431	0.3601	0.3752	0.3858	0.4002
DBHB2ab_384_E22	Basic384_384_E22	s118	None	FALSE	FALSE	2	LB	0.1602	-0.0079	0.4797	0.4876	0.0588375	5.48184		-0.0028	-0.0049	-0.0061	-0.0049	-0.0065	-0.0059	-0.0079	-0.0052	-0.0064	-0.005	-0.0048	-0.0049	-0.0042	-0.0024	-0.0005	0.004	0.011	0.0217	0.0326	0.0445	0.062	0.0781	0.0971	0.1187	0.1376	0.1564	0.1768	0.1991	0.2153	0.2372	0.2568	0.2756	0.2964	0.3103	0.3263
DBHB2ab_384_E23	Basic384_384_E23	s119	None	FALSE	FALSE	2	LB	0.1591	-0.0072	0.4141	0.4213	0.0518625	6.79031		-0.0027	-0.0044	-0.0056	-0.0053	-0.0072	-0.0061	-0.0064	-0.0058	-0.0069	-0.0058	-0.0044	-0.0055	-0.0059	-0.0039	-0.0034	-0.0015	0.0021	0.0082	0.0165	0.0269	0.0448	0.0518	0.0635	0.0766	0.0817	0.0944	0.1072	0.1187	0.1266	0.1459	0.1551	0.1792	0.2013	0.2139	0.2316
DBHB2ab_384_E24	Basic384_384_E24	s120	None	FALSE	TRUE	1	LB	0.1515	-0.009	0.5472	0.5562	0.0737625	5.82766		-0.0027	-0.0057	-0.0069	-0.007	-0.009	-0.0082	-0.0081	-0.0073	-0.0083	-0.0066	-0.0056	-0.0061	-0.0072	-0.004	-0.0022	0.0023	0.01	0.0199	0.0336	0.0476	0.0661	0.0847	0.103	0.1238	0.1424	0.1665	0.1936	0.225	0.2506	0.2806	0.2988	0.3205	0.342	0.3571	0.3738
DBHB2ab_384_F1	Basic384_384_F1	s121	None	FALSE	TRUE	1	LB	0.175	0.00320001	0.5423	0.5391	0.0620625	3.78671		0.0285	0.00750001	0.00510001	0.00320001	0.00370001	0.00370001	0.00510001	0.00670001	0.00800001	0.0131	0.017	0.025	0.0354	0.0475	0.0596	0.0744	0.0936	0.1156	0.1402	0.1566	0.1785	0.2054	0.2242	0.244	0.2693	0.2864	0.3016	0.3221	0.3405	0.3493	0.3665	0.3859	0.3975	0.4126	0.4319
DBHB2ab_384_F2	Basic384_384_F2	s122	None	FALSE	FALSE	2	LB	0.1664	0.000799999	0.5306	0.5298	0.0574875	2.70711		0.015	0.0088	0.0045	0.0044	0.0045	0.0031	0.000799999	0.0038	0.0111	0.0226	0.0327	0.0484	0.0677	0.0918	0.1133	0.1386	0.1596	0.1769	0.1901	0.2062	0.2299	0.2475	0.2666	0.2871	0.3016	0.3179	0.3354	0.3476	0.3621	0.3751	0.3893	0.4035	0.4141	0.4207	0.4362
DBHB2ab_384_F3	Basic384_384_F3	s123	None	FALSE	FALSE	2	LB	0.1633	0.009	0.5489	0.5399	0.058575	2.40632		0.0338	0.0147	0.0101	0.009	0.0092	0.0106	0.0192	0.032	0.0469	0.0613	0.075	0.0864	0.1048	0.1225	0.1375	0.159	0.1769	0.201	0.2195	0.2363	0.257	0.2781	0.2937	0.31	0.3299	0.3434	0.3578	0.3695	0.387	0.3947	0.4067	0.4196	0.4265	0.4403	0.4533
DBHB2ab_384_F4	Basic384_384_F4	s124	None	FALSE	FALSE	2	LB	0.1617	0.0046	0.5614	0.5568	0.055575	2.20243		0.0459	0.0191	0.0131	0.0095	0.0046	0.0109	0.0237	0.0374	0.0512	0.0731	0.0862	0.093	0.1077	0.1211	0.1363	0.1561	0.1745	0.1956	0.214	0.2296	0.2527	0.2714	0.2853	0.3052	0.3227	0.3376	0.354	0.3652	0.3829	0.3926	0.4051	0.4217	0.4273	0.4406	0.4555
DBHB2ab_384_F5	Basic384_384_F5	s125	None	FALSE	FALSE	2	LB	0.1612	0.0172	0.5984	0.5812	0.0626625	2.2689		0.0593	0.0256	0.0192	0.0172	0.0189	0.026	0.0462	0.0629	0.0766	0.0896	0.1012	0.1125	0.13	0.1487	0.162	0.182	0.2044	0.2275	0.251	0.2692	0.2953	0.3154	0.3291	0.3543	0.3694	0.3841	0.3988	0.4122	0.428	0.4367	0.4492	0.4644	0.4677	0.4835	0.4968
DBHB2ab_384_F6	Basic384_384_F6	s126	None	FALSE	FALSE	2	LB	0.1616	0.0272	0.5734	0.5462	0.0612375	1.95795		0.0627	0.0339	0.0272	0.0276	0.0298	0.0388	0.0546	0.0695	0.085	0.1007	0.1123	0.1315	0.1482	0.1706	0.1887	0.2118	0.2339	0.2543	0.2731	0.288	0.3115	0.3321	0.3438	0.3638	0.3771	0.3899	0.4	0.411	0.4263	0.4331	0.4429	0.4567	0.4599	0.4742	0.4827
DBHB2ab_384_F7	Basic384_384_F7	s127	None	FALSE	FALSE	2	LB	0.1639	0.0215	0.5797	0.5582	0.0592125	2.1045		0.0669	0.0281	0.022	0.0215	0.0223	0.0305	0.0462	0.0592	0.0753	0.0944	0.107	0.118	0.1347	0.155	0.1709	0.1936	0.215	0.2367	0.2572	0.2719	0.2965	0.3177	0.3313	0.3515	0.3685	0.3801	0.3949	0.4097	0.422	0.4306	0.4412	0.4572	0.4586	0.4748	0.4846
DBHB2ab_384_F8	Basic384_384_F8	s128	None	FALSE	FALSE	2	LB	0.1646	0.0274	0.616	0.5886	0.0535875	0.810823		0.0737	0.039	0.0291	0.0274	0.0307	0.0493	0.0837	0.1099	0.1358	0.1609	0.173	0.1856	0.1983	0.2201	0.2342	0.2554	0.2787	0.3001	0.3235	0.3357	0.3626	0.381	0.3968	0.4144	0.4318	0.446	0.4589	0.4713	0.4825	0.4915	0.5024	0.5146	0.515	0.5295	0.5382
DBHB2ab_384_F9	Basic384_384_F9	s129	None	FALSE	FALSE	2	LB	0.1647	0.0406	0.6023	0.5617	0.0562875	1.25094		0.0879	0.0515	0.044	0.0406	0.0439	0.0541	0.0784	0.0985	0.1141	0.1428	0.1622	0.1742	0.1923	0.2141	0.2277	0.2521	0.2728	0.2929	0.313	0.3267	0.3495	0.3672	0.3784	0.397	0.4128	0.4248	0.4397	0.4514	0.4627	0.4703	0.4806	0.4952	0.4947	0.512	0.5181
DBHB2ab_384_F10	Basic384_384_F10	s130	None	FALSE	FALSE	2	LB	0.1681	0.0147	0.6068	0.5921	0.05505	1.08538		0.0452	0.0249	0.0181	0.0147	0.0165	0.0271	0.0514	0.0834	0.1053	0.1302	0.144	0.158	0.175	0.1935	0.2118	0.2353	0.256	0.277	0.2946	0.3096	0.3323	0.3478	0.3584	0.3784	0.3936	0.4043	0.4184	0.4292	0.4418	0.449	0.4588	0.4732	0.4772	0.4929	0.503
DBHB2ab_384_F11	Basic384_384_F11	s131	None	FALSE	FALSE	2	LB	0.163	0.0339	0.6455	0.6116	0.0720375	1.75412		0.0606	0.0397	0.0342	0.0339	0.0358	0.0457	0.0596	0.0822	0.1052	0.1323	0.1519	0.1708	0.1974	0.2197	0.2487	0.28	0.3016	0.3244	0.3415	0.3565	0.3776	0.3914	0.4028	0.423	0.4349	0.449	0.4634	0.4733	0.4844	0.496	0.505	0.5173	0.5216	0.535	0.542
DBHB2ab_384_F12	Basic384_384_F12	s132	None	FALSE	FALSE	2	LB	0.1664	0.00849999	0.5758	0.5673	0.05175	0.853141		0.0244	0.0135	0.0109	0.00849999	0.0105	0.0164	0.0346	0.0648	0.0942	0.1219	0.1407	0.1541	0.1729	0.1886	0.2051	0.2245	0.2416	0.2599	0.2768	0.2924	0.3084	0.3286	0.3404	0.3555	0.3719	0.3826	0.3942	0.4058	0.4155	0.4253	0.4347	0.4473	0.4514	0.4634	0.4717
DBHB2ab_384_F13	Basic384_384_F13	s133	None	FALSE	FALSE	2	LB	0.1648	0.00229999	0.5435	0.5412	0.0581625	2.19385		0.0113	0.00519999	0.00349999	0.00229999	0.00259999	0.00399999	0.0122	0.0255	0.0395	0.0588	0.0725	0.0868	0.1061	0.1236	0.1399	0.1631	0.1849	0.2058	0.2226	0.2406	0.2612	0.2829	0.2962	0.3156	0.3317	0.3469	0.3587	0.3709	0.3819	0.3905	0.4005	0.4129	0.4157	0.4291	0.4405
DBHB2ab_384_F14	Basic384_384_F14	s134	None	FALSE	FALSE	2	LB	0.1687	0.00490001	0.5557	0.5508	0.0505875	1.10131		0.0192	0.0119	0.00900001	0.00700001	0.00490001	0.0132	0.0335	0.0598	0.0789	0.1057	0.1226	0.1377	0.1528	0.1684	0.1816	0.2019	0.2218	0.2406	0.2564	0.272	0.2926	0.3119	0.3238	0.3404	0.3571	0.3702	0.3835	0.3942	0.4056	0.4152	0.4247	0.4354	0.4398	0.4509	0.4596
DBHB2ab_384_F15	Basic384_384_F15	s135	None	FALSE	FALSE	2	LB	0.1664	0.000400007	0.5706	0.5702	0.0525	1.47619		0.00700001	0.00200001	0.00120001	0.000500007	0.000400007	0.00350001	0.0189	0.0461	0.0711	0.0931	0.1074	0.1194	0.1341	0.1504	0.1658	0.1873	0.2104	0.2331	0.2494	0.2693	0.2901	0.3119	0.3239	0.3408	0.3588	0.3736	0.3843	0.3997	0.4115	0.421	0.4326	0.4444	0.4493	0.4606	0.4718
DBHB2ab_384_F16	Basic384_384_F16	s136	None	FALSE	FALSE	2	LB	0.1655	0.0046	0.5488	0.5442	0.0518625	1.65678		0.012	0.008	0.0065	0.0046	0.0052	0.0101	0.0226	0.0395	0.0594	0.0798	0.0959	0.1085	0.1283	0.1441	0.1607	0.1798	0.2006	0.218	0.2342	0.253	0.273	0.2927	0.3047	0.3238	0.3391	0.355	0.3665	0.382	0.3916	0.4059	0.4181	0.4277	0.4333	0.4454	0.4545
DBHB2ab_384_F17	Basic384_384_F17	s137	None	FALSE	FALSE	2	LB	0.1637	0.0035	0.5521	0.5486	0.056475	2.17043		0.0076	0.0046	0.0041	0.0035	0.0036	0.0046	0.0105	0.0233	0.0388	0.065	0.0851	0.0954	0.1126	0.1284	0.144	0.1633	0.1831	0.2084	0.2268	0.246	0.2671	0.2877	0.3019	0.3186	0.3361	0.3542	0.3639	0.3802	0.3897	0.4035	0.4138	0.424	0.4297	0.4437	0.4539
DBHB2ab_384_F18	Basic384_384_F18	s138	None	FALSE	FALSE	2	LB	0.1643	0.0064	0.5521	0.5457	0.0597375	2.33187		0.0107	0.0064	0.0074	0.0072	0.0065	0.0085	0.0128	0.0239	0.036	0.0571	0.0777	0.0913	0.1092	0.1285	0.1461	0.1658	0.1857	0.2084	0.2273	0.2468	0.2685	0.2871	0.3058	0.3209	0.3413	0.3585	0.3668	0.3816	0.3958	0.4075	0.4198	0.4312	0.4383	0.4514	0.4595
DBHB2ab_384_F19	Basic384_384_F19	s139	None	FALSE	FALSE	2	LB	0.1635	0.0046	0.5614	0.5568	0.0513375	1.61432		0.0078	0.0073	0.0055	0.0048	0.0046	0.0081	0.0153	0.0375	0.0587	0.0824	0.1022	0.1143	0.1295	0.1466	0.1613	0.1811	0.1983	0.2228	0.2391	0.2597	0.2793	0.2988	0.3132	0.3351	0.3512	0.3694	0.3785	0.3937	0.4089	0.4218	0.4346	0.4493	0.4542	0.4689	0.4786
DBHB2ab_384_F20	Basic384_384_F20	s140	None	FALSE	FALSE	2	LB	0.163	0.0208	0.5137	0.4929	0.0596625	4.24094		0.0217	0.0217	0.0221	0.0208	0.0213	0.0227	0.0222	0.0242	0.0256	0.0346	0.0363	0.0389	0.0414	0.0486	0.0559	0.0736	0.0897	0.1121	0.1273	0.1462	0.1684	0.191	0.2053	0.2288	0.2529	0.2724	0.2864	0.306	0.3262	0.3396	0.355	0.3722	0.3804	0.3954	0.4075
DBHB2ab_384_F21	Basic384_384_F21	s141	None	FALSE	FALSE	2	LB	0.1607	-0.0062	0.3303	0.3365	0.0520125	7.99976		-0.0017	-0.0043	-0.004	-0.0052	-0.0047	-0.0056	-0.0055	-0.005	-0.0062	-0.0029	-0.0029	-0.0028	-0.0032	-0.000600001	0.0011	0.0023	0.0053	0.0108	0.0119	0.0176	0.0272	0.0356	0.0444	0.0562	0.0564	0.0651	0.0699	0.0691	0.0747	0.0846	0.095	0.1072	0.1209	0.1295	0.1531
DBHB2ab_384_F22	Basic384_384_F22	s142	None	FALSE	FALSE	2	LB	0.1608	-0.0045	0.4488	0.4533	0.0522375	5.13472		-0.0017	-0.0037	-0.0033	-0.004	-0.0042	-0.0045	-0.0036	-0.0038	-0.0042	-0.002	-0.0019	-0.0015	-0.000300002	0.0043	0.0091	0.0165	0.0257	0.0382	0.0464	0.0623	0.0824	0.1026	0.1167	0.1337	0.1474	0.1666	0.18	0.1945	0.2145	0.2349	0.256	0.2731	0.2878	0.3058	0.323
DBHB2ab_384_F23	Basic384_384_F23	s143	None	FALSE	FALSE	2	LB	0.1602	-0.005	0.4923	0.4973	0.061575	3.9732		-0.0016	-0.0039	-0.0027	-0.0045	-0.005	-0.0046	-0.0044	-0.0035	-0.0048	-0.0036	-0.000499995	0.0027	0.0094	0.0209	0.032	0.0459	0.0618	0.0809	0.098	0.1235	0.1535	0.1762	0.2019	0.2181	0.2247	0.2437	0.2622	0.2779	0.2931	0.3144	0.33	0.3431	0.3565	0.3669	0.3795
DBHB2ab_384_F24	Basic384_384_F24	s144	None	FALSE	TRUE	1	LB	0.1545	-0.00189999	0.548	0.5499	0.0662625	3.96076		0.00160001	-9.99875e-05	-0.00129999	-0.000899987	-0.00189999	-0.00169999	-0.00149999	-0.000599987	-0.00169999	-0.000699987	0.00280001	0.011	0.0208	0.038	0.0537	0.0737	0.092	0.1074	0.1247	0.1509	0.1774	0.1984	0.2241	0.2521	0.2687	0.2907	0.3069	0.3243	0.3363	0.3556	0.3714	0.3852	0.403	0.4139	0.4277
DBHB2ab_384_G1	Basic384_384_G1	s145	None	FALSE	TRUE	1	LB	0.1656	0.0675	0.6299	0.5624	0.0614625	2.08704		0.0965	0.0721	0.0693	0.0675	0.0748	0.0876	0.1012	0.114	0.1257	0.1398	0.1498	0.1677	0.1837	0.2069	0.2257	0.2473	0.2673	0.2875	0.308	0.3251	0.3489	0.3708	0.3896	0.4074	0.4266	0.4402	0.4548	0.47	0.4828	0.4938	0.5054	0.5213	0.5333	0.5424	0.5577
DBHB2ab_384_G2	Basic384_384_G2	s146	None	FALSE	FALSE	2	LB	0.1614	0.1088	0.6178	0.509	0.044475	1.41653		0.1929	0.1271	0.1188	0.1088	0.1217	0.1276	0.135	0.1394	0.1484	0.1643	0.1772	0.1982	0.2161	0.2399	0.2543	0.2696	0.283	0.291	0.3022	0.3125	0.3347	0.3566	0.3736	0.3907	0.4043	0.4161	0.4298	0.4464	0.4585	0.4712	0.485	0.4988	0.5111	0.5244	0.536
DBHB2ab_384_G3	Basic384_384_G3	s147	None	FALSE	FALSE	2	LB	0.1614	0.0257	0.5672	0.5415	0.05715	2.40682		0.0514	0.0334	0.0276	0.0257	0.0271	0.0367	0.049	0.0606	0.0723	0.0895	0.0977	0.1048	0.1183	0.1363	0.1525	0.1734	0.194	0.2128	0.2337	0.2501	0.2755	0.2936	0.3118	0.3258	0.3442	0.3584	0.3731	0.3845	0.3981	0.4094	0.4195	0.4321	0.446	0.4571	0.4684
DBHB2ab_384_G4	Basic384_384_G4	s148	None	FALSE	FALSE	2	LB	0.1612	0.0405	0.5885	0.548	0.06105	2.27191		0.0651	0.0466	0.0426	0.0405	0.0446	0.0542	0.0681	0.0835	0.1014	0.1208	0.1285	0.1411	0.1564	0.1737	0.1861	0.2084	0.2281	0.2473	0.2681	0.2856	0.3115	0.3271	0.3489	0.3658	0.3852	0.3974	0.4122	0.4237	0.4343	0.446	0.4563	0.4671	0.4793	0.4916	0.5007
DBHB2ab_384_G5	Basic384_384_G5	s149	None	FALSE	FALSE	2	LB	0.166	0.0321	0.5638	0.5317	0.062325	2.33213		0.1059	0.052	0.0414	0.0321	0.0361	0.0489	0.0659	0.0765	0.0843	0.0939	0.106	0.1177	0.1366	0.1554	0.172	0.1946	0.218	0.2388	0.2607	0.2772	0.3012	0.3209	0.3382	0.3529	0.3687	0.3815	0.3949	0.4054	0.4149	0.4251	0.4357	0.4449	0.4567	0.4659	0.4753
DBHB2ab_384_G6	Basic384_384_G6	s150	None	FALSE	FALSE	2	LB	0.1608	0.0648	0.6076	0.5428	0.0618375	1.90338		0.1335	0.0861	0.0731	0.0648	0.071	0.0854	0.1082	0.116	0.1286	0.1432	0.157	0.1728	0.1882	0.215	0.2315	0.2541	0.2769	0.2938	0.3139	0.3297	0.3531	0.3725	0.3899	0.4056	0.4232	0.4327	0.4446	0.4549	0.4674	0.4762	0.4833	0.4952	0.5071	0.5162	0.5241
DBHB2ab_384_G7	Basic384_384_G7	s151	None	FALSE	FALSE	2	LB	0.1611	0.0858	0.6018	0.516	0.053625	1.68205		0.1357	0.0982	0.0922	0.0858	0.0946	0.1177	0.1277	0.1361	0.1506	0.1678	0.1796	0.1948	0.2103	0.2288	0.2422	0.2631	0.2816	0.2995	0.3171	0.3343	0.3533	0.3719	0.3884	0.4021	0.4205	0.428	0.4442	0.4553	0.462	0.4739	0.4827	0.4925	0.5046	0.5107	0.5188
DBHB2ab_384_G8	Basic384_384_G8	s152	None	FALSE	FALSE	2	LB	0.1643	0.0181	0.5952	0.5771	0.072525	2.32334		0.0521	0.0229	0.019	0.0181	0.0186	0.0249	0.0326	0.0395	0.0499	0.0706	0.0878	0.1077	0.1303	0.1621	0.1843	0.2124	0.2364	0.2575	0.2818	0.3008	0.3237	0.3425	0.3632	0.3792	0.3982	0.4122	0.4249	0.437	0.4446	0.4556	0.4659	0.4762	0.4883	0.497	0.5059
DBHB2ab_384_G9	Basic384_384_G9	s153	None	FALSE	FALSE	2	LB	0.1625	0.1015	0.6583	0.5568	0.0529125	0.35176		0.1896	0.1325	0.1211	0.1015	0.1111	0.1396	0.1802	0.2084	0.2312	0.2522	0.266	0.2769	0.2945	0.3138	0.331	0.3495	0.3695	0.3865	0.4043	0.4199	0.4382	0.452	0.4683	0.4824	0.4961	0.5067	0.5177	0.5221	0.5287	0.5382	0.5449	0.5583	0.5669	0.5774	0.5824
DBHB2ab_384_G10	Basic384_384_G10	s154	None	FALSE	FALSE	2	LB	0.1638	0.1027	0.6528	0.5501	0.0432	-0.430556		0.1544	0.1176	0.1095	0.1027	0.1248	0.169	0.2171	0.2328	0.2431	0.2598	0.2677	0.2797	0.2964	0.3165	0.3291	0.348	0.3672	0.3817	0.4024	0.4158	0.4344	0.4486	0.4644	0.4752	0.4929	0.4994	0.5129	0.5228	0.5266	0.5386	0.5435	0.5592	0.5662	0.5707	0.5749
DBHB2ab_384_G11	Basic384_384_G11	s155	None	FALSE	FALSE	2	LB	0.1661	0.0599	0.586	0.5261	0.03735	0.568942		0.0764	0.0682	0.0623	0.0599	0.0657	0.0944	0.1299	0.1461	0.1482	0.16	0.1648	0.1756	0.1908	0.2116	0.2259	0.2457	0.2672	0.2814	0.3016	0.317	0.3337	0.3475	0.3639	0.3741	0.391	0.3995	0.4155	0.4246	0.4327	0.4439	0.4528	0.4667	0.4746	0.4768	0.4875
DBHB2ab_384_G12	Basic384_384_G12	s156	None	FALSE	FALSE	2	LB	0.164	0.0604	0.6471	0.5867	0.05085	-0.319568		0.0811	0.0604	0.0633	0.0612	0.0642	0.1046	0.1567	0.1945	0.217	0.2358	0.2484	0.2631	0.2789	0.2999	0.3148	0.3301	0.3474	0.3626	0.3827	0.3965	0.4135	0.4294	0.446	0.4587	0.4759	0.4833	0.4933	0.5035	0.5091	0.5228	0.53	0.5443	0.5516	0.5562	0.5627
DBHB2ab_384_G13	Basic384_384_G13	s157	None	FALSE	FALSE	2	LB	0.1654	0.0329	0.5866	0.5537	0.0638625	1.84341		0.0542	0.038	0.037	0.033	0.0329	0.0372	0.0503	0.0675	0.0865	0.1067	0.123	0.1419	0.1659	0.1924	0.2132	0.2348	0.2555	0.2742	0.2933	0.3117	0.3307	0.348	0.3615	0.378	0.3913	0.4001	0.4119	0.4232	0.4304	0.4412	0.4494	0.4651	0.4703	0.479	0.4854
DBHB2ab_384_G14	Basic384_384_G14	s158	None	FALSE	FALSE	2	LB	0.1834	0.0249	0.6071	0.5822	0.0610875	1.05177		0.055	0.0325	0.0303	0.0262	0.0249	0.0418	0.0737	0.1041	0.1238	0.1526	0.1681	0.1872	0.205	0.2297	0.2473	0.2671	0.2867	0.3044	0.3234	0.3379	0.3561	0.373	0.3895	0.4009	0.4168	0.4247	0.4362	0.4478	0.4541	0.4664	0.4749	0.4895	0.495	0.5044	0.5121
DBHB2ab_384_G15	Basic384_384_G15	s159	None	FALSE	FALSE	2	LB	0.1643	0.0244	0.606	0.5816	0.0558	1.22222		0.0361	0.0315	0.0363	0.0379	0.0355	0.0244	0.0442	0.0797	0.1082	0.1282	0.1424	0.157	0.1732	0.198	0.2154	0.2382	0.2569	0.277	0.2983	0.3163	0.3384	0.3572	0.3747	0.3866	0.4033	0.4122	0.4269	0.4389	0.445	0.4575	0.4669	0.481	0.4895	0.496	0.5047
DBHB2ab_384_G16	Basic384_384_G16	s160	None	FALSE	FALSE	2	LB	0.164	0.0106	0.5709	0.5603	0.0489375	1.02912		0.0136	0.0123	0.0116	0.0106	0.0119	0.0225	0.0458	0.0771	0.0971	0.1144	0.1265	0.1375	0.1526	0.1723	0.1908	0.2074	0.2271	0.2449	0.2643	0.2821	0.3019	0.3177	0.3358	0.3494	0.3681	0.3767	0.3915	0.4032	0.4118	0.4264	0.4341	0.4503	0.4592	0.4645	0.4749
DBHB2ab_384_G17	Basic384_384_G17	s161	None	FALSE	FALSE	2	LB	0.1639	0.0099	0.5658	0.5559	0.0508875	1.20093		0.0099	0.0109	0.0107	0.0111	0.0116	0.0214	0.0392	0.0686	0.0879	0.1076	0.1242	0.135	0.1517	0.1693	0.1855	0.2049	0.2229	0.2433	0.2605	0.2778	0.2986	0.3142	0.3313	0.3452	0.3626	0.3768	0.3885	0.3999	0.4093	0.425	0.4339	0.4469	0.4579	0.4632	0.4723
DBHB2ab_384_G18	Basic384_384_G18	s162	None	FALSE	FALSE	2	LB	0.1637	0.0212	0.5799	0.5587	0.0598125	2.07356		0.0255	0.0242	0.0237	0.0212	0.0213	0.0267	0.0367	0.0508	0.0694	0.089	0.1042	0.1209	0.1372	0.1583	0.1763	0.1984	0.2216	0.2445	0.2637	0.2832	0.3022	0.3199	0.3364	0.3523	0.3686	0.3822	0.3946	0.4057	0.4149	0.4273	0.437	0.4524	0.4627	0.4666	0.4758
DBHB2ab_384_G19	Basic384_384_G19	s163	None	FALSE	FALSE	2	LB	0.161	0.007	0.5658	0.5588	0.051	1.49804		0.0079	0.008	0.0081	0.007	0.0081	0.015	0.0302	0.0522	0.0743	0.0931	0.1068	0.1174	0.1315	0.1516	0.1668	0.1854	0.2058	0.2291	0.2489	0.2669	0.289	0.3074	0.3249	0.3418	0.3588	0.3749	0.3859	0.3998	0.4113	0.4253	0.4344	0.4494	0.4596	0.4646	0.474
DBHB2ab_384_G20	Basic384_384_G20	s164	None	FALSE	FALSE	2	LB	0.1609	-0.00219999	0.5463	0.5485	0.06	2.44167		-0.000299993	-0.000399993	-0.00109999	-0.00219999	0.000100008	0.00350001	0.0105	0.0226	0.0371	0.0535	0.0684	0.0768	0.0907	0.1083	0.1259	0.148	0.1685	0.1899	0.2142	0.2313	0.2559	0.2742	0.2958	0.308	0.3283	0.3454	0.3621	0.3782	0.3853	0.4018	0.4127	0.427	0.4387	0.4413	0.4527
DBHB2ab_384_G21	Basic384_384_G21	s165	None	FALSE	FALSE	2	LB	0.1602	-0.00650001	0.5304	0.5369	0.0585375	3.44971		-0.00230001	-0.00310001	-0.00390001	-0.00430001	-0.00540001	-0.00650001	-0.00560001	-0.00480001	-0.00220001	0.00289999	0.0127	0.0246	0.041	0.059	0.0735	0.0895	0.1056	0.1244	0.1429	0.1623	0.1879	0.2072	0.227	0.2456	0.2652	0.2818	0.2953	0.3139	0.3244	0.3391	0.3524	0.3673	0.3821	0.3899	0.4048
DBHB2ab_384_G22	Basic384_384_G22	s166	None	FALSE	FALSE	2	LB	0.1585	-0.00319999	0.5136	0.5168	0.05415	3.75623		0.000100005	-0.000799994	-0.00179999	-0.00209999	-0.00319999	-0.00299999	-0.00249999	-0.00129999	-0.00229999	-0.000199995	0.00330001	0.00490001	0.0123	0.0266	0.0399	0.0546	0.0685	0.0838	0.1029	0.1202	0.1455	0.1646	0.1862	0.2046	0.2266	0.2456	0.2607	0.2794	0.2899	0.3068	0.3225	0.3368	0.3521	0.3596	0.3726
DBHB2ab_384_G23	Basic384_384_G23	s167	None	FALSE	FALSE	2	LB	0.1584	-0.0037	0.4571	0.4608	0.054975	5.4311		9.9997e-05	-0.0025	-0.002	-0.0036	-0.003	-0.0035	-0.0037	-0.0022	-0.0032	-0.0025	-0.0022	-0.003	-0.0028	0.0012	0.0047	0.0105	0.0186	0.0321	0.0456	0.0577	0.0765	0.0908	0.1076	0.1219	0.1412	0.1571	0.1732	0.1925	0.2059	0.2284	0.2479	0.2685	0.2892	0.3033	0.3209
DBHB2ab_384_G24	Basic384_384_G24	s168	None	FALSE	TRUE	1	LB	0.1578	-0.007	0.4954	0.5024	0.06225	5.87711		-0.0015	-0.0034	-0.0043	-0.0053	-0.0052	-0.007	-0.0059	-0.0047	-0.0049	-0.0039	-0.0026	-0.0036	-0.0037	0.000300001	0.004	0.0094	0.0168	0.0275	0.0406	0.052	0.0672	0.079	0.0922	0.106	0.1217	0.1397	0.1593	0.1814	0.2021	0.2274	0.2482	0.2704	0.2943	0.312	0.3312
DBHB2ab_384_H1	Basic384_384_H1	s169	None	FALSE	TRUE	1	LB	0.1646	-0.000100002	0.5432	0.5433	0.0629625	3.76156		0.0128	0.0048	0.0023	0.000799998	0.000599998	-0.000100002	0.000799998	0.0039	0.0046	0.007	0.0141	0.0189	0.0269	0.0428	0.0585	0.0745	0.0963	0.1182	0.1359	0.1568	0.1853	0.2038	0.2246	0.2478	0.2708	0.2861	0.3022	0.32	0.3362	0.3551	0.3672	0.3856	0.4036	0.411	0.4223
DBHB2ab_384_H2	Basic384_384_H2	s170	None	FALSE	FALSE	2	LB	0.1593	0.1248	0.6324	0.5076	0.051375	2.19124		0.2563	0.1457	0.1252	0.1284	0.1248	0.1315	0.1348	0.1503	0.161	0.1668	0.1867	0.1955	0.2099	0.2306	0.2491	0.2682	0.2843	0.3048	0.3199	0.3376	0.3621	0.3754	0.3877	0.4052	0.4216	0.4357	0.451	0.4674	0.4809	0.502	0.5093	0.5236	0.537	0.5439	0.5539
DBHB2ab_384_H3	Basic384_384_H3	s171	None	FALSE	FALSE	2	LB	0.1603	0.0171	0.5549	0.5378	0.0555375	1.63426		0.0607	0.0247	0.0193	0.0171	0.018	0.022	0.0395	0.0602	0.0765	0.0931	0.1142	0.1296	0.1459	0.167	0.1816	0.2011	0.2193	0.2412	0.2607	0.2748	0.302	0.3163	0.3323	0.3498	0.3674	0.3786	0.3908	0.4039	0.4138	0.4317	0.4373	0.4496	0.4621	0.4664	0.4715
DBHB2ab_384_H4	Basic384_384_H4	s172	None	FALSE	FALSE	2	LB	0.1625	0.0189	0.5678	0.5489	0.0457125	1.34509		0.0924	0.0403	0.0319	0.0282	0.0189	0.0212	0.0336	0.0581	0.0847	0.1034	0.1196	0.1277	0.14	0.1555	0.1701	0.1867	0.2056	0.2253	0.2437	0.2592	0.2826	0.295	0.3109	0.3279	0.3436	0.3557	0.3689	0.3794	0.3898	0.4095	0.4155	0.4316	0.4438	0.4496	0.4582
DBHB2ab_384_H5	Basic384_384_H5	s173	None	FALSE	FALSE	2	LB	0.1609	0.0136	0.5427	0.5291	0.056025	2.10397		0.0516	0.0221	0.0145	0.0147	0.0136	0.0244	0.0339	0.0496	0.068	0.0795	0.0986	0.1074	0.124	0.1432	0.1584	0.1744	0.1933	0.2132	0.2333	0.2503	0.2759	0.2926	0.3115	0.3286	0.346	0.3608	0.3712	0.3826	0.3936	0.4076	0.415	0.4281	0.4397	0.4437	0.4505
DBHB2ab_384_H6	Basic384_384_H6	s174	None	FALSE	FALSE	2	LB	0.16	0.0258	0.5455	0.5197	0.06345	2.77069		0.0413	0.0285	0.0258	0.0258	0.0263	0.0304	0.0344	0.0419	0.0493	0.0575	0.0688	0.082	0.0978	0.12	0.143	0.1628	0.1875	0.2088	0.2307	0.2512	0.2744	0.2933	0.3122	0.328	0.3464	0.3554	0.3728	0.3803	0.3905	0.4038	0.4121	0.4254	0.4337	0.4393	0.4489
DBHB2ab_384_H7	Basic384_384_H7	s175	None	FALSE	FALSE	2	LB	0.1588	0.0603	0.5934	0.5331	0.042525	0.272781		0.1205	0.077	0.0673	0.0623	0.0603	0.0836	0.1185	0.1448	0.1654	0.1784	0.1962	0.2063	0.2188	0.2355	0.2505	0.2619	0.2788	0.2951	0.3106	0.3289	0.3516	0.3655	0.379	0.3948	0.41	0.4186	0.4314	0.4399	0.4532	0.4672	0.4726	0.4879	0.4988	0.5004	0.5103
DBHB2ab_384_H8	Basic384_384_H8	s176	None	FALSE	FALSE	2	LB	0.1604	0.04	0.5729	0.5329	0.0669	2.36472		0.0649	0.0449	0.0411	0.04	0.0409	0.0511	0.0629	0.0769	0.0907	0.1007	0.1197	0.1345	0.151	0.1758	0.1969	0.2185	0.2386	0.2624	0.2823	0.3037	0.3294	0.3459	0.3637	0.3815	0.3973	0.4093	0.4245	0.4314	0.4397	0.455	0.4605	0.4743	0.4822	0.4862	0.4961
DBHB2ab_384_H9	Basic384_384_H9	s177	None	FALSE	FALSE	2	LB	0.1616	0.0395	0.5982	0.5587	0.065475	1.87323		0.0604	0.0439	0.0398	0.0395	0.041	0.0494	0.0632	0.08	0.0991	0.1138	0.1333	0.1493	0.1717	0.2026	0.2224	0.2443	0.2632	0.2865	0.3079	0.3258	0.3505	0.3674	0.3865	0.3999	0.4148	0.4242	0.4408	0.4507	0.4591	0.4738	0.4808	0.4933	0.5064	0.512	0.5163
DBHB2ab_384_H10	Basic384_384_H10	s178	None	FALSE	FALSE	2	LB	0.1618	0.0668	0.6238	0.557	0.0595125	1.21067		0.1017	0.0784	0.0703	0.0668	0.068	0.0846	0.111	0.1391	0.1623	0.1796	0.1983	0.215	0.2328	0.2568	0.2777	0.2989	0.321	0.3377	0.359	0.3772	0.4003	0.4117	0.4279	0.4421	0.4562	0.4602	0.4774	0.4849	0.4928	0.5115	0.5132	0.5286	0.5399	0.541	0.5475
DBHB2ab_384_H11	Basic384_384_H11	s179	None	FALSE	FALSE	2	LB	0.1637	0.0293	0.5684	0.5391	0.0631875	2.14125		0.052	0.0361	0.0323	0.0293	0.0302	0.0373	0.0531	0.0707	0.087	0.0976	0.1142	0.1268	0.1441	0.167	0.1875	0.21	0.231	0.2507	0.2716	0.2895	0.3126	0.3271	0.3453	0.3599	0.3777	0.3865	0.4013	0.4086	0.4171	0.4351	0.4406	0.4534	0.4625	0.4651	0.4754
DBHB2ab_384_H12	Basic384_384_H12	s180	None	FALSE	FALSE	2	LB	0.1619	0.0154	0.5601	0.5447	0.04755	0.899054		0.0333	0.0261	0.0241	0.0225	0.0216	0.0154	0.038	0.0703	0.1023	0.1183	0.138	0.1486	0.1641	0.1787	0.1956	0.2074	0.2271	0.2451	0.2619	0.284	0.3027	0.3166	0.334	0.3469	0.3617	0.3701	0.3845	0.3913	0.4013	0.4167	0.4215	0.4346	0.4449	0.4459	0.4543
DBHB2ab_384_H13	Basic384_384_H13	s181	None	FALSE	FALSE	2	LB	0.1623	0.0116	0.5673	0.5557	0.060825	1.98685		0.0197	0.0157	0.018	0.0178	0.0132	0.0116	0.0252	0.0429	0.0617	0.0772	0.0948	0.1092	0.1308	0.1525	0.1746	0.1918	0.2145	0.2374	0.257	0.2779	0.3021	0.3197	0.335	0.35	0.3671	0.3733	0.3894	0.3986	0.4063	0.4253	0.4304	0.4425	0.4514	0.453	0.461
DBHB2ab_384_H14	Basic384_384_H14	s182	None	FALSE	FALSE	2	LB	0.1667	0.0062	0.5709	0.5647	0.0579375	1.94628		0.0189	0.0156	0.0153	0.0165	0.0106	0.0062	0.0235	0.0465	0.0643	0.0751	0.0929	0.1052	0.1218	0.1445	0.1614	0.1831	0.2046	0.2296	0.2507	0.2717	0.2951	0.3137	0.3321	0.3461	0.3662	0.3765	0.3906	0.4007	0.4123	0.427	0.4349	0.4454	0.4575	0.4592	0.4661
DBHB2ab_384_H15	Basic384_384_H15	s183	None	FALSE	FALSE	2	LB	0.1663	0.0072	0.5203	0.5131	0.06	2.835		0.0159	0.0114	0.0096	0.0079	0.0072	0.0096	0.015	0.0248	0.0355	0.0435	0.0569	0.0676	0.0813	0.0986	0.1169	0.1346	0.1539	0.1774	0.1946	0.2171	0.2401	0.2594	0.277	0.2946	0.3117	0.3225	0.337	0.3477	0.3553	0.3708	0.3792	0.3877	0.401	0.4038	0.4114
DBHB2ab_384_H16	Basic384_384_H16	s184	None	FALSE	FALSE	2	LB	0.1637	0.0034	0.5218	0.5184	0.059325	2.7303		0.0079	0.0056	0.0046	0.0034	0.004	0.0047	0.0088	0.0157	0.0234	0.0344	0.0524	0.0648	0.0807	0.1018	0.1188	0.1361	0.1542	0.1776	0.1948	0.2177	0.2408	0.26	0.2761	0.2931	0.3106	0.3225	0.338	0.3503	0.3581	0.3734	0.3828	0.391	0.401	0.4076	0.4166
DBHB2ab_384_H17	Basic384_384_H17	s185	None	FALSE	FALSE	2	LB	0.1627	0.00560001	0.565	0.5594	0.0529125	1.5476		0.0158	0.0127	0.0119	0.00760001	0.00560001	0.0152	0.0373	0.0612	0.079	0.0928	0.1092	0.1189	0.1344	0.153	0.1719	0.1905	0.2108	0.2339	0.252	0.2735	0.2962	0.3154	0.3306	0.3465	0.3649	0.377	0.3916	0.4038	0.41	0.4288	0.4362	0.4454	0.4545	0.4618	0.469
DBHB2ab_384_H18	Basic384_384_H18	s186	None	FALSE	FALSE	2	LB	0.1615	0.0159	0.6147	0.5988	0.0555	1.58198		0.0204	0.0283	0.0296	0.0286	0.0207	0.0159	0.0493	0.0852	0.0997	0.1116	0.1281	0.1401	0.1538	0.1686	0.1885	0.2091	0.2326	0.2596	0.281	0.3026	0.3248	0.3445	0.3617	0.3817	0.4016	0.4187	0.4354	0.4474	0.4562	0.4757	0.4848	0.4927	0.5039	0.5078	0.5159
DBHB2ab_384_H19	Basic384_384_H19	s187	None	FALSE	FALSE	2	LB	0.1595	-0.00210001	0.5453	0.5474	0.062175	2.59871		0.000799994	0.000399994	-0.000500006	-0.00210001	-0.00200001	0.00179999	0.0121	0.0242	0.0368	0.0504	0.0643	0.0771	0.0905	0.1084	0.1265	0.1422	0.1631	0.1871	0.2063	0.2301	0.2527	0.2722	0.289	0.308	0.329	0.3432	0.3586	0.3736	0.382	0.4005	0.4116	0.4214	0.4329	0.4387	0.4497
DBHB2ab_384_H20	Basic384_384_H20	s188	None	FALSE	FALSE	2	LB	0.1616	0.0029	0.5225	0.5196	0.0553125	2.62395		0.004	0.0048	0.0048	0.0029	0.0034	0.0055	0.013	0.0228	0.0337	0.0449	0.0602	0.0748	0.0863	0.1019	0.116	0.1316	0.149	0.1712	0.1884	0.2095	0.2288	0.2494	0.2663	0.2881	0.3061	0.3223	0.3338	0.3488	0.3588	0.3737	0.3892	0.4001	0.4089	0.4153	0.4259
DBHB2ab_384_H21	Basic384_384_H21	s189	None	FALSE	FALSE	2	LB	0.1573	-0.0026	0.541	0.5436	0.0656625	3.15953		0.0023	0.0016	0.000800001	-0.0014	-0.002	-0.0026	0.0024	0.0084	0.0168	0.0294	0.0434	0.0532	0.0658	0.0826	0.0972	0.1158	0.1375	0.1623	0.1826	0.2058	0.2293	0.252	0.27	0.2909	0.311	0.3291	0.3433	0.3615	0.3724	0.3872	0.4036	0.4145	0.4252	0.4326	0.4449
DBHB2ab_384_H22	Basic384_384_H22	s190	None	FALSE	FALSE	2	LB	0.1589	-0.00369999	0.501	0.5047	0.060675	4.10836		0.000900012	-0.00139999	-0.00149999	-0.00309999	-0.00359999	-0.00369999	-0.00299999	-0.00229999	-0.00189999	0.000800012	0.00640001	0.00930001	0.0175	0.0309	0.043	0.0577	0.0716	0.0926	0.1095	0.1298	0.1519	0.1733	0.1911	0.2122	0.2347	0.2546	0.2683	0.2916	0.305	0.3223	0.3388	0.3514	0.3647	0.3737	0.3871
DBHB2ab_384_H23	Basic384_384_H23	s191	None	FALSE	FALSE	2	LB	0.1565	-0.0027	0.4506	0.4533	0.05535	5.68744		0.000999999	-0.000300001	-0.000800001	-0.0024	-0.002	-0.0027	-0.002	-0.001	-0.0024	-0.000500001	0.000899999	-0.000400001	-0.001	0.0024	0.0054	0.0103	0.0176	0.0295	0.0402	0.0524	0.0689	0.0839	0.0972	0.1139	0.1294	0.1465	0.1622	0.1825	0.1975	0.2248	0.2448	0.2657	0.2861	0.2999	0.3157
DBHB2ab_384_H24	Basic384_384_H24	s192	None	FALSE	TRUE	1	LB	0.1517	-0.00590001	0.559	0.5649	0.0610875	3.82464		-0.000600011	-0.00130001	-0.00220001	-0.00440001	-0.00480001	-0.00590001	-0.00540001	-0.00410001	-0.00350001	0.00179999	0.00919999	0.0154	0.0268	0.044	0.061	0.0762	0.0913	0.109	0.13	0.1482	0.1712	0.1901	0.2084	0.2288	0.2495	0.2723	0.2904	0.3111	0.3247	0.3441	0.3638	0.3802	0.3956	0.4086	0.4248
DBHB2ab_384_I1	Basic384_384_I1	s193	None	FALSE	TRUE	1	LB	0.1631	0.0024	0.5596	0.5572	0.0651	3.56836		0.0292	0.0101	0.0042	0.0025	0.0024	0.0028	0.0031	0.0068	0.0085	0.0131	0.0214	0.0323	0.0455	0.0626	0.0768	0.0963	0.1147	0.1381	0.161	0.1824	0.2089	0.2268	0.2494	0.2699	0.2883	0.307	0.3233	0.3436	0.3522	0.374	0.3834	0.4072	0.4205	0.4247	0.439
DBHB2ab_384_I2	Basic384_384_I2	s194	None	FALSE	FALSE	2	LB	0.16	0.1014	0.6254	0.524	0.06045	2.25889		0.2145	0.1304	0.1084	0.105	0.1014	0.1175	0.1405	0.152	0.1539	0.1664	0.1795	0.1964	0.2088	0.2271	0.2469	0.2695	0.2869	0.3074	0.3285	0.3441	0.3703	0.3883	0.403	0.4215	0.4363	0.4505	0.463	0.4782	0.4831	0.504	0.508	0.5269	0.5378	0.5369	0.5489
DBHB2ab_384_I3	Basic384_384_I3	s195	None	FALSE	FALSE	2	LB	0.1589	0.1614	0.6544	0.493	0.04695	1.75186		0.2671	0.197	0.1636	0.1614	0.1657	0.1824	0.1958	0.2119	0.215	0.2298	0.2361	0.2551	0.2626	0.2826	0.2949	0.3212	0.3386	0.355	0.3754	0.3841	0.4059	0.4161	0.4204	0.4286	0.4384	0.4515	0.4621	0.4783	0.4852	0.5063	0.5142	0.5297	0.5406	0.5448	0.5573
DBHB2ab_384_I4	Basic384_384_I4	s196	None	FALSE	FALSE	2	LB	0.1606	0.0727	0.5692	0.4965	0.0556125	2.15734		0.1157	0.089	0.073	0.0727	0.0784	0.0954	0.1089	0.1236	0.1305	0.1432	0.1507	0.168	0.1781	0.1949	0.2067	0.2292	0.2475	0.2638	0.2864	0.3008	0.3251	0.3391	0.355	0.3678	0.3792	0.3929	0.4058	0.4176	0.4207	0.4424	0.4473	0.4601	0.4687	0.4708	0.4813
DBHB2ab_384_I5	Basic384_384_I5	s197	None	FALSE	FALSE	2	LB	0.1601	0.0597	0.6287	0.569	0.0627375	2.1584		0.1192	0.0781	0.0611	0.0597	0.065	0.0806	0.0899	0.1074	0.1128	0.1254	0.1384	0.155	0.1705	0.1917	0.2083	0.2371	0.2572	0.2798	0.3025	0.3196	0.3445	0.359	0.3764	0.3945	0.4073	0.4254	0.4353	0.4525	0.4555	0.4777	0.4834	0.502	0.5127	0.5135	0.5233
DBHB2ab_384_I6	Basic384_384_I6	s198	None	FALSE	FALSE	2	LB	0.1607	0.1246	0.6273	0.5027	0.040725	0.459791		0.1861	0.1529	0.1297	0.1246	0.1358	0.1639	0.1903	0.2128	0.2167	0.2287	0.2379	0.2552	0.2662	0.2849	0.2996	0.3214	0.3403	0.357	0.3729	0.3894	0.4114	0.425	0.439	0.45	0.4613	0.4747	0.4845	0.4944	0.5008	0.518	0.5247	0.5365	0.5432	0.5466	0.5541
DBHB2ab_384_I7	Basic384_384_I7	s199	None	FALSE	FALSE	2	LB	0.1639	0.0395	0.5888	0.5493	0.0676125	2.11647		0.0516	0.0439	0.0395	0.0409	0.0444	0.0532	0.0665	0.081	0.089	0.1017	0.1194	0.1364	0.1539	0.1815	0.2075	0.2353	0.257	0.2798	0.2955	0.311	0.3342	0.3498	0.3651	0.3809	0.3938	0.4081	0.4195	0.4357	0.4399	0.4556	0.4651	0.4739	0.4826	0.4896	0.5004
DBHB2ab_384_I8	Basic384_384_I8	s200	None	FALSE	FALSE	2	LB	0.1631	0.0548	0.6108	0.556	0.062325	2.01003		0.0685	0.061	0.0558	0.0548	0.0588	0.0668	0.0784	0.1007	0.1133	0.1266	0.1395	0.1602	0.1749	0.1996	0.2158	0.2458	0.269	0.2928	0.3133	0.3295	0.3526	0.3655	0.3824	0.3952	0.4063	0.4196	0.4338	0.451	0.4533	0.4713	0.4821	0.4957	0.5034	0.5076	0.5189
DBHB2ab_384_I9	Basic384_384_I9	s201	None	FALSE	FALSE	2	LB	0.163	0.0412	0.5943	0.5531	0.0691125	2.18774		0.0805	0.0537	0.042	0.0412	0.049	0.0595	0.0678	0.0819	0.0898	0.1038	0.1202	0.1417	0.1603	0.1872	0.2035	0.2352	0.2586	0.2791	0.3018	0.3206	0.3446	0.3627	0.3813	0.3971	0.4056	0.4214	0.4359	0.4509	0.4543	0.4694	0.4772	0.4875	0.4956	0.5027	0.5108
DBHB2ab_384_I10	Basic384_384_I10	s202	None	FALSE	FALSE	2	LB	0.1613	0.1003	0.6213	0.521	0.0468	1.01709		0.1443	0.1162	0.1014	0.1003	0.1086	0.1369	0.1616	0.1856	0.1875	0.2046	0.2117	0.2296	0.2399	0.2577	0.2718	0.2933	0.3123	0.3262	0.3508	0.3652	0.3881	0.3999	0.4189	0.4332	0.44	0.4504	0.4658	0.4815	0.4817	0.4953	0.504	0.5169	0.5248	0.5263	0.5382
DBHB2ab_384_I11	Basic384_384_I11	s203	None	FALSE	FALSE	2	LB	0.168	0.0713	0.5809	0.5096	0.0553125	2.16429		0.1091	0.0883	0.0749	0.0713	0.0784	0.0951	0.1059	0.1186	0.1279	0.1351	0.1443	0.158	0.1701	0.1905	0.2042	0.2255	0.2458	0.2648	0.2838	0.3019	0.3231	0.3395	0.3547	0.373	0.3814	0.3942	0.4101	0.4213	0.4295	0.4422	0.4517	0.4618	0.4703	0.4777	0.4875
DBHB2ab_384_I12	Basic384_384_I12	s204	None	FALSE	FALSE	2	LB	0.1625	0.1135	0.6714	0.5579	0.0496125	0.371126		0.1333	0.1303	0.1196	0.1135	0.1231	0.1536	0.1905	0.215	0.2277	0.2444	0.2591	0.277	0.2937	0.3119	0.3247	0.3473	0.3675	0.3837	0.4022	0.4212	0.4407	0.4546	0.4719	0.4841	0.4873	0.5004	0.5133	0.525	0.5284	0.541	0.5472	0.5589	0.5656	0.5677	0.578
DBHB2ab_384_I13	Basic384_384_I13	s205	None	FALSE	FALSE	2	LB	0.1622	0.0471	0.5791	0.532	0.05385	1.72238		0.0541	0.0525	0.0484	0.0471	0.0515	0.073	0.0952	0.1112	0.1185	0.1274	0.1368	0.1526	0.1673	0.1855	0.1993	0.2209	0.2407	0.2591	0.2765	0.2954	0.3144	0.3319	0.3473	0.3645	0.3716	0.3883	0.4056	0.4224	0.4299	0.4428	0.453	0.4668	0.4722	0.4762	0.4875
DBHB2ab_384_I14	Basic384_384_I14	s206	None	FALSE	FALSE	2	LB	0.1637	0.0399	0.5367	0.4968	0.055725	2.44818		0.0514	0.0456	0.0399	0.0402	0.0429	0.0509	0.0557	0.065	0.0696	0.0797	0.0893	0.1036	0.1177	0.1375	0.1534	0.176	0.1973	0.2151	0.2373	0.2564	0.2765	0.2923	0.3109	0.3246	0.335	0.3477	0.3646	0.3781	0.3825	0.3942	0.4036	0.4159	0.4215	0.4258	0.4368
DBHB2ab_384_I15	Basic384_384_I15	s207	None	FALSE	FALSE	2	LB	0.1629	0.0219	0.5878	0.5659	0.056775	1.43417		0.0272	0.0265	0.022	0.0219	0.0228	0.0324	0.0422	0.067	0.0904	0.1139	0.1323	0.1521	0.1684	0.1865	0.2037	0.2258	0.2459	0.2653	0.2809	0.2983	0.3191	0.3395	0.353	0.3679	0.3796	0.3929	0.4109	0.4238	0.4321	0.4417	0.4533	0.4682	0.4728	0.4806	0.4913
DBHB2ab_384_I16	Basic384_384_I16	s208	None	FALSE	FALSE	2	LB	0.1616	0.00420001	0.5437	0.5395	0.064275	2.46441		0.00670001	0.00550001	0.00420001	0.00420001	0.00450001	0.00560001	0.00850001	0.018	0.0268	0.0436	0.0615	0.0826	0.102	0.1233	0.1414	0.165	0.1886	0.2089	0.229	0.2517	0.2734	0.2948	0.3133	0.3306	0.3418	0.3562	0.3732	0.3866	0.3938	0.4055	0.4168	0.4303	0.4349	0.4416	0.4545
DBHB2ab_384_I17	Basic384_384_I17	s209	None	FALSE	FALSE	2	LB	0.1608	0.0384	0.5622	0.5238	0.05715	2.10586		0.0389	0.0433	0.042	0.0384	0.0403	0.0629	0.0873	0.0958	0.1017	0.1089	0.1197	0.1321	0.1474	0.1636	0.1796	0.1982	0.219	0.2413	0.2592	0.28	0.298	0.3184	0.3343	0.3506	0.3652	0.3768	0.3931	0.4053	0.4144	0.4252	0.438	0.451	0.4553	0.4635	0.4759
DBHB2ab_384_I18	Basic384_384_I18	s210	None	FALSE	FALSE	2	LB	0.16	0.0417	0.6352	0.5935	0.0659625	1.83836		0.0425	0.0481	0.0431	0.0417	0.0493	0.0714	0.0973	0.1235	0.1338	0.1453	0.1554	0.1711	0.1867	0.2029	0.2211	0.2431	0.2674	0.2912	0.3116	0.3382	0.3583	0.3823	0.4036	0.419	0.4344	0.4483	0.4674	0.4836	0.4896	0.5043	0.5125	0.5318	0.5358	0.5384	0.5528
DBHB2ab_384_I19	Basic384_384_I19	s211	None	FALSE	FALSE	2	LB	0.1597	-0.00160001	0.5382	0.5398	0.05535	2.2168		0.000799988	0.000999988	-0.000500012	-0.00160001	-0.00150001	0.00179999	0.00749999	0.0208	0.0344	0.0507	0.0674	0.0847	0.0997	0.1179	0.1326	0.1512	0.1709	0.19	0.2088	0.2264	0.2473	0.269	0.2873	0.3055	0.3246	0.337	0.3545	0.369	0.3804	0.3905	0.4022	0.4163	0.4236	0.4324	0.4466
DBHB2ab_384_I20	Basic384_384_I20	s212	None	FALSE	FALSE	2	LB	0.1588	0.0036	0.5369	0.5333	0.0579	2.35751		0.0042	0.0053	0.0067	0.0043	0.0036	0.0095	0.028	0.0491	0.0636	0.073	0.0837	0.0947	0.1085	0.1257	0.1419	0.1591	0.1787	0.2	0.2149	0.2338	0.2534	0.2765	0.2943	0.3135	0.3334	0.3435	0.3612	0.3749	0.3866	0.3967	0.4098	0.4247	0.4292	0.4394	0.4511
DBHB2ab_384_I21	Basic384_384_I21	s213	None	FALSE	FALSE	2	LB	0.1573	0.00140001	0.5265	0.5251	0.0525375	3.34166		0.00430001	0.00380001	0.00300001	0.00300001	0.00140001	0.00140001	0.00230001	0.00610001	0.00620001	0.0101	0.0182	0.0239	0.0343	0.0474	0.0653	0.0881	0.113	0.1388	0.1466	0.1596	0.1749	0.1936	0.21	0.2339	0.2602	0.2789	0.2998	0.3191	0.337	0.3522	0.3663	0.3823	0.3924	0.4087	0.4253
DBHB2ab_384_I22	Basic384_384_I22	s214	None	FALSE	FALSE	2	LB	0.1558	-0.000200003	0.5103	0.5105	0.0606	4.07261		0.0022	0.002	0.000599997	0.000799997	0.000799997	-0.000200003	0.0015	0.0046	0.0051	0.0063	0.0126	0.0171	0.0257	0.0349	0.0472	0.0613	0.0812	0.1046	0.1208	0.1411	0.16	0.1854	0.1974	0.2176	0.2425	0.2574	0.2824	0.2969	0.3209	0.3365	0.3539	0.3678	0.3805	0.3967	0.4119
DBHB2ab_384_I23	Basic384_384_I23	s215	None	FALSE	FALSE	2	LB	0.1568	-0.00300001	0.4907	0.4937	0.05805	5.74332		9.9994e-05	-0.000600006	-0.00260001	-0.00220001	-0.00300001	-0.00240001	-0.00260001	-0.000600006	-0.00120001	-0.00110001	0.000399994	-0.00160001	0.00129999	0.00549999	0.0122	0.0214	0.0312	0.0439	0.0573	0.0727	0.0865	0.1029	0.1133	0.127	0.1437	0.1528	0.1714	0.1842	0.2059	0.2234	0.2413	0.264	0.2828	0.3022	0.3253
DBHB2ab_384_I24	Basic384_384_I24	s216	None	FALSE	TRUE	1	LB	0.1549	-0.00560001	0.5311	0.5367	0.0612375	4.47602		-0.00100001	-0.00240001	-0.00320001	-0.00440001	-0.00480001	-0.00560001	-0.00550001	-0.00340001	-0.00440001	-0.00420001	-0.00110001	-5.58794e-09	0.00659999	0.0141	0.0263	0.0383	0.0521	0.0692	0.0868	0.1039	0.1266	0.1482	0.1739	0.1921	0.2102	0.2283	0.2528	0.2754	0.2899	0.311	0.3275	0.3523	0.3654	0.3758	0.3942
DBHB2ab_384_J1	Basic384_384_J1	s217	None	FALSE	TRUE	1	LB	0.1632	0.0368	0.6008	0.564	0.06435	2.50117		0.0652	0.044	0.0386	0.0385	0.0368	0.044	0.0494	0.0631	0.0733	0.0865	0.0997	0.112	0.1274	0.1544	0.1796	0.1975	0.2212	0.2514	0.2621	0.2834	0.3084	0.3371	0.3535	0.3691	0.3882	0.4003	0.4146	0.433	0.4482	0.4649	0.4797	0.4895	0.4961	0.5162	0.5198
DBHB2ab_384_J2	Basic384_384_J2	s218	None	FALSE	FALSE	2	LB	0.1591	0.0839	0.5747	0.4908	0.0631875	2.40495		0.2212	0.1134	0.0926	0.0941	0.0839	0.0974	0.1067	0.1212	0.1138	0.1202	0.1366	0.1538	0.169	0.1973	0.2235	0.2412	0.2651	0.29	0.3035	0.3225	0.3457	0.3658	0.3834	0.3966	0.4162	0.4256	0.4376	0.4511	0.4608	0.4734	0.4814	0.4892	0.4931	0.506	0.5072
DBHB2ab_384_J3	Basic384_384_J3	s219	None	FALSE	FALSE	2	LB	0.1597	0.0412	0.5853	0.5441	0.0664875	2.30363		0.0479	0.0456	0.0422	0.0426	0.0412	0.0501	0.0553	0.0663	0.0757	0.0908	0.1041	0.1189	0.1341	0.1635	0.1896	0.2114	0.2362	0.2648	0.2721	0.2899	0.3151	0.3408	0.3587	0.37	0.3893	0.3999	0.4149	0.4284	0.4425	0.4571	0.4627	0.4745	0.4807	0.4968	0.4992
DBHB2ab_384_J4	Basic384_384_J4	s220	None	FALSE	FALSE	2	LB	0.163	0.0134	0.5457	0.5323	0.0575625	2.14137		0.0635	0.0245	0.0186	0.0179	0.0134	0.0184	0.0264	0.0493	0.0638	0.0793	0.0882	0.1028	0.115	0.1369	0.1611	0.1766	0.1985	0.2262	0.2363	0.2547	0.2784	0.303	0.3206	0.3301	0.3511	0.3602	0.376	0.3904	0.403	0.4177	0.422	0.4363	0.4408	0.4558	0.4604
DBHB2ab_384_J5	Basic384_384_J5	s221	None	FALSE	FALSE	2	LB	0.1589	0.0302	0.5653	0.5351	0.0444375	0.897047		0.1105	0.0557	0.0425	0.036	0.0302	0.0499	0.0742	0.1132	0.1294	0.1435	0.147	0.1556	0.1648	0.1829	0.2035	0.2138	0.2347	0.262	0.2671	0.2876	0.3078	0.3326	0.3484	0.3589	0.3797	0.3876	0.399	0.4157	0.4273	0.4399	0.4438	0.4591	0.4626	0.4754	0.4815
DBHB2ab_384_J6	Basic384_384_J6	s222	None	FALSE	FALSE	2	LB	0.1599	0.0412	0.5599	0.5187	0.05475	1.88676		0.0524	0.0484	0.0432	0.0412	0.0417	0.0633	0.093	0.1046	0.1116	0.1233	0.136	0.1502	0.1582	0.1758	0.1927	0.2062	0.2248	0.2506	0.2625	0.2807	0.3029	0.3244	0.3396	0.3543	0.3708	0.3797	0.3944	0.4107	0.4207	0.4344	0.4415	0.4537	0.4599	0.4716	0.477
DBHB2ab_384_J7	Basic384_384_J7	s223	None	FALSE	FALSE	2	LB	0.1604	0.0275	0.5695	0.542	0.056175	1.69604		0.0633	0.0345	0.0291	0.0275	0.0288	0.0521	0.0723	0.0973	0.1115	0.1221	0.134	0.1461	0.1583	0.1814	0.2017	0.2177	0.2353	0.2653	0.2708	0.288	0.3117	0.3372	0.3541	0.3675	0.3851	0.3939	0.4081	0.4232	0.4342	0.4507	0.4527	0.463	0.4697	0.486	0.4893
DBHB2ab_384_J8	Basic384_384_J8	s224	None	FALSE	FALSE	2	LB	0.1639	0.0517	0.6215	0.5698	0.051	0.684314		0.1025	0.0636	0.0604	0.0627	0.0517	0.0561	0.0793	0.1279	0.1607	0.1875	0.1992	0.2082	0.21	0.2378	0.2571	0.2708	0.293	0.3235	0.3241	0.346	0.3656	0.4003	0.4139	0.4222	0.4433	0.4466	0.4606	0.4758	0.4919	0.5023	0.5058	0.5126	0.5181	0.5385	0.541
DBHB2ab_384_J9	Basic384_384_J9	s225	None	FALSE	FALSE	2	LB	0.1604	0.0444	0.5926	0.5482	0.054075	1.56912		0.0919	0.058	0.0507	0.0482	0.0444	0.0594	0.0693	0.0918	0.1094	0.1282	0.1392	0.1494	0.1633	0.19	0.2119	0.2302	0.2536	0.2819	0.2834	0.3056	0.3267	0.3571	0.3725	0.3834	0.405	0.4116	0.4244	0.4398	0.4527	0.4657	0.4699	0.4804	0.4876	0.504	0.5076
DBHB2ab_384_J10	Basic384_384_J10	s226	None	FALSE	FALSE	2	LB	0.1629	0.0251	0.584	0.5589	0.05445	1.32323		0.0727	0.0421	0.0351	0.03	0.0251	0.0371	0.0559	0.0912	0.1133	0.1299	0.1418	0.1552	0.1667	0.189	0.212	0.2231	0.2472	0.2751	0.2783	0.2968	0.3222	0.3528	0.3687	0.3816	0.4049	0.4105	0.425	0.4365	0.4517	0.4656	0.4677	0.4756	0.4857	0.505	0.5069
DBHB2ab_384_J11	Basic384_384_J11	s227	None	FALSE	FALSE	2	LB	0.1654	0.0359	0.5886	0.5527	0.04455	0.455668		0.0749	0.0647	0.0634	0.0554	0.0359	0.0528	0.0912	0.1284	0.1494	0.1598	0.1716	0.1822	0.1938	0.2124	0.2345	0.2479	0.2682	0.2957	0.2943	0.3146	0.3326	0.3615	0.3721	0.3885	0.4097	0.4142	0.4272	0.4435	0.457	0.4693	0.4709	0.4826	0.4885	0.5042	0.5087
DBHB2ab_384_J12	Basic384_384_J12	s228	None	FALSE	FALSE	2	LB	0.1603	0.0107	0.5268	0.5161	0.0598875	2.79336		0.0283	0.0174	0.0141	0.0145	0.0107	0.0155	0.0235	0.0371	0.0453	0.0564	0.0627	0.0738	0.0867	0.1074	0.1297	0.1447	0.1664	0.1959	0.2011	0.2227	0.2464	0.2747	0.2891	0.3044	0.3267	0.3327	0.3473	0.3612	0.3744	0.3857	0.3891	0.4018	0.4106	0.4252	0.4312
DBHB2ab_384_J13	Basic384_384_J13	s229	None	FALSE	FALSE	2	LB	0.1605	0.0077	0.5551	0.5474	0.05535	1.63144		0.0155	0.0099	0.0077	0.0081	0.0079	0.0146	0.0261	0.0478	0.0648	0.0836	0.0976	0.1145	0.1304	0.1545	0.1757	0.1888	0.2109	0.2396	0.2452	0.2627	0.2866	0.3151	0.3284	0.3428	0.363	0.3674	0.3815	0.3956	0.4098	0.4207	0.4271	0.4376	0.4459	0.4609	0.4674
DBHB2ab_384_J14	Basic384_384_J14	s230	None	FALSE	FALSE	2	LB	0.1639	0.0109	0.5525	0.5416	0.052125	1.67002		0.0182	0.0136	0.0119	0.0115	0.0109	0.0159	0.0289	0.0531	0.0731	0.0893	0.1	0.1132	0.1257	0.148	0.1671	0.1821	0.2033	0.2314	0.239	0.2582	0.2829	0.3087	0.3209	0.3374	0.3579	0.3632	0.3756	0.3894	0.4049	0.4148	0.4207	0.4317	0.4402	0.4549	0.4608
DBHB2ab_384_J15	Basic384_384_J15	s231	None	FALSE	FALSE	2	LB	0.1644	0.0156	0.5912	0.5756	0.055425	1.53135		0.0431	0.0353	0.0348	0.0308	0.0156	0.0207	0.0463	0.0753	0.0979	0.1143	0.1264	0.138	0.1502	0.1709	0.1926	0.2091	0.2318	0.2621	0.2704	0.2869	0.3112	0.3374	0.35	0.3643	0.3857	0.3929	0.4078	0.4234	0.4397	0.4506	0.4564	0.468	0.4747	0.4943	0.5002
DBHB2ab_384_J16	Basic384_384_J16	s232	None	FALSE	FALSE	2	LB	0.1612	0.0133	0.531	0.5177	0.0576	2.28646		0.0153	0.0147	0.0133	0.0144	0.0148	0.0255	0.0367	0.0526	0.0652	0.0787	0.0922	0.1022	0.1141	0.1321	0.1518	0.167	0.1878	0.2129	0.2238	0.2425	0.2656	0.2895	0.3046	0.3201	0.3414	0.3492	0.3613	0.3756	0.3924	0.3972	0.4072	0.4172	0.4247	0.4413	0.4461
DBHB2ab_384_J17	Basic384_384_J17	s233	None	FALSE	FALSE	2	LB	0.1609	0.00590001	0.5516	0.5457	0.06495	2.52887		0.00890001	0.00770001	0.00650001	0.00680001	0.00590001	0.0127	0.0201	0.0326	0.0435	0.0575	0.0725	0.087	0.1012	0.1204	0.1412	0.1613	0.1846	0.2097	0.2247	0.2448	0.271	0.2936	0.311	0.3281	0.349	0.3586	0.3731	0.3885	0.4016	0.4103	0.4204	0.4331	0.44	0.4563	0.4631
DBHB2ab_384_J18	Basic384_384_J18	s234	None	FALSE	FALSE	2	LB	0.1616	-0.00119999	0.5403	0.5415	0.0632625	2.73444		0.00400001	0.00280001	0.00100001	0.000200009	-0.00119999	-0.000299991	0.00150001	0.0105	0.0175	0.0301	0.0461	0.0645	0.0828	0.1014	0.1205	0.1354	0.1553	0.1843	0.198	0.2179	0.2431	0.2701	0.2863	0.3055	0.3248	0.3363	0.3514	0.3667	0.3814	0.3912	0.4008	0.4127	0.4216	0.4365	0.4424
DBHB2ab_384_J19	Basic384_384_J19	s235	None	FALSE	FALSE	2	LB	0.1573	0.00330001	0.5281	0.5248	0.0600375	2.6142		0.00330001	0.00530001	0.00480001	0.00480001	0.00450001	0.00900001	0.0147	0.0254	0.0356	0.05	0.0644	0.0756	0.0868	0.1031	0.1232	0.1398	0.1622	0.1868	0.2043	0.2233	0.2466	0.2668	0.2847	0.3008	0.3223	0.3342	0.3468	0.364	0.3754	0.3877	0.3971	0.409	0.4171	0.4303	0.4364
DBHB2ab_384_J20	Basic384_384_J20	s236	None	FALSE	FALSE	2	LB	0.1578	-0.00230001	0.457	0.4593	0.0455625	3.84362		0.000199991	-0.000200009	-9.0804e-09	-0.000800009	-0.00150001	-0.00230001	-0.000900009	0.00169999	0.00179999	0.00509999	0.00889999	0.0144	0.0198	0.0288	0.0406	0.0548	0.0782	0.1025	0.1063	0.113	0.1304	0.146	0.1567	0.1714	0.1901	0.2081	0.2278	0.2467	0.2666	0.2806	0.2955	0.3089	0.3209	0.3373	0.3472
DBHB2ab_384_J21	Basic384_384_J21	s237	None	FALSE	FALSE	2	LB	0.1564	-0.00289999	0.4992	0.5021	0.056475	3.583		-0.00109999	-0.00179999	-0.00189999	-0.00199999	-0.00289999	-0.00279999	-0.00189999	0.00040001	0.000500011	0.00330001	0.0114	0.0174	0.027	0.0372	0.0515	0.0703	0.0927	0.1142	0.1441	0.1667	0.1834	0.1898	0.2089	0.2282	0.25	0.2781	0.2947	0.3198	0.3308	0.3497	0.364	0.3785	0.3901	0.4018	0.4144
DBHB2ab_384_J22	Basic384_384_J22	s238	None	FALSE	FALSE	2	LB	0.156	-0.0042	0.3969	0.4011	0.0489	5.78119		-0.0012	-0.0021	-0.0017	-0.0027	-0.0042	-0.0036	-0.0037	-0.0016	-0.0033	-0.0022	0.000600004	0.0013	0.0027	0.007	0.0115	0.0172	0.0257	0.0381	0.0502	0.0636	0.075	0.0764	0.0857	0.0945	0.1044	0.1169	0.1339	0.1462	0.1656	0.1811	0.1986	0.2184	0.2313	0.2465	0.2622
DBHB2ab_384_J23	Basic384_384_J23	s239	None	FALSE	FALSE	2	LB	0.1553	-0.0053	0.4806	0.4859	0.05715	4.24934		-0.0027	-0.0036	-0.0049	-0.0052	-0.0053	-0.0048	-0.005	-0.0025	-0.003	-0.0017	9.99998e-05	0.0021	0.0079	0.0177	0.0295	0.0407	0.0512	0.0694	0.0862	0.1045	0.1245	0.1473	0.1703	0.19	0.2065	0.2202	0.2378	0.2569	0.2713	0.2866	0.2981	0.3149	0.326	0.3364	0.3506
DBHB2ab_384_J24	Basic384_384_J24	s240	None	FALSE	TRUE	1	LB	0.154	-0.0055	0.5295	0.535	0.062475	3.89076		-0.000200004	-0.0028	-0.0038	-0.004	-0.005	-0.0054	-0.0055	-0.0028	-0.0032	-0.0023	0.000899996	0.0055	0.0154	0.0305	0.0436	0.0601	0.0762	0.0936	0.1179	0.142	0.164	0.1853	0.2108	0.2304	0.2528	0.2714	0.29	0.3086	0.3222	0.3375	0.3526	0.3723	0.3822	0.3942	0.4062
DBHB2ab_384_K1	Basic384_384_K1	s241	None	FALSE	TRUE	1	LB	0.1627	-0.0055	0.5259	0.5314	0.0677625	3.70946		0.000299996	-0.0019	-0.0033	-0.002	-0.0055	-0.003	-0.0042	-0.0029	-0.0034	-0.0018	0.0024	0.0133	0.0306	0.0542	0.0714	0.0869	0.1038	0.1263	0.1489	0.1723	0.2015	0.2225	0.2441	0.2676	0.2857	0.3039	0.3227	0.3416	0.3543	0.3711	0.3864	0.4004	0.4113	0.4238	0.4374
DBHB2ab_384_K2	Basic384_384_K2	s242	None	FALSE	FALSE	2	LB	0.1579	0.0147	0.5162	0.5015	0.04695	2.21938		0.0841	0.0282	0.0152	0.0183	0.0165	0.0233	0.0176	0.0147	0.0257	0.0499	0.078	0.1035	0.114	0.1296	0.1363	0.1459	0.1609	0.1789	0.1984	0.2135	0.2392	0.2528	0.2724	0.293	0.3096	0.3228	0.3394	0.3574	0.3715	0.386	0.3995	0.4108	0.421	0.4345	0.4421
DBHB2ab_384_K3	Basic384_384_K3	s243	None	FALSE	FALSE	2	LB	0.1594	0.0222	0.5609	0.5387	0.0609	2.77176		0.0614	0.034	0.0226	0.0243	0.0222	0.0284	0.0339	0.0434	0.0515	0.0637	0.0796	0.0925	0.1003	0.1248	0.1418	0.1578	0.1794	0.2003	0.2237	0.2391	0.2662	0.2807	0.3022	0.3202	0.3338	0.3491	0.3652	0.3822	0.3956	0.4102	0.4235	0.4338	0.443	0.4557	0.4651
DBHB2ab_384_K4	Basic384_384_K4	s244	None	FALSE	FALSE	2	LB	0.159	0.0096	0.5404	0.5308	0.07125	3.06737		0.041	0.018	0.0115	0.0116	0.0096	0.0138	0.0173	0.0266	0.0343	0.0432	0.0456	0.0583	0.0725	0.0995	0.1233	0.1437	0.17	0.1945	0.2225	0.2423	0.2738	0.2914	0.3118	0.3337	0.3492	0.3635	0.3799	0.3951	0.4078	0.4183	0.4313	0.4442	0.4523	0.4637	0.4679
DBHB2ab_384_K5	Basic384_384_K5	s245	None	FALSE	FALSE	2	LB	0.1589	0.0416	0.5825	0.5409	0.04605	1.10966		0.1127	0.063	0.0416	0.0479	0.0493	0.0688	0.0552	0.0721	0.0969	0.1259	0.1446	0.1541	0.1621	0.187	0.2054	0.2124	0.2319	0.2512	0.2674	0.2828	0.3069	0.3185	0.335	0.3558	0.3689	0.3833	0.3982	0.4171	0.4319	0.4442	0.4574	0.4745	0.4825	0.4954	0.5054
DBHB2ab_384_K6	Basic384_384_K6	s246	None	FALSE	FALSE	2	LB	0.1586	0.0623	0.5982	0.5359	0.0619125	2.46235		0.1436	0.0871	0.0706	0.0818	0.0812	0.0623	0.0696	0.1006	0.1216	0.1434	0.1551	0.1645	0.1637	0.182	0.1969	0.2102	0.23	0.2567	0.2794	0.2936	0.3226	0.3395	0.3589	0.3817	0.3951	0.4116	0.43	0.4486	0.4637	0.4714	0.4852	0.4977	0.5063	0.517	0.5265
DBHB2ab_384_K7	Basic384_384_K7	s247	None	FALSE	FALSE	2	LB	0.1599	0.0203	0.5502	0.5299	0.0622875	2.52739		0.0324	0.0255	0.0215	0.0224	0.0203	0.0249	0.0282	0.0353	0.0465	0.0612	0.0718	0.0878	0.1036	0.1316	0.1536	0.1726	0.1931	0.2186	0.2366	0.2545	0.2809	0.2992	0.3197	0.3398	0.354	0.3671	0.3834	0.3956	0.409	0.4179	0.4305	0.4413	0.4463	0.4595	0.4657
DBHB2ab_384_K8	Basic384_384_K8	s248	None	FALSE	FALSE	2	LB	0.1585	0.0934	0.6209	0.5275	0.0403875	0.560817		0.1449	0.1203	0.1051	0.1073	0.0934	0.1326	0.1597	0.1873	0.1979	0.2141	0.223	0.2286	0.2323	0.2585	0.2739	0.2857	0.3056	0.3266	0.3404	0.3553	0.3798	0.394	0.4107	0.4298	0.4405	0.4488	0.4637	0.4788	0.4901	0.4984	0.5096	0.5175	0.5238	0.5339	0.5426
DBHB2ab_384_K9	Basic384_384_K9	s249	None	FALSE	FALSE	2	LB	0.1593	0.0402	0.5978	0.5576	0.0638625	2.25641		0.051	0.0444	0.0402	0.0407	0.0412	0.0474	0.0569	0.0691	0.081	0.0979	0.1131	0.1303	0.1484	0.174	0.1954	0.2167	0.2367	0.2608	0.2784	0.2956	0.3187	0.3357	0.3496	0.3677	0.3808	0.3926	0.4107	0.4209	0.4346	0.444	0.4571	0.4698	0.4743	0.4861	0.4952
DBHB2ab_384_K10	Basic384_384_K10	s250	None	FALSE	FALSE	2	LB	0.1624	0.1221	0.66	0.5379	0.0551625	1.86291		0.1402	0.133	0.1221	0.1227	0.1306	0.1541	0.1767	0.1855	0.1895	0.2024	0.2142	0.2255	0.2348	0.2571	0.2767	0.2927	0.3119	0.3336	0.3529	0.3687	0.3947	0.4084	0.4234	0.4398	0.4498	0.4633	0.4802	0.4887	0.5043	0.5131	0.5238	0.5368	0.544	0.5544	0.5649
DBHB2ab_384_K11	Basic384_384_K11	s251	None	FALSE	FALSE	2	LB	0.161	0.019	0.5834	0.5644	0.05805	2.09389		0.0481	0.0266	0.019	0.0196	0.0206	0.029	0.0442	0.0555	0.0639	0.0781	0.0939	0.1044	0.1169	0.1439	0.1687	0.1857	0.206	0.2324	0.2475	0.2651	0.2906	0.3057	0.3213	0.3405	0.3522	0.3638	0.3822	0.3964	0.4108	0.4189	0.4284	0.4442	0.4534	0.4613	0.4714
DBHB2ab_384_K12	Basic384_384_K12	s252	None	FALSE	FALSE	2	LB	0.1596	0.0396	0.6133	0.5737	0.0620625	1.66667		0.0663	0.0465	0.0396	0.0409	0.0413	0.048	0.0675	0.0918	0.1071	0.1257	0.1429	0.1618	0.177	0.2051	0.2262	0.2459	0.2651	0.2912	0.3085	0.3261	0.3517	0.3693	0.3825	0.4008	0.4108	0.4226	0.4406	0.4507	0.4631	0.4703	0.4812	0.4929	0.5003	0.5076	0.5166
DBHB2ab_384_K13	Basic384_384_K13	s253	None	FALSE	FALSE	2	LB	0.1592	0.0218	0.5332	0.5114	0.0567	2.74603		0.0307	0.0255	0.0218	0.0219	0.0257	0.0384	0.0502	0.0575	0.0647	0.0772	0.086	0.0958	0.1046	0.1242	0.1387	0.1518	0.1678	0.1919	0.2071	0.2252	0.2493	0.2688	0.2837	0.303	0.3191	0.3321	0.3483	0.3598	0.3726	0.3806	0.3942	0.4063	0.415	0.4228	0.4334
DBHB2ab_384_K14	Basic384_384_K14	s254	None	FALSE	FALSE	2	LB	0.1638	0.0361	0.5798	0.5437	0.0612375	2.32435		0.0604	0.045	0.0361	0.0383	0.0398	0.0532	0.0691	0.0758	0.0882	0.1027	0.1185	0.1332	0.1401	0.1675	0.1853	0.2009	0.22	0.2459	0.2618	0.2816	0.3092	0.3278	0.3433	0.3642	0.3758	0.3889	0.4058	0.4217	0.4347	0.4427	0.4526	0.4686	0.4771	0.4838	0.495
DBHB2ab_384_K15	Basic384_384_K15	s255	None	FALSE	FALSE	2	LB	0.1622	-0.0052	0.5009	0.5061	0.063525	3.48721		0.0013	-0.0012	-0.0037	-0.004	-0.0048	-0.0052	-0.0048	-0.0024	0.0012	0.0081	0.0173	0.0261	0.0363	0.0544	0.0718	0.0886	0.1096	0.1331	0.1549	0.1756	0.2023	0.2201	0.2384	0.258	0.2736	0.2873	0.3064	0.3178	0.3329	0.3432	0.3552	0.3686	0.377	0.3886	0.3986
DBHB2ab_384_K16	Basic384_384_K16	s256	None	FALSE	FALSE	2	LB	0.1615	0.1074	0.6394	0.532	0.055125	1.79864		0.1074	0.1155	0.1112	0.128	0.1346	0.1268	0.1128	0.1331	0.1534	0.1758	0.1932	0.2092	0.2215	0.2472	0.2655	0.2841	0.3024	0.325	0.3402	0.3572	0.3851	0.4004	0.4163	0.4378	0.4477	0.4597	0.477	0.4904	0.4991	0.5098	0.5176	0.5316	0.5389	0.5487	0.5561
DBHB2ab_384_K17	Basic384_384_K17	s257	None	FALSE	FALSE	2	LB	0.1601	0.0246	0.6197	0.5951	0.0536625	1.36105		0.0291	0.0279	0.0246	0.0272	0.0291	0.0316	0.0543	0.0819	0.1063	0.1208	0.1352	0.1509	0.1633	0.1841	0.2024	0.2222	0.2414	0.2639	0.286	0.3058	0.3315	0.3506	0.3663	0.3861	0.4011	0.4172	0.436	0.4521	0.4614	0.4749	0.4859	0.5014	0.5095	0.5184	0.5293
DBHB2ab_384_K18	Basic384_384_K18	s258	None	FALSE	FALSE	2	LB	0.1588	0.0147	0.5699	0.5552	0.0581625	2.10037		0.0147	0.0239	0.0249	0.0256	0.0321	0.0403	0.0559	0.0678	0.0804	0.0901	0.0983	0.1102	0.1237	0.1425	0.162	0.1828	0.2005	0.224	0.244	0.2609	0.2837	0.3055	0.3195	0.3379	0.3526	0.3666	0.3841	0.3974	0.4082	0.4208	0.4317	0.4466	0.4521	0.4599	0.4698
DBHB2ab_384_K19	Basic384_384_K19	s259	None	FALSE	FALSE	2	LB	0.1562	0.00229999	0.5101	0.5078	0.062925	3.11363		0.00579999	0.00609999	0.00439999	0.00339999	0.00229999	0.00229999	0.00319999	0.00459999	0.00769999	0.0131	0.0222	0.0322	0.0453	0.0622	0.0808	0.107	0.1287	0.1594	0.1851	0.2049	0.2235	0.2402	0.2579	0.2748	0.2994	0.3164	0.3367	0.3515	0.3624	0.3739	0.3865	0.4012	0.4048	0.4179	0.4289
DBHB2ab_384_K20	Basic384_384_K20	s260	None	FALSE	FALSE	2	LB	0.1562	-0.00210001	0.489	0.4911	0.0520125	3.4708		0.00219999	0.00179999	-0.000100006	-0.000900006	-0.00170001	-0.00210001	-0.00100001	0.00149999	0.00349999	0.00669999	0.00929999	0.0156	0.0239	0.0342	0.0444	0.0644	0.0862	0.1108	0.1393	0.1576	0.1697	0.1836	0.1988	0.2124	0.2336	0.2589	0.278	0.2911	0.3037	0.3241	0.3384	0.3548	0.3621	0.375	0.3877
DBHB2ab_384_K21	Basic384_384_K21	s261	None	FALSE	FALSE	2	LB	0.1538	-0.00389999	0.5019	0.5058	0.0574875	3.5412		-0.000699992	-0.000299992	-0.00139999	-0.00309999	-0.00389999	-0.00339999	-0.00229999	-0.000499991	-0.000199992	0.00260001	0.00560001	0.012	0.0229	0.0399	0.0566	0.077	0.095	0.1158	0.1405	0.1588	0.1771	0.194	0.2141	0.231	0.2484	0.2742	0.2938	0.3094	0.3247	0.3472	0.3652	0.3795	0.3868	0.402	0.4132
DBHB2ab_384_K22	Basic384_384_K22	s262	None	FALSE	FALSE	2	LB	0.1538	-0.0037	0.4624	0.4661	0.056625	5.04592		0.000899997	-0.0015	-0.0017	-0.0033	-0.0031	-0.0037	-0.0012	-0.0013	-3.0268e-09	0.0017	0.0029	0.006	0.009	0.0169	0.0232	0.0365	0.0492	0.0636	0.0819	0.0929	0.1053	0.1174	0.1368	0.1506	0.161	0.1816	0.203	0.2202	0.243	0.264	0.2834	0.3016	0.3134	0.3309	0.3441
DBHB2ab_384_K23	Basic384_384_K23	s263	None	FALSE	FALSE	2	LB	0.1552	-0.00660001	0.4121	0.4187	0.0538125	6.26969		-0.00120001	-0.00320001	-0.00480001	-0.00660001	-0.00660001	-0.00580001	-0.00540001	-0.00480001	-0.00430001	-0.00300001	-0.00280001	-0.00260001	-0.00440001	-0.000500008	-0.00170001	-0.000100007	0.00349999	0.00879999	0.0179	0.0241	0.0364	0.0473	0.0651	0.0782	0.0905	0.105	0.1242	0.1438	0.1589	0.1762	0.1967	0.2154	0.2295	0.2485	0.2675
DBHB2ab_384_K24	Basic384_384_K24	s264	None	FALSE	TRUE	1	LB	0.1521	-0.0078	0.4973	0.5051	0.0587625	4.63008		-0.000899998	-0.0033	-0.0053	-0.0062	-0.0078	-0.0071	-0.0064	-0.0051	-0.0057	-0.005	-0.0042	-0.0024	-0.0031	0.0036	0.0106	0.0226	0.0359	0.0514	0.0649	0.0807	0.1006	0.1199	0.1459	0.1668	0.1864	0.2068	0.2294	0.2511	0.2668	0.2838	0.3026	0.3204	0.3329	0.3496	0.3635
DBHB2ab_384_L1	Basic384_384_L1	s265	None	FALSE	TRUE	1	LB	0.1603	-0.0098	-0.0029	0.0069	7.50008e-05	-25.9996		-0.0029	-0.0054	-0.0063	-0.0066	-0.0079	-0.0075	-0.009	-0.0074	-0.0098	-0.0069	-0.0075	-0.0078	-0.0091	-0.0082	-0.0093	-0.0078	-0.008	-0.0081	-0.0082	-0.0096	-0.0088	-0.0085	-0.0082	-0.0086	-0.0084	-0.0074	-0.0086	-0.0092	-0.0079	-0.0091	-0.0075	-0.0075	-0.0077	-0.0084	-0.007
DBHB2ab_384_L2	Basic384_384_L2	s266	None	FALSE	FALSE	2	LB	0.1563	-0.0086	0.4464	0.455	0.0581625	5.06963		-0.0024	-0.0048	-0.0052	-0.0065	-0.0076	-0.0066	-0.0082	-0.0072	-0.0086	-0.008	-0.0064	-0.0068	-0.0065	-0.004	0.0015	0.0159	0.0333	0.0514	0.0596	0.0685	0.0828	0.099	0.1189	0.1369	0.1579	0.1817	0.1995	0.22	0.2401	0.2561	0.2754	0.292	0.3065	0.3206	0.3307
DBHB2ab_384_L3	Basic384_384_L3	s267	None	FALSE	FALSE	2	LB	0.158	-0.00680001	0.5133	0.5201	0.0489375	2.66692		0.00189999	-0.00210001	-0.00340001	-0.00360001	-0.00450001	-0.00340001	-0.000700011	0.00359999	-0.00680001	0.00129999	0.0205	0.0537	0.0757	0.0946	0.1032	0.1162	0.1262	0.14	0.1577	0.179	0.202	0.2251	0.2461	0.2635	0.2818	0.3028	0.3228	0.3392	0.3531	0.369	0.3812	0.4007	0.4121	0.4214	0.4282
DBHB2ab_384_L4	Basic384_384_L4	s268	None	FALSE	FALSE	2	LB	0.1575	-0.005	0.4817	0.4867	0.0637125	4.13459		0.0017	-0.0011	-0.0036	-0.0043	-0.005	-0.0036	-0.0035	-0.000899995	-0.0015	0.000800005	0.006	0.013	0.0211	0.0364	0.0442	0.0615	0.0771	0.0914	0.1099	0.1313	0.1538	0.1753	0.1988	0.219	0.2382	0.2593	0.2798	0.2969	0.3097	0.3253	0.3362	0.3543	0.3667	0.3761	0.3815
DBHB2ab_384_L5	Basic384_384_L5	s269	None	FALSE	FALSE	2	LB	0.1579	-0.0053	0.4565	0.4618	0.0577875	4.18732		0.0015	-0.0017	-0.0033	-0.0027	-0.0052	-0.0047	-0.0053	-0.0029	-0.003	-4.65661e-10	0.003	0.0058	0.011	0.021	0.0313	0.0471	0.0637	0.0828	0.1014	0.1218	0.1409	0.1554	0.1765	0.1923	0.214	0.2354	0.2555	0.273	0.2882	0.3035	0.317	0.3353	0.349	0.3549	0.3637
DBHB2ab_384_L6	Basic384_384_L6	s270	None	FALSE	FALSE	2	LB	0.1584	0.0033	0.5007	0.4974	0.065775	3.72064		0.0163	0.0063	0.0053	0.0034	0.0033	0.0054	0.0045	0.0084	0.0084	0.0141	0.0221	0.0329	0.0429	0.0623	0.0722	0.0924	0.1115	0.1295	0.1502	0.1756	0.1981	0.219	0.243	0.2638	0.2813	0.3049	0.3257	0.3406	0.3563	0.3713	0.3801	0.3973	0.4077	0.4142	0.4225
DBHB2ab_384_L7	Basic384_384_L7	s271	None	FALSE	FALSE	2	LB	0.2165	0.00489999	0.5361	0.5312	0.0600375	2.61191		0.0648	0.0282	0.0155	0.00489999	0.00959999	0.0145	0.0111	0.00619999	0.0132	0.0217	0.04	0.0667	0.0827	0.1119	0.1189	0.1536	0.1691	0.1883	0.2091	0.2342	0.2558	0.272	0.2909	0.3098	0.325	0.3437	0.3644	0.3765	0.3875	0.4022	0.4097	0.4285	0.4376	0.4388	0.4461
DBHB2ab_384_L8	Basic384_384_L8	s272	None	FALSE	FALSE	2	LB	0.1598	-0.0086	0.4985	0.5071	0.0590625	3.52106		-0.0014	-0.0066	-0.007	-0.007	-0.0085	-0.007	-0.0086	-0.0045	-0.0045	0.000600004	0.0073	0.0125	0.0241	0.0402	0.0523	0.0752	0.0925	0.1121	0.1333	0.1575	0.1783	0.1974	0.2159	0.2327	0.2528	0.2737	0.294	0.3052	0.3187	0.3344	0.3459	0.3614	0.3757	0.3833	0.3948
DBHB2ab_384_L9	Basic384_384_L9	s273	None	FALSE	FALSE	2	LB	0.1589	0.00500001	0.5627	0.5577	0.0603375	2.60037		0.0225	0.0107	0.00830001	0.00840001	0.00630001	0.00500001	0.00800001	0.0184	0.0274	0.0452	0.0642	0.0826	0.0994	0.1197	0.1306	0.1521	0.1699	0.1916	0.2134	0.237	0.2603	0.2792	0.3004	0.3164	0.3356	0.3515	0.3699	0.3827	0.3917	0.4063	0.4174	0.4358	0.4463	0.4532	0.4602
DBHB2ab_384_L10	Basic384_384_L10	s274	None	FALSE	FALSE	2	LB	0.1611	0.0102	0.5774	0.5672	0.0565125	1.64963		0.02	0.0135	0.0115	0.0116	0.0102	0.011	0.0163	0.0419	0.0673	0.0942	0.1175	0.1354	0.1478	0.1663	0.1807	0.2059	0.2255	0.247	0.2682	0.2916	0.3132	0.3272	0.3467	0.357	0.3719	0.3897	0.4035	0.4149	0.422	0.4371	0.4474	0.4643	0.4747	0.4796	0.4876
DBHB2ab_384_L11	Basic384_384_L11	s275	None	FALSE	FALSE	2	LB	0.1548	-0.0019	0.5112	0.5131	0.0564375	2.80509		0.0046	0.0019	0.0012	-0.000600002	-0.0019	0.000499998	-0.000100002	0.0054	0.0091	0.019	0.0375	0.0541	0.0699	0.0889	0.1014	0.1226	0.1382	0.1596	0.1778	0.2022	0.2226	0.2394	0.2582	0.2763	0.2968	0.312	0.3314	0.3427	0.3531	0.3696	0.3801	0.3951	0.4061	0.4109	0.4175
DBHB2ab_384_L12	Basic384_384_L12	s276	None	FALSE	FALSE	2	LB	0.1575	-0.0046	0.5163	0.5209	0.0618	3.4644		0.0026	0.000499997	-0.002	-0.0035	-0.0046	-0.0017	-0.0033	-0.000900003	0.0012	0.0061	0.0144	0.0232	0.0346	0.0517	0.0652	0.0858	0.1058	0.1259	0.1481	0.1727	0.1953	0.2127	0.2338	0.2506	0.2708	0.2864	0.3043	0.3167	0.3271	0.3417	0.3545	0.3715	0.382	0.39	0.402
DBHB2ab_384_L13	Basic384_384_L13	s277	None	FALSE	FALSE	2	LB	0.1604	-0.0101	0.4382	0.4483	0.05085	4.2527		-0.00380001	-0.00650001	-0.00710001	-0.00860001	-0.00970001	-0.00740001	-0.0101	-0.00680001	-0.00780001	-0.00470001	-0.00110001	9.99933e-05	0.00539999	0.0149	0.0227	0.0383	0.0525	0.0698	0.0871	0.1031	0.1213	0.1336	0.151	0.1635	0.1837	0.2005	0.2233	0.2387	0.2528	0.2702	0.2857	0.3015	0.3145	0.3243	0.3345
DBHB2ab_384_L14	Basic384_384_L14	s278	None	FALSE	FALSE	2	LB	0.1607	-0.0119	0.4166	0.4285	0.0526875	4.74662		-0.00469999	-0.00759999	-0.00789999	-0.00979999	-0.0117	-0.0102	-0.0119	-0.00889999	-0.00849999	-0.00559999	-0.00349999	-0.00129999	0.00210001	0.00960001	0.0151	0.0311	0.0431	0.0566	0.0649	0.0751	0.0883	0.0986	0.1136	0.1297	0.1489	0.1696	0.1945	0.2122	0.2249	0.2391	0.2553	0.2702	0.2831	0.2944	0.3054
DBHB2ab_384_L15	Basic384_384_L15	s279	None	FALSE	FALSE	2	LB	0.1587	-0.0054	0.4948	0.5002	0.059175	3.01056		0.000499998	-0.0027	-0.0029	-0.0044	-0.0054	-0.004	-0.005	0.000499998	0.0041	0.0153	0.0288	0.048	0.0632	0.0821	0.095	0.1147	0.1322	0.1521	0.1715	0.1937	0.2168	0.2321	0.2528	0.2705	0.2892	0.3047	0.3258	0.3377	0.3442	0.3605	0.3744	0.3872	0.3936	0.4027	0.4137
DBHB2ab_384_L16	Basic384_384_L16	s280	None	FALSE	FALSE	2	LB	0.158	-0.0027	0.5136	0.5163	0.0628125	3.19065		0.003	0.000899999	-0.000600001	-0.0025	-0.0027	-0.000400001	-0.0024	0.0016	0.0059	0.0163	0.0287	0.045	0.059	0.0752	0.0875	0.1079	0.1291	0.1513	0.1734	0.1947	0.2182	0.2361	0.2579	0.2754	0.296	0.3102	0.3314	0.3444	0.3536	0.3681	0.3825	0.3961	0.4043	0.4143	0.4254
DBHB2ab_384_L17	Basic384_384_L17	s281	None	FALSE	FALSE	2	LB	0.1569	-0.00490001	0.4581	0.463	0.0550125	3.95955		-0.000600008	-0.00190001	-0.00290001	-0.00370001	-0.00490001	-0.00290001	-0.00410001	-0.000500008	-0.000600008	0.00239999	0.00519999	0.0118	0.0196	0.0344	0.0454	0.0632	0.0793	0.0991	0.1165	0.1337	0.148	0.1613	0.1807	0.1986	0.216	0.2353	0.2632	0.2795	0.2856	0.3049	0.3192	0.3346	0.3435	0.3524	0.3638
DBHB2ab_384_L18	Basic384_384_L18	s282	None	FALSE	FALSE	2	LB	0.1578	-0.00150001	0.5267	0.5282	0.0622875	3.75156		0.00179999	0.00079999	0.00039999	-0.00150001	-0.00130001	0.00159999	0.00119999	0.00489999	0.00839999	0.0125	0.0187	0.0262	0.0336	0.0461	0.0573	0.0743	0.0906	0.1098	0.1313	0.1536	0.1776	0.1974	0.2216	0.2401	0.2611	0.2772	0.2974	0.3111	0.321	0.3366	0.3521	0.369	0.3787	0.39	0.405
DBHB2ab_384_L19	Basic384_384_L19	s283	None	FALSE	FALSE	2	LB	0.155	-0.00300001	0.4706	0.4736	0.0471	4.02548		0.00149999	9.9994e-05	-6.0536e-09	-0.00130001	-0.00300001	-0.000700006	-0.00160001	0.00109999	0.00259999	0.00509999	0.00999999	0.013	0.0182	0.0285	0.0365	0.052	0.0683	0.0908	0.1071	0.1177	0.1284	0.1387	0.1524	0.1685	0.1935	0.2091	0.2278	0.2433	0.262	0.2783	0.2986	0.3172	0.326	0.3456	0.3621
DBHB2ab_384_L20	Basic384_384_L20	s284	None	FALSE	FALSE	2	LB	0.1535	-0.0038	0.5131	0.5169	0.0614625	3.57494		0.000799995	-0.000800005	-0.002	-0.0033	-0.0038	-0.0019	-0.0031	0.000899995	0.0023	0.0064	0.0122	0.0196	0.0259	0.0388	0.0493	0.0673	0.0848	0.1076	0.1304	0.1499	0.182	0.2048	0.2272	0.2439	0.2634	0.2761	0.2943	0.3083	0.3184	0.3333	0.3489	0.3631	0.37	0.3844	0.3977
DBHB2ab_384_L21	Basic384_384_L21	s285	None	FALSE	FALSE	2	LB	0.1524	-0.0062	0.38	0.3862	0.048375	5.9447		-0.000600001	-0.0019	-0.0038	-0.0039	-0.0062	-0.0042	-0.0049	-0.0028	-0.0029	-0.0025	-0.000700001	-0.0011	-0.0032	-0.0014	-0.0014	0.0008	0.004	0.0119	0.0192	0.0244	0.0385	0.0475	0.065	0.0757	0.0903	0.1037	0.1257	0.1416	0.1514	0.1678	0.1863	0.2047	0.2181	0.2318	0.2498
DBHB2ab_384_L22	Basic384_384_L22	s286	None	FALSE	FALSE	2	LB	0.1527	-0.0053	0.4336	0.4389	0.05985	5.12197		-0.0011	-0.0023	-0.004	-0.0045	-0.0053	-0.0045	-0.0044	-0.0036	-0.004	-0.002	-0.0026	-0.0011	-0.0025	0.0005	0.002	0.0101	0.0213	0.0378	0.0517	0.0665	0.0886	0.1033	0.129	0.147	0.1681	0.1863	0.2093	0.2261	0.2411	0.2602	0.2782	0.2946	0.3036	0.3178	0.3278
DBHB2ab_384_L23	Basic384_384_L23	s287	None	FALSE	FALSE	2	LB	0.152	-0.00569999	0.4578	0.4635	0.0604875	5.54205		-0.000799992	-0.00199999	-0.00339999	-0.00449999	-0.00569999	-0.00409999	-0.00439999	-0.00299999	-0.00249999	-0.00189999	-0.00199999	-0.000899992	-0.00259999	-0.000599992	7.91624e-09	0.00570001	0.0121	0.0234	0.0353	0.0465	0.0649	0.0814	0.1034	0.1203	0.1403	0.1615	0.1833	0.2017	0.2186	0.2398	0.2647	0.2846	0.2984	0.3156	0.3323
DBHB2ab_384_L24	Basic384_384_L24	s288	None	FALSE	TRUE	1	LB	0.151	-0.0101	0.4309	0.441	0.0643125	7.33547		-0.00389999	-0.00529999	-0.00689999	-0.00799999	-0.0101	-0.00869999	-0.00909999	-0.00849999	-0.00919999	-0.00799999	-0.00829999	-0.00809999	-0.00979999	-0.00839999	-0.00829999	-0.00829999	-0.00739999	-0.00589999	-0.00489999	-0.00379999	0.00300001	0.00940001	0.0223	0.0322	0.0456	0.0601	0.0777	0.0947	0.1116	0.1327	0.1572	0.1827	0.2033	0.2263	0.2478
DBHB2ab_384_M1	Basic384_384_M1	s289	None	FALSE	TRUE	1	LB	0.1599	-0.0079	0.001	0.0089	0.0001875	7.06667		0.001	-0.0045	-0.0052	-0.0069	-0.0074	-0.0058	-0.0075	-0.0063	-0.0074	-0.0066	-0.0053	-0.0063	-0.0071	-0.0065	-0.0072	-0.007	-0.0066	-0.0068	-0.0075	-0.0078	-0.0079	-0.0074	-0.0064	-0.0079	-0.0075	-0.006	-0.0068	-0.0075	-0.0071	-0.007	-0.0068	-0.006	-0.0063	-0.0062	-0.0071
DBHB2ab_384_M2	Basic384_384_M2	s290	None	FALSE	FALSE	2	LB	0.1516	-0.0088	-0.0018	0.007	0.000150001	-6.66656		-0.0018	-0.0034	-0.0049	-0.005	-0.0073	-0.0054	-0.0069	-0.006	-0.0054	-0.0063	-0.0061	-0.0072	-0.0068	-0.0052	-0.0074	-0.0071	-0.007	-0.0061	-0.0056	-0.0076	-0.0078	-0.0069	-0.0064	-0.0088	-0.0073	-0.007	-0.0071	-0.0082	-0.0073	-0.0066	-0.0061	-0.0067	-0.0074	-0.0063	-0.0061
DBHB2ab_384_M3	Basic384_384_M3	s291	None	FALSE	FALSE	2	LB	0.1552	-0.00740001	0.5073	0.5147	0.0671625	3.48465		0.00259999	0.00559999	0.00489999	0.00469999	-0.000300006	-0.00720001	-0.00740001	-0.00320001	-0.00110001	0.00699999	0.0174	0.0311	0.0434	0.0608	0.0714	0.09	0.1102	0.134	0.1571	0.1838	0.2076	0.2287	0.2536	0.2726	0.2918	0.3131	0.3289	0.3441	0.3582	0.3732	0.3859	0.3968	0.4064	0.4171	0.424
DBHB2ab_384_M4	Basic384_384_M4	s292	None	FALSE	FALSE	2	LB	0.1532	-0.0009	0.5225	0.5234	0.051825	2.29764		0.0043	0.0008	-0.0003	0.0003	-0.0009	0.0028	0.0076	0.0187	0.026	0.0173	0.0341	0.0613	0.0857	0.1105	0.1163	0.1352	0.1521	0.1737	0.1892	0.2145	0.2341	0.2487	0.2683	0.2864	0.2954	0.3134	0.3262	0.3317	0.3439	0.361	0.373	0.388	0.3975	0.4099	0.4192
DBHB2ab_384_M5	Basic384_384_M5	s293	None	FALSE	FALSE	2	LB	0.1572	-0.00209999	0.5439	0.546	0.0577125	3.23262		0.00160001	-0.000699991	-0.000899991	-0.00199999	-0.00209999	0.000100009	0.00390001	0.00920001	0.00690001	0.0105	0.0264	0.0462	0.0678	0.0866	0.0964	0.1136	0.1236	0.1406	0.1544	0.1752	0.1931	0.2145	0.2346	0.2538	0.276	0.2952	0.3131	0.3291	0.3484	0.3667	0.3847	0.4009	0.4104	0.4246	0.4344
DBHB2ab_384_M6	Basic384_384_M6	s294	None	FALSE	FALSE	2	LB	0.1568	0.0242	0.5846	0.5604	0.0638625	2.4081		0.0529	0.0298	0.0259	0.0242	0.0261	0.0298	0.0293	0.0349	0.0434	0.0566	0.0775	0.0995	0.1214	0.146	0.1594	0.1828	0.2072	0.2323	0.251	0.2752	0.2969	0.3163	0.3381	0.3539	0.3726	0.3909	0.4086	0.421	0.436	0.4515	0.4653	0.4757	0.4826	0.4939	0.5015
DBHB2ab_384_M7	Basic384_384_M7	s295	None	FALSE	FALSE	2	LB	0.1565	0.00670001	0.5711	0.5644	0.077175	3.19598		0.014	0.0101	0.00820001	0.00770001	0.00670001	0.0109	0.014	0.0243	0.0338	0.033	0.0412	0.0572	0.0789	0.1044	0.1171	0.1458	0.1692	0.1975	0.2231	0.2496	0.2766	0.2985	0.3229	0.3414	0.3619	0.3826	0.3987	0.4121	0.4288	0.4438	0.4565	0.4696	0.4747	0.4866	0.4941
DBHB2ab_384_M8	Basic384_384_M8	s296	None	FALSE	FALSE	2	LB	0.156	0.0127	0.5523	0.5396	0.0717	3.20084		0.0184	0.0149	0.0127	0.0211	0.0201	0.0136	0.0155	0.019	0.0233	0.0296	0.0404	0.0533	0.0715	0.0955	0.1134	0.1423	0.1676	0.1921	0.2134	0.2377	0.2623	0.2838	0.3046	0.3252	0.3426	0.3642	0.3824	0.3917	0.4063	0.4214	0.4343	0.4455	0.452	0.4614	0.4689
DBHB2ab_384_M9	Basic384_384_M9	s297	None	FALSE	FALSE	2	LB	0.1558	0.0275	0.6102	0.5827	0.0676125	2.20281		0.0367	0.0299	0.0284	0.0275	0.0345	0.0467	0.066	0.0668	0.0606	0.0707	0.0915	0.1148	0.1397	0.1675	0.1858	0.2129	0.2356	0.2617	0.2807	0.3056	0.3285	0.3478	0.3708	0.3914	0.4092	0.4285	0.4483	0.4603	0.4744	0.4911	0.5037	0.5183	0.5226	0.5332	0.5383
DBHB2ab_384_M10	Basic384_384_M10	s298	None	FALSE	FALSE	2	LB	0.1566	0.007	0.5298	0.5228	0.0724875	3.54716		0.0176	0.0111	0.01	0.0074	0.007	0.0076	0.0075	0.0083	0.0127	0.0161	0.0237	0.035	0.0509	0.0716	0.086	0.1107	0.1358	0.1614	0.1848	0.2139	0.2377	0.253	0.2793	0.3003	0.3206	0.3427	0.3597	0.3699	0.3825	0.3988	0.4133	0.4247	0.4298	0.4406	0.4481
DBHB2ab_384_M11	Basic384_384_M11	s299	None	FALSE	FALSE	2	LB	0.1572	0.0017	0.5302	0.5285	0.0507	2.10256		0.0092	0.0043	0.003	0.0018	0.0017	0.0046	0.0094	0.0076	0.0149	0.0281	0.0539	0.0818	0.1033	0.1234	0.1331	0.1518	0.1655	0.184	0.1977	0.2196	0.2385	0.2568	0.2756	0.2954	0.3141	0.3324	0.3483	0.3575	0.3736	0.3899	0.4007	0.4138	0.4194	0.4297	0.4384
DBHB2ab_384_M12	Basic384_384_M12	s300	None	FALSE	FALSE	2	LB	0.1543	-0.0026	0.4951	0.4977	0.0618	3.88026		0.0056	0.0013	0.000200001	-0.000999999	-0.0016	-0.0022	-0.0026	-9.99994e-05	0.004	0.0055	0.0088	0.0146	0.0239	0.0391	0.0494	0.0695	0.0876	0.1099	0.1302	0.1555	0.176	0.1893	0.2108	0.2314	0.2522	0.2767	0.295	0.3079	0.3237	0.3405	0.3546	0.3682	0.3746	0.3856	0.3939
DBHB2ab_384_M13	Basic384_384_M13	s301	None	FALSE	FALSE	2	LB	0.1541	0.00219999	0.5124	0.5102	0.061875	3.66101		0.0185	0.00549999	0.00449999	0.00269999	0.00219999	0.00269999	0.00309999	0.00339999	0.00579999	0.00919999	0.0152	0.0228	0.035	0.0522	0.065	0.0889	0.1097	0.1361	0.1565	0.1781	0.1945	0.2088	0.232	0.2561	0.2778	0.3011	0.3194	0.3324	0.3491	0.3646	0.3808	0.3919	0.3977	0.4091	0.4199
DBHB2ab_384_M14	Basic384_384_M14	s302	None	FALSE	FALSE	2	LB	0.1544	-0.00510001	0.517	0.5221	0.0609	3.65681		0.000399988	-0.00240001	-0.00420001	-0.00510001	-0.00490001	-0.00420001	-0.00480001	-0.00460001	-0.00290001	0.00179999	0.00759999	0.0169	0.0307	0.0476	0.0623	0.081	0.0986	0.1181	0.1348	0.1585	0.1786	0.1985	0.2198	0.2423	0.2612	0.2805	0.3001	0.3142	0.33	0.3468	0.363	0.3771	0.3895	0.3977	0.4098
DBHB2ab_384_M15	Basic384_384_M15	s303	None	FALSE	FALSE	2	LB	0.1536	0.013	0.5854	0.5724	0.075375	2.39104		0.013	0.0165	0.0158	0.0161	0.0168	0.0215	0.033	0.0413	0.0455	0.0491	0.07	0.0858	0.11	0.1436	0.172	0.2082	0.2333	0.2599	0.2809	0.3048	0.3257	0.3446	0.3637	0.385	0.4012	0.4181	0.4346	0.4455	0.4563	0.4716	0.4825	0.4935	0.5026	0.5108	0.518
DBHB2ab_384_M16	Basic384_384_M16	s304	None	FALSE	FALSE	2	LB	0.1559	0.0118	0.5746	0.5628	0.07365	3.22539		0.0154	0.0142	0.0142	0.0118	0.0135	0.0142	0.021	0.0309	0.0469	0.0511	0.0536	0.0653	0.084	0.1026	0.1193	0.1428	0.1618	0.1911	0.2139	0.2407	0.2632	0.2872	0.3116	0.3392	0.3561	0.3809	0.3978	0.414	0.4294	0.447	0.4618	0.4755	0.4858	0.4907	0.4986
DBHB2ab_384_M17	Basic384_384_M17	s305	None	FALSE	FALSE	2	LB	0.1539	0.0144	0.5642	0.5498	0.0623625	3.10503		0.0154	0.0159	0.0152	0.0144	0.0159	0.0194	0.0281	0.0403	0.0569	0.065	0.0718	0.073	0.084	0.1021	0.1148	0.1365	0.1504	0.1747	0.1952	0.2124	0.2337	0.2573	0.2828	0.3055	0.3219	0.341	0.3588	0.3747	0.3908	0.4124	0.4242	0.4394	0.4523	0.4602	0.4727
DBHB2ab_384_M18	Basic384_384_M18	s306	None	FALSE	FALSE	2	LB	0.1553	0.00189999	0.4927	0.4908	0.063525	4.14719		0.00299999	0.00329999	0.00269999	0.00189999	0.00239999	0.00309999	0.00459999	0.00719999	0.0124	0.0159	0.0214	0.0266	0.036	0.0494	0.0608	0.0778	0.0915	0.1099	0.1221	0.1416	0.1591	0.1785	0.2043	0.2279	0.2485	0.2708	0.2915	0.3036	0.3183	0.3328	0.3475	0.3626	0.3737	0.3813	0.3946
DBHB2ab_384_M19	Basic384_384_M19	s307	None	FALSE	FALSE	2	LB	0.1532	0.0015	0.5194	0.5179	0.062175	3.21793		0.0053	0.0032	0.002	0.0015	0.0023	0.0029	0.0053	0.009	0.0167	0.023	0.0345	0.0441	0.0581	0.079	0.0964	0.1174	0.1331	0.157	0.172	0.1952	0.2175	0.2382	0.2628	0.2832	0.3009	0.3183	0.3347	0.3488	0.3615	0.3759	0.3885	0.4018	0.4123	0.4205	0.4341
DBHB2ab_384_M20	Basic384_384_M20	s308	None	FALSE	FALSE	2	LB	0.1522	-0.0038	0.4552	0.459	0.048675	4.21983		0.000299995	-0.000100005	-0.0021	-0.0031	-0.0035	-0.0038	-0.0029	-0.0016	0.0012	0.0017	0.0044	0.0047	0.0115	0.0182	0.0264	0.0381	0.0498	0.0698	0.0892	0.1107	0.1265	0.1398	0.1547	0.1647	0.1802	0.2001	0.221	0.2407	0.2563	0.2727	0.2899	0.3092	0.3219	0.3327	0.3507
DBHB2ab_384_M21	Basic384_384_M21	s309	None	FALSE	FALSE	2	LB	0.1522	-0.00479999	0.4643	0.4691	0.0596625	4.63273		-0.00139999	-0.00209999	-0.00369999	-0.00369999	-0.00449999	-0.00439999	-0.00479999	-0.00229999	-0.00129999	-0.00189999	8.3819e-09	-0.000399992	0.00190001	0.0105	0.019	0.0342	0.0464	0.0623	0.0777	0.0959	0.1154	0.1371	0.1584	0.177	0.1961	0.218	0.2359	0.2554	0.2745	0.2917	0.3081	0.3237	0.338	0.3481	0.3622
DBHB2ab_384_M22	Basic384_384_M22	s310	None	FALSE	FALSE	2	LB	0.1661	-0.0194	0.4534	0.4728	0.0621	4.58132		-0.0121	-0.0164	-0.0176	-0.0187	-0.0183	-0.0194	-0.0191	-0.0172	-0.0175	-0.016	-0.0156	-0.016	-0.0127	-0.0073	0.0034	0.019	0.0273	0.0421	0.0579	0.0754	0.0983	0.1219	0.1518	0.1739	0.1929	0.2148	0.233	0.2477	0.2639	0.2812	0.2953	0.3072	0.3205	0.3302	0.3439
DBHB2ab_384_M23	Basic384_384_M23	s311	None	FALSE	FALSE	2	LB	0.1503	-0.0089	-0.0039	0.005	-0.000224999	13.8889		-0.0039	-0.0057	-0.0068	-0.0076	-0.0081	-0.0084	-0.008	-0.0073	-0.0075	-0.0069	-0.0071	-0.0088	-0.0071	-0.007	-0.0086	-0.0074	-0.0084	-0.0066	-0.0084	-0.0089	-0.0078	-0.0078	-0.0068	-0.0066	-0.0067	-0.0069	-0.0074	-0.0078	-0.0072	-0.0076	-0.0068	-0.0072	-0.006	-0.0073	-0.0054
DBHB2ab_384_M24	Basic384_384_M24	s312	None	FALSE	TRUE	1	LB	0.1494	-0.0094	0.0489	0.0583	0.0103875	11.4043		-0.0031	-0.0043	-0.0053	-0.0068	-0.0079	-0.0079	-0.0076	-0.0069	-0.0069	-0.0054	-0.0063	-0.007	-0.0068	-0.0072	-0.0078	-0.0072	-0.0084	-0.006	-0.0072	-0.0094	-0.0073	-0.0075	-0.0058	-0.0049	-0.00459999	-0.0053	-0.005	-0.0047	-0.0043	-0.0039	-0.0039	-0.002	-0.0018	-0.0019	0.0015
DBHB2ab_384_N1	Basic384_384_N1	s313	None	FALSE	TRUE	1	LB	0.1565	-0.0111	-0.00589999	0.0052	0.001125	11.6222		-0.00589999	-0.00759999	-0.00759999	-0.00969999	-0.00979999	-0.00929999	-0.0105	-0.00919999	-0.00979999	-0.00879999	-0.00839999	-0.00859999	-0.0101	-0.00929999	-0.00899999	-0.00979999	-0.0101	-0.00859999	-0.00919999	-0.00959999	-0.00939999	-0.00979999	-0.00899999	-0.00939999	-0.00969999	-0.00979999	-0.00939999	-0.00929999	-0.00979999	-0.0107	-0.0106	-0.00819999	-0.00979999	-0.0107	-0.00909999
DBHB2ab_384_N2	Basic384_384_N2	s314	None	FALSE	FALSE	2	LB	0.1524	-0.0105	0.0093	0.0198	0.0006	6.16667		0.0029	-0.0021	-0.0024	-0.0041	0.000300001	0.0068	0.0066	0.0089	0.0093	-0.0081	-0.0084	-0.0087	-0.0097	-0.0088	-0.0085	-0.0089	-0.0105	-0.0078	-0.0088	-0.0094	-0.0088	-0.0084	-0.0098	-0.0096	-0.0084	-0.0095	-0.009	-0.0078	-0.0093	-0.0094	-0.0086	-0.0074	-0.0088	-0.0097	-0.0076
DBHB2ab_384_N3	Basic384_384_N3	s315	None	FALSE	FALSE	2	LB	0.1512	-0.0116	-0.0052	0.0064	-7.49986e-05	6.33333		-0.0052	-0.0072	-0.0082	-0.0094	-0.01	-0.0098	-0.0113	-0.0097	-0.0099	-0.0096	-0.0094	-0.0111	-0.0108	-0.0102	-0.0099	-0.0107	-0.0105	-0.0092	-0.0097	-0.0116	-0.0099	-0.0106	-0.0104	-0.0109	-0.0101	-0.0112	-0.0092	-0.0091	-0.0111	-0.0108	-0.0101	-0.0087	-0.0101	-0.0113	-0.01
DBHB2ab_384_N4	Basic384_384_N4	s316	None	FALSE	FALSE	2	LB	0.1517	-0.001	0.4911	0.4921	0.0478875	2.68677		0.0041	0.0038	0.0033	0.0014	0.0011	0.0025	-0.001	0.000399998	0.0037	0.0154	0.0329	0.0582	0.0757	0.0884	0.0991	0.1167	0.1286	0.1417	0.1598	0.1766	0.1981	0.2161	0.2345	0.2527	0.2691	0.2871	0.3035	0.3207	0.3335	0.3467	0.3605	0.3745	0.3824	0.3907	0.4018
DBHB2ab_384_N5	Basic384_384_N5	s317	None	FALSE	FALSE	2	LB	0.1539	0.0024	0.5553	0.5529	0.0592125	2.81592		0.0156	0.0051	0.0041	0.0024	0.0052	0.0068	0.0173	0.0235	0.0174	0.0201	0.0432	0.0702	0.0911	0.1019	0.1167	0.1353	0.1491	0.1712	0.1921	0.2159	0.236	0.2598	0.2798	0.3029	0.3217	0.3427	0.3625	0.3804	0.3925	0.4105	0.4271	0.4434	0.4511	0.4565	0.4687
DBHB2ab_384_N6	Basic384_384_N6	s318	None	FALSE	FALSE	2	LB	0.1558	0.00470001	0.5656	0.5609	0.06315	2.77435		0.015	0.00960001	0.00590001	0.00470001	0.00630001	0.0083	0.00850001	0.0125	0.0189	0.0298	0.0429	0.0642	0.0821	0.1	0.1203	0.1441	0.1626	0.1875	0.2084	0.2305	0.2483	0.2702	0.2887	0.3077	0.3266	0.3437	0.3623	0.3787	0.3898	0.4071	0.421	0.4386	0.4488	0.4547	0.4673
DBHB2ab_384_N7	Basic384_384_N7	s319	None	FALSE	FALSE	2	LB	0.1552	0.0054	0.5196	0.5142	0.0655875	3.5588		0.0107	0.0084	0.0063	0.0054	0.0072	0.0092	0.0097	0.0126	0.015	0.0188	0.0273	0.0391	0.0499	0.0621	0.0758	0.096	0.1148	0.1391	0.163	0.1864	0.2091	0.2311	0.2526	0.2761	0.2959	0.314	0.3342	0.35	0.3615	0.3781	0.394	0.4095	0.4157	0.4205	0.4321
DBHB2ab_384_N8	Basic384_384_N8	s320	None	FALSE	FALSE	2	LB	0.1537	0.00740001	0.5383	0.5309	0.0637875	3.25122		0.0194	0.00980001	0.00780001	0.00740001	0.00760001	0.00980001	0.0107	0.0134	0.0165	0.0237	0.035	0.0496	0.0636	0.0773	0.0926	0.1156	0.1342	0.1563	0.1751	0.204	0.2223	0.245	0.2634	0.2857	0.3057	0.3242	0.3436	0.3602	0.3684	0.3879	0.4006	0.4183	0.4231	0.429	0.4403
DBHB2ab_384_N9	Basic384_384_N9	s321	None	FALSE	FALSE	2	LB	0.1536	0.00029999	0.4968	0.4965	0.06435	3.97591		0.00669999	0.00289999	0.00089999	0.00109999	0.00029999	0.00129999	0.00039999	0.00489999	0.00689999	0.00909999	0.0117	0.0171	0.0272	0.0413	0.0597	0.0787	0.0928	0.113	0.1305	0.1521	0.1718	0.1949	0.217	0.2407	0.2616	0.2846	0.3028	0.3212	0.3364	0.3563	0.3692	0.3833	0.394	0.4004	0.4107
DBHB2ab_384_N10	Basic384_384_N10	s322	None	FALSE	FALSE	2	LB	0.1526	0.0146	0.6344	0.6198	0.0729375	2.79589		0.0226	0.0175	0.0146	0.015	0.0166	0.0193	0.0238	0.0323	0.0399	0.0486	0.0618	0.0802	0.1002	0.1211	0.1433	0.1738	0.1978	0.2243	0.2483	0.2765	0.2961	0.3184	0.3378	0.3634	0.3783	0.4008	0.4195	0.4377	0.4485	0.4692	0.483	0.495	0.5055	0.5133	0.5263
DBHB2ab_384_N11	Basic384_384_N11	s323	None	FALSE	FALSE	2	LB	0.1521	0.0051	0.5233	0.5182	0.0658125	3.71643		0.0113	0.0094	0.0069	0.0065	0.0051	0.0072	0.009	0.0127	0.0164	0.0192	0.0267	0.0379	0.0518	0.065	0.0808	0.0998	0.1123	0.1356	0.1559	0.1814	0.2011	0.2212	0.2447	0.2692	0.2887	0.3111	0.3327	0.3452	0.3612	0.3777	0.391	0.4067	0.4178	0.423	0.435
DBHB2ab_384_N12	Basic384_384_N12	s324	None	FALSE	FALSE	2	LB	0.1521	0	0.5195	0.5195	0.0603	2.9403		0.0041	0.0026	0.0014	0.0011	0	0.0017	0.0016	0.0042	0.0086	0.0162	0.0292	0.0503	0.0699	0.0882	0.1051	0.127	0.1436	0.1644	0.1874	0.2084	0.229	0.249	0.2653	0.2881	0.3038	0.3209	0.3372	0.3537	0.3648	0.3816	0.3948	0.4069	0.4164	0.4229	0.4335
DBHB2ab_384_N13	Basic384_384_N13	s325	None	FALSE	FALSE	2	LB	0.1575	0.0167	0.5009	0.4842	0.0599625	3.5666		0.0187	0.0203	0.0186	0.0181	0.0167	0.0189	0.0198	0.0211	0.023	0.0272	0.0342	0.0445	0.0587	0.0721	0.0862	0.1037	0.1165	0.1381	0.1589	0.1826	0.2006	0.2227	0.2391	0.2636	0.2794	0.3012	0.3219	0.3338	0.3449	0.3625	0.3765	0.3881	0.3982	0.4025	0.4146
DBHB2ab_384_N14	Basic384_384_N14	s326	None	FALSE	FALSE	2	LB	0.1539	-0.0011	0.517	0.5181	0.0645	3.19535		0.0079	0.0021	-0.000400004	0.000299996	-0.0011	0.0011	0.0018	0.0052	0.0099	0.0165	0.0262	0.0426	0.058	0.0733	0.0877	0.1108	0.1281	0.1502	0.1743	0.2013	0.221	0.2416	0.2612	0.2828	0.3005	0.3205	0.3395	0.3534	0.3633	0.3813	0.3968	0.407	0.416	0.4206	0.4343
DBHB2ab_384_N15	Basic384_384_N15	s327	None	FALSE	FALSE	2	LB	0.1534	0.00409999	0.5156	0.5115	0.06165	3.33414		0.00719999	0.00739999	0.00709999	0.00579999	0.00409999	0.00579999	0.00579999	0.00819999	0.0105	0.0163	0.0221	0.0342	0.0497	0.0661	0.0828	0.1058	0.1243	0.1434	0.1643	0.189	0.2068	0.226	0.2472	0.2702	0.2914	0.3131	0.3325	0.3488	0.3601	0.3798	0.3934	0.4053	0.4146	0.4222	0.4359
DBHB2ab_384_N16	Basic384_384_N16	s328	None	FALSE	FALSE	2	LB	0.1511	0.0141	0.5351	0.521	0.0658875	3.21135		0.017	0.018	0.0161	0.0151	0.0141	0.0166	0.0196	0.0245	0.031	0.039	0.0481	0.059	0.0742	0.0887	0.1083	0.1298	0.1499	0.173	0.1943	0.2198	0.2413	0.2613	0.2826	0.3055	0.325	0.3426	0.3583	0.3743	0.3843	0.4016	0.4165	0.4254	0.4338	0.4417	0.4553
DBHB2ab_384_N17	Basic384_384_N17	s329	None	FALSE	FALSE	2	LB	0.1525	-0.0016	0.471	0.4726	0.0549	4.17304		0.0025	0.0029	0.000500003	0.001	-0.0016	-0.000599997	2.67755e-09	0.0016	0.0038	0.0081	0.0106	0.015	0.0236	0.0329	0.0438	0.061	0.0761	0.0902	0.1077	0.1247	0.137	0.1521	0.1719	0.1892	0.2094	0.2351	0.2541	0.2718	0.2898	0.3049	0.3207	0.3359	0.3462	0.3576	0.3716
DBHB2ab_384_N18	Basic384_384_N18	s330	None	FALSE	FALSE	2	LB	0.1532	-0.0051	0.4274	0.4325	0.0531375	5.2063		-0.0028	-0.003	-0.0033	-0.0034	-0.0051	-0.0047	-0.0033	-0.0021	-0.0013	0.000900003	0.000500003	-0.000499997	0.0024	0.0058	0.0125	0.0227	0.0333	0.0437	0.0586	0.0713	0.0807	0.0913	0.1069	0.1212	0.1414	0.1642	0.1809	0.1979	0.2142	0.2327	0.2522	0.2693	0.2831	0.2963	0.3117
DBHB2ab_384_N19	Basic384_384_N19	s331	None	FALSE	FALSE	2	LB	0.1525	-0.00390001	0.4605	0.4644	0.0565125	4.43552		0.000399994	-0.00100001	-0.000700006	-0.00160001	-0.00390001	-0.00300001	-0.00120001	-0.000500006	0.000899994	0.00229999	0.00319999	0.00609999	0.0112	0.0206	0.0326	0.0485	0.0634	0.0801	0.0955	0.1102	0.1261	0.1409	0.1606	0.1787	0.2019	0.2218	0.2389	0.2609	0.2765	0.2929	0.3097	0.324	0.3348	0.3462	0.36
DBHB2ab_384_N20	Basic384_384_N20	s332	None	FALSE	FALSE	2	LB	0.1522	-0.0046	0.4772	0.4818	0.063225	4.42586		-0.001	-0.0012	-0.0025	-0.0036	-0.0043	-0.0046	-0.0034	-0.0035	-0.0013	0.000399997	0.0018	0.0039	0.0105	0.0192	0.0315	0.0476	0.0615	0.0777	0.0928	0.1113	0.1315	0.1521	0.1774	0.2003	0.2226	0.2444	0.2628	0.2799	0.2941	0.3107	0.3281	0.3408	0.352	0.3604	0.3758
DBHB2ab_384_N21	Basic384_384_N21	s333	None	FALSE	FALSE	2	LB	0.1515	-0.00660001	0.442	0.4486	0.059175	4.95818		-0.00190001	-0.00410001	-0.00450001	-0.00550001	-0.00660001	-0.00640001	-0.00470001	-0.00390001	-0.00340001	-0.00190001	-0.00110001	-0.00290001	-7.45058e-09	0.00279999	0.0104	0.021	0.0314	0.0437	0.0563	0.0732	0.0921	0.1102	0.1347	0.1542	0.1734	0.1958	0.2134	0.2329	0.2499	0.2679	0.2886	0.302	0.3155	0.3251	0.3399
DBHB2ab_384_N22	Basic384_384_N22	s334	None	FALSE	FALSE	2	LB	0.147	-0.00489999	0.4536	0.4585	0.057975	5.3053		-0.00219999	-0.00359999	-0.00369999	-0.00449999	-0.00489999	-0.00459999	-0.00469999	-0.00349999	-0.00279999	-0.00109999	-0.00109999	-0.00209999	-0.000299993	0.00130001	0.00600001	0.0108	0.0188	0.0306	0.0422	0.056	0.0713	0.0872	0.1091	0.1285	0.1468	0.1703	0.1892	0.2093	0.225	0.2448	0.2686	0.2831	0.2987	0.3089	0.3297
DBHB2ab_384_N23	Basic384_384_N23	s335	None	FALSE	FALSE	2	LB	0.1485	-0.0078	-0.0037	0.0041	0.000637498	10.6078		-0.0037	-0.0049	-0.0047	-0.007	-0.0077	-0.0068	-0.007	-0.0054	-0.0064	-0.0052	-0.0047	-0.0071	-0.0062	-0.0072	-0.0054	-0.0068	-0.0069	-0.0051	-0.0067	-0.0078	-0.0064	-0.007	-0.0058	-0.0051	-0.0044	-0.0054	-0.0061	-0.0065	-0.0065	-0.0069	-0.0064	-0.006	-0.0051	-0.0065	-0.0041
DBHB2ab_384_N24	Basic384_384_N24	s336	None	FALSE	TRUE	1	LB	0.1473	-0.0114	-0.0047	0.0067	-0.0003	12.6667		-0.0047	-0.0056	-0.0079	-0.0086	-0.0099	-0.0094	-0.0101	-0.0089	-0.0094	-0.0085	-0.0079	-0.0095	-0.0096	-0.0099	-0.0103	-0.0099	-0.0112	-0.0084	-0.0104	-0.0112	-0.0099	-0.0114	-0.0095	-0.009	-0.0093	-0.0094	-0.0096	-0.0103	-0.0101	-0.0104	-0.0095	-0.0098	-0.0096	-0.0108	-0.0076
DBHB2ab_384_O1	Basic384_384_O1	s337	None	FALSE	TRUE	1	LB	0.1564	-0.0102	-0.00499999	0.0052	0.000562502	5.8889		-0.00499999	-0.00659999	-0.00729999	-0.00869999	-0.00939999	-0.00749999	-0.00999999	-0.00679999	-0.00889999	-0.00799999	-0.00759999	-0.00709999	-0.00959999	-0.00879999	-0.00789999	-0.00829999	-0.00919999	-0.00699999	-0.00789999	-0.00929999	-0.00769999	-0.00839999	-0.00939999	-0.00919999	-0.00809999	-0.00739999	-0.00859999	-0.00779999	-0.00889999	-0.00909999	-0.00749999	-0.00719999	-0.00769999	-0.00909999	-0.00779999
DBHB2ab_384_O2	Basic384_384_O2	s338	None	FALSE	FALSE	2	LB	0.1504	-0.0111	0.0122	0.0233	0.000787497	10.1746		0.00510001	0.0122	0.0118	0.00980001	0.00910001	0.00940001	0.00810001	0.0108	0.00960001	0.00880001	0.0104	0.00960001	0.00720001	0.0103	0.00920001	0.00770001	0.00900001	0.01	0.00940001	0.00780001	0.00870001	0.00950001	0.00860001	0.00800001	0.01	0.00990001	0.00860001	0.00950001	0.00830001	-0.0111	-0.00939999	-0.00929999	-0.00849999	-0.00989999	-0.00899999
DBHB2ab_384_O3	Basic384_384_O3	s339	None	FALSE	FALSE	2	LB	0.1516	-0.0113	-0.0042	0.0071	0.000899995	11		-0.0042	-0.0059	-0.0072	-0.0101	-0.0088	-0.0086	-0.0103	-0.0079	-0.0092	-0.0088	-0.0093	-0.0092	-0.0107	-0.0085	-0.0089	-0.0097	-0.009	-0.0087	-0.0094	-0.0101	-0.0093	-0.0091	-0.0104	-0.0094	-0.0084	-0.0094	-0.0098	-0.0096	-0.01	-0.0106	-0.0099	-0.0093	-0.0091	-0.01	-0.0091
DBHB2ab_384_O4	Basic384_384_O4	s340	None	FALSE	FALSE	2	LB	0.1529	-0.0095	-0.0042	0.0053	0.000525002	5.19049		-0.0045	-0.0042	-0.006	-0.0075	-0.008	-0.0078	-0.0095	-0.0068	-0.0076	-0.0074	-0.0076	-0.0082	-0.0094	-0.007	-0.0071	-0.0082	-0.0072	-0.007	-0.0077	-0.0092	-0.0092	-0.0074	-0.0088	-0.0088	-0.0073	-0.0072	-0.0092	-0.0075	-0.0091	-0.0093	-0.0076	-0.0074	-0.0075	-0.0095	-0.0068
DBHB2ab_384_O5	Basic384_384_O5	s341	None	FALSE	FALSE	2	LB	0.1534	-0.00930001	0.4319	0.4412	0.063375	7.87298		-0.00340001	-0.00520001	-0.00640001	-0.00850001	-0.00800001	-0.00730001	-0.00930001	-0.00570001	-0.00800001	-0.00680001	-0.00750001	-0.00810001	-0.00860001	-0.00640001	-0.00610001	-0.00610001	-0.00400001	-0.00300001	-0.00140001	0.00139999	0.00639999	0.0134	0.0182	0.0318	0.0382	0.0435	0.0497	0.0645	0.082	0.1031	0.121	0.1409	0.1592	0.1899	0.21
DBHB2ab_384_O6	Basic384_384_O6	s342	None	FALSE	FALSE	2	LB	0.1556	0.0634	0.5961	0.5327	0.0656625	3.25566		0.0734	0.0835	0.0833	0.0822	0.0968	0.1026	0.0961	0.0781	0.0634	0.0691	0.081	0.1016	0.1184	0.1347	0.1569	0.1765	0.1979	0.2204	0.2436	0.2652	0.2882	0.3132	0.332	0.3524	0.3762	0.3956	0.4125	0.4316	0.4424	0.4583	0.4757	0.4918	0.4973	0.5071	0.5139
DBHB2ab_384_O7	Basic384_384_O7	s343	None	FALSE	FALSE	2	LB	0.1532	0.0177	0.6159	0.5982	0.075975	1.0997		0.025	0.0177	0.0179	0.019	0.027	0.0462	0.0768	0.1425	0.2098	0.2218	0.1874	0.2232	0.251	0.2501	0.2794	0.2895	0.2965	0.3059	0.3107	0.3135	0.3197	0.3287	0.3344	0.3489	0.3683	0.3853	0.4047	0.4268	0.4378	0.4553	0.4747	0.4927	0.5052	0.5208	0.5289
DBHB2ab_384_O8	Basic384_384_O8	s344	None	FALSE	FALSE	2	LB	0.1527	-0.00130001	0.5504	0.5517	0.0574875	2.75538		0.00539999	0.00179999	0.000699993	-0.00130001	0.000499993	0.00419999	0.011	0.0376	0.0528	0.0342	0.0426	0.0667	0.087	0.1006	0.1175	0.1279	0.1424	0.1575	0.1749	0.1926	0.2128	0.2379	0.2579	0.2758	0.3002	0.3214	0.3364	0.3568	0.3661	0.3909	0.4074	0.4264	0.439	0.4522	0.463
DBHB2ab_384_O9	Basic384_384_O9	s345	None	FALSE	FALSE	2	LB	0.1525	0.0069	0.5947	0.5878	0.06135	2.91198		0.0144	0.0106	0.0072	0.0069	0.0089	0.012	0.0175	0.0394	0.0502	0.0318	0.0462	0.0722	0.0966	0.109	0.1259	0.1408	0.1589	0.1759	0.1998	0.2219	0.2479	0.2726	0.2956	0.3149	0.3396	0.3626	0.378	0.3994	0.4114	0.4306	0.4478	0.466	0.4748	0.4888	0.4935
DBHB2ab_384_O10	Basic384_384_O10	s346	None	FALSE	FALSE	2	LB	0.1543	0.001	0.5397	0.5387	0.061725	3.20211		0.0067	0.0041	0.0028	0.0012	0.001	0.0033	0.0042	0.009	0.0072	0.0109	0.0177	0.0332	0.0545	0.0704	0.0928	0.1137	0.1335	0.153	0.1737	0.1945	0.2143	0.2381	0.2574	0.282	0.3009	0.3211	0.3348	0.3531	0.3621	0.381	0.3952	0.4107	0.4211	0.4358	0.4418
DBHB2ab_384_O11	Basic384_384_O11	s347	None	FALSE	FALSE	2	LB	0.1511	-0.0024	0.5041	0.5065	0.063225	3.74061		0.0011	-0.000699996	-0.0017	-0.0022	-0.0024	-0.0012	-0.0022	0.0019	0.0034	0.000900004	0.004	0.0105	0.0241	0.0408	0.0624	0.081	0.0991	0.1216	0.1432	0.1626	0.1826	0.2034	0.2231	0.2463	0.2677	0.2873	0.3049	0.3242	0.3372	0.3537	0.3684	0.3843	0.3943	0.4078	0.4151
DBHB2ab_384_O12	Basic384_384_O12	s348	None	FALSE	FALSE	2	LB	0.1503	0.00400001	0.5436	0.5396	0.0637125	3.04767		0.0103	0.00790001	0.00580001	0.00400001	0.00450001	0.00570001	0.00690001	0.0122	0.0124	0.0165	0.0256	0.0405	0.0584	0.0753	0.0999	0.123	0.1437	0.167	0.1921	0.2138	0.2335	0.2557	0.2698	0.2908	0.3092	0.3267	0.3393	0.3551	0.3636	0.3784	0.3927	0.4099	0.4167	0.4273	0.436
DBHB2ab_384_O13	Basic384_384_O13	s349	None	FALSE	FALSE	2	LB	0.16	-0.006	0.5012	0.5072	0.0640125	3.75942		-0.0036	-0.0033	-0.0037	-0.0057	-0.006	-0.0059	-0.0057	-0.0025	-0.0019	0.000300003	0.0052	0.0145	0.0256	0.0387	0.0572	0.0764	0.095	0.1215	0.1406	0.1598	0.1801	0.2039	0.2199	0.2438	0.2657	0.2866	0.3044	0.3223	0.332	0.3514	0.3631	0.3781	0.3872	0.4005	0.4101
DBHB2ab_384_O14	Basic384_384_O14	s350	None	FALSE	FALSE	2	LB	0.1505	0.0228	0.5386	0.5158	0.064275	2.90276		0.0422	0.027	0.0244	0.0228	0.0256	0.029	0.031	0.0361	0.0414	0.0501	0.061	0.0761	0.092	0.106	0.1283	0.1539	0.1742	0.1976	0.2226	0.2433	0.265	0.2855	0.3055	0.3253	0.3447	0.3611	0.3779	0.3926	0.3995	0.4159	0.4256	0.4386	0.4437	0.4535	0.4606
DBHB2ab_384_O15	Basic384_384_O15	s351	None	FALSE	FALSE	2	LB	0.1522	-0.0019	0.4978	0.4997	0.05985	3.42607		0.0036	0.0011	0.000599998	-0.0019	-0.000300002	0.000299998	9.99977e-05	0.003	0.0031	0.0086	0.0165	0.0274	0.0424	0.0555	0.0745	0.0923	0.1095	0.1292	0.1502	0.1721	0.1914	0.2119	0.2286	0.2519	0.2701	0.2888	0.3076	0.3225	0.3305	0.3487	0.3598	0.3737	0.3808	0.3964	0.4043
DBHB2ab_384_O16	Basic384_384_O16	s352	None	FALSE	FALSE	2	LB	0.1505	0.0073	0.5531	0.5458	0.0583875	2.42903		0.0134	0.0095	0.0098	0.0073	0.0087	0.0111	0.0138	0.0233	0.0244	0.0345	0.0445	0.0649	0.0876	0.1058	0.1305	0.156	0.1781	0.1949	0.2158	0.2339	0.2493	0.2661	0.2862	0.3048	0.3227	0.34	0.3568	0.3717	0.3809	0.4012	0.4107	0.428	0.4346	0.449	0.4569
DBHB2ab_384_O17	Basic384_384_O17	s353	None	FALSE	FALSE	2	LB	0.1499	-0.00150001	0.521	0.5225	0.0543	3.2744		0.00119999	0.00049999	0.000299989	-0.00150001	-0.00130001	9.99895e-05	0.00109999	0.0137	0.0183	0.0134	0.0157	0.031	0.0471	0.0624	0.0825	0.0972	0.109	0.1266	0.1459	0.1646	0.1817	0.2028	0.2233	0.242	0.2626	0.2827	0.3027	0.3199	0.3317	0.3529	0.3655	0.3849	0.3936	0.4108	0.4213
DBHB2ab_384_O18	Basic384_384_O18	s354	None	FALSE	FALSE	2	LB	0.1493	-0.0033	0.5267	0.53	0.0712875	4.10416		0.002	-0.000599996	-0.0012	-0.0033	-0.0022	-0.0023	-0.0024	0.0014	0.0011	0.0037	0.0056	0.0105	0.0185	0.026	0.0404	0.058	0.0767	0.1005	0.1274	0.1503	0.1758	0.2006	0.2269	0.2478	0.2718	0.294	0.3175	0.3343	0.3478	0.3681	0.3798	0.3986	0.4066	0.4248	0.433
DBHB2ab_384_O19	Basic384_384_O19	s355	None	FALSE	FALSE	2	LB	0.1486	-0.0015	0.5193	0.5208	0.0669375	4.06331		0.000100004	0.000300004	4.42378e-09	-0.0015	-0.000799996	0.000300004	0.000100004	0.006	0.0063	0.0117	0.0136	0.0195	0.0288	0.0405	0.0567	0.0714	0.0878	0.1073	0.1297	0.1479	0.1694	0.1924	0.2147	0.2397	0.2609	0.2841	0.3066	0.3264	0.342	0.3635	0.3774	0.3949	0.4025	0.4223	0.4315
DBHB2ab_384_O20	Basic384_384_O20	s356	None	FALSE	FALSE	2	LB	0.1475	-0.0044	0.4997	0.5041	0.0671625	3.9477		0.0004	-0.0016	-0.0009	-0.003	-0.0028	-0.0032	-0.0044	-0.0004	-0.001	0.0064	0.0128	0.0211	0.0301	0.0381	0.0511	0.0688	0.0864	0.1071	0.1308	0.1542	0.178	0.2006	0.2227	0.2448	0.265	0.2862	0.3063	0.3245	0.3364	0.3532	0.3653	0.3797	0.3873	0.4026	0.4067
DBHB2ab_384_O21	Basic384_384_O21	s357	None	FALSE	FALSE	2	LB	0.153	-0.011	0.4491	0.4601	0.0594	5.21212		-0.00409999	-0.00769999	-0.00779999	-0.00799999	-0.00939999	-0.00919999	-0.011	-0.00799999	-0.0101	-0.00739999	-0.00849999	-0.00629999	-0.00449999	-0.00279999	0.00350001	0.0104	0.0203	0.0332	0.0483	0.0625	0.0785	0.0942	0.1136	0.1355	0.1546	0.1772	0.1995	0.2203	0.2369	0.2573	0.274	0.2928	0.302	0.3205	0.3309
DBHB2ab_384_O22	Basic384_384_O22	s358	None	FALSE	FALSE	2	LB	0.1477	-0.009	-0.0032	0.0058	0.000674998	3.92591		-0.0032	-0.0064	-0.0059	-0.0068	-0.0079	-0.0072	-0.009	-0.0075	-0.0083	-0.0058	-0.0063	-0.0063	-0.0079	-0.0072	-0.0074	-0.0066	-0.0072	-0.0073	-0.0076	-0.0078	-0.0072	-0.0078	-0.0083	-0.0069	-0.0055	-0.0066	-0.0058	-0.0074	-0.0073	-0.0066	-0.0065	-0.0061	-0.0074	-0.0063	-0.0045
DBHB2ab_384_O23	Basic384_384_O23	s359	None	FALSE	FALSE	2	LB	0.1484	-0.0095	-0.0041	0.0054	0.000375	1.19999		-0.0041	-0.0063	-0.0063	-0.0068	-0.0087	-0.0081	-0.0089	-0.0072	-0.0081	-0.0064	-0.0069	-0.0071	-0.0078	-0.0076	-0.0075	-0.0073	-0.0083	-0.0075	-0.0086	-0.0085	-0.0073	-0.009	-0.0083	-0.0075	-0.0062	-0.0066	-0.0067	-0.0071	-0.0075	-0.0073	-0.0073	-0.0065	-0.0081	-0.0073	-0.0059
DBHB2ab_384_O24	Basic384_384_O24	s360	None	FALSE	TRUE	1	LB	0.1447	-0.0121	-0.00420001	0.0079	3.74998e-05	-36.3335		-0.00420001	-0.00790001	-0.00840001	-0.00780001	-0.0108	-0.0102	-0.0114	-0.00950001	-0.012	-0.00850001	-0.0101	-0.00980001	-0.0109	-0.00970001	-0.0104	-0.0106	-0.0111	-0.0107	-0.0111	-0.0121	-0.0107	-0.0108	-0.0114	-0.0105	-0.00890001	-0.00930001	-0.00960001	-0.0104	-0.0102	-0.0105	-0.00980001	-0.0104	-0.0112	-0.0103	-0.00830001
DBHB2ab_384_P1	Basic384_384_P1	s361	None	FALSE	TRUE	1	LB	0.1573	-0.013	-0.0057	0.0073	-0.0003	15.6667		-0.0057	-0.0094	-0.0103	-0.0107	-0.0102	-0.0115	-0.0111	-0.0085	-0.0103	-0.0078	-0.0087	-0.0091	-0.0108	-0.0096	-0.01	-0.009	-0.0099	-0.0086	-0.0095	-0.0089	-0.0087	-0.0095	-0.0096	-0.0086	-0.0094	-0.0092	-0.0086	-0.0073	-0.0096	-0.009	-0.0076	-0.0075	-0.0098	-0.0103	-0.0086
DBHB2ab_384_P2	Basic384_384_P2	s362	None	FALSE	TRUE	1	LB	0.15	-0.0111	-0.00360001	0.0075	7.50005e-05	-33.6664		-0.00360001	-0.00620001	-0.00830001	-0.00770001	-0.00830001	-0.00810001	-0.00900001	-0.00590001	-0.00870001	-0.00660001	-0.00800001	-0.00830001	-0.00970001	-0.00820001	-0.00800001	-0.00870001	-0.00870001	-0.00690001	-0.00860001	-0.00870001	-0.00750001	-0.00940001	-0.00850001	-0.00800001	-0.00770001	-0.00830001	-0.00840001	-0.00850001	-0.00900001	-0.0101	-0.00780001	-0.00750001	-0.00850001	-0.00960001	-0.00840001
DBHB2ab_384_P3	Basic384_384_P3	s363	None	FALSE	TRUE	1	LB	0.1513	-0.0127	-0.00559999	0.0071	-3.74995e-05	127.668		-0.00559999	-0.00709999	-0.00839999	-0.00789999	-0.0105	-0.00969999	-0.00979999	-0.00839999	-0.0102	-0.00849999	-0.00989999	-0.00829999	-0.011	-0.00939999	-0.00959999	-0.0107	-0.0109	-0.00849999	-0.0103	-0.00999999	-0.00929999	-0.0104	-0.0101	-0.00819999	-0.00929999	-0.0102	-0.00979999	-0.0101	-0.0113	-0.011	-0.0101	-0.00899999	-0.0101	-0.0118	-0.00899999
DBHB2ab_384_P4	Basic384_384_P4	s364	None	FALSE	TRUE	1	LB	0.1509	-0.00960001	-0.00290001	0.0067	3.75004e-05	-61.666		-0.00290001	-0.00480001	-0.00660001	-0.00650001	-0.00860001	-0.00750001	-0.00840001	-0.00690001	-0.00830001	-0.00560001	-0.00710001	-0.00640001	-0.00900001	-0.00810001	-0.00770001	-0.00760001	-0.00860001	-0.00690001	-0.00850001	-0.00770001	-0.00690001	-0.00730001	-0.00860001	-0.00700001	-0.00750001	-0.00850001	-0.00770001	-0.00760001	-0.00930001	-0.00760001	-0.00810001	-0.00600001	-0.00790001	-0.00910001	-0.00660001
DBHB2ab_384_P5	Basic384_384_P5	s365	None	FALSE	TRUE	1	LB	0.1507	-0.0097	-0.0046	0.0051	7.50012e-05	-25.6662		-0.0046	-0.007	-0.0071	-0.0077	-0.0097	-0.0078	-0.0088	-0.0069	-0.0075	-0.007	-0.0068	-0.0081	-0.0096	-0.0077	-0.0081	-0.0073	-0.0084	-0.0061	-0.0091	-0.0073	-0.0075	-0.0076	-0.0074	-0.0071	-0.0075	-0.008	-0.0077	-0.0066	-0.0084	-0.008	-0.0089	-0.0065	-0.0076	-0.0084	-0.0067
DBHB2ab_384_P6	Basic384_384_P6	s366	None	FALSE	TRUE	1	LB	0.1508	-0.0073	0.5069	0.5142	0.060975	5.02952		0.0011	-0.0048	-0.0061	-0.0051	-0.0073	-0.0062	-0.007	-0.0048	-0.0066	-0.0037	-0.0044	-0.003	-0.000500004	0.0065	0.0135	0.0208	0.0332	0.0495	0.065	0.0861	0.1018	0.1153	0.1412	0.1535	0.1816	0.2132	0.2275	0.2487	0.2698	0.2915	0.3102	0.3305	0.3377	0.3557	0.3773
DBHB2ab_384_P7	Basic384_384_P7	s367	None	FALSE	TRUE	1	LB	0.1523	-0.0053	0.4616	0.4669	0.057075	5.60096		-0.0032	-0.0031	-0.0033	-0.0034	-0.0053	-0.0023	-0.0015	0.001	-0.004	-0.0006	-0.0011	-0.0007	0.0006	0.003	0.0055	0.0114	0.0194	0.0278	0.0376	0.0515	0.065	0.0798	0.0995	0.1137	0.1353	0.1566	0.1672	0.1887	0.2039	0.2231	0.2464	0.2659	0.2746	0.2942	0.3146
DBHB2ab_384_P8	Basic384_384_P8	s368	None	FALSE	TRUE	1	LB	0.1504	-0.00219999	0.5662	0.5684	0.0633375	3.5522		0.00350001	0.000200008	-0.00179999	-0.000699993	-0.00219999	-0.000399993	-0.000299993	0.00230001	0.000700007	0.00350001	0.00870001	0.0205	0.0326	0.0529	0.071	0.0877	0.1066	0.1272	0.1476	0.1711	0.1923	0.2118	0.2363	0.2584	0.2833	0.3045	0.3182	0.34	0.3558	0.3755	0.3945	0.4133	0.4215	0.4351	0.4536
DBHB2ab_384_P9	Basic384_384_P9	s369	None	FALSE	TRUE	1	LB	0.154	0.00480001	0.5704	0.5656	0.0683625	3.69702		0.0135	0.00900001	0.00660001	0.00590001	0.00480001	0.00630001	0.00690001	0.00980001	0.0112	0.015	0.022	0.0311	0.0406	0.0548	0.0723	0.0918	0.114	0.1371	0.1631	0.1889	0.2099	0.2306	0.2567	0.277	0.2961	0.3194	0.3351	0.352	0.3651	0.3857	0.4018	0.4209	0.4273	0.4408	0.4596
DBHB2ab_384_P10	Basic384_384_P10	s370	None	FALSE	TRUE	1	LB	0.1558	0.0019	0.5767	0.5748	0.0706125	3.25969		0.0122	0.0072	0.0044	0.0043	0.0019	0.0042	0.0042	0.0075	0.0083	0.0154	0.0272	0.0452	0.0606	0.0859	0.1042	0.1228	0.1487	0.17	0.1954	0.2202	0.2409	0.2628	0.2925	0.3122	0.3361	0.3603	0.3735	0.391	0.4014	0.4188	0.4359	0.4528	0.4584	0.4676	0.4851
DBHB2ab_384_P11	Basic384_384_P11	s371	None	FALSE	TRUE	1	LB	0.1536	-0.00490001	0.5306	0.5355	0.0624375	3.74114		-0.00130001	-0.00280001	-0.00340001	-0.00310001	-0.00490001	-0.00360001	-0.00150001	-0.000500008	-0.000900008	0.00239999	0.0105	0.0172	0.0262	0.0425	0.0597	0.0751	0.0914	0.111	0.1328	0.153	0.1757	0.1961	0.2207	0.2402	0.2658	0.2873	0.3021	0.3195	0.3332	0.3543	0.3696	0.3873	0.3973	0.4087	0.4277
DBHB2ab_384_P12	Basic384_384_P12	s372	None	FALSE	TRUE	1	LB	0.1496	-0.00659999	0.5184	0.525	0.059025	3.75815		-0.00199999	-0.00309999	-0.00349999	-0.00429999	-0.00529999	-0.00499999	-0.00659999	-0.00439999	-0.00379999	0.000100007	0.00800001	0.0188	0.0296	0.0492	0.0629	0.0793	0.0946	0.1118	0.1263	0.145	0.1652	0.1839	0.2053	0.2241	0.2454	0.2647	0.2831	0.3024	0.3155	0.3352	0.3489	0.3675	0.3807	0.3916	0.4079
DBHB2ab_384_P13	Basic384_384_P13	s373	None	FALSE	TRUE	1	LB	0.1502	0.00160001	0.5532	0.5516	0.063825	3.70114		0.00600001	0.00400001	0.00240001	0.00160001	0.00180001	0.00240001	0.00250001	0.00590001	0.00650001	0.0129	0.023	0.0334	0.0425	0.0605	0.0734	0.0874	0.1012	0.1215	0.1402	0.1628	0.1861	0.2103	0.2369	0.2547	0.2815	0.3032	0.3173	0.333	0.3489	0.3682	0.3838	0.4019	0.4111	0.4217	0.44
DBHB2ab_384_P14	Basic384_384_P14	s374	None	FALSE	TRUE	1	LB	0.15	-0.00130001	0.5398	0.5411	0.059925	3.39007		0.00289999	0.00139999	0.000499993	-0.000800007	-0.00130001	0.000299993	0.00149999	0.00589999	0.00599999	0.00819999	0.0168	0.0285	0.0421	0.0597	0.0754	0.0917	0.1104	0.1321	0.1508	0.1706	0.1897	0.2113	0.235	0.2525	0.2769	0.2972	0.3106	0.3272	0.3416	0.3582	0.3764	0.3901	0.3994	0.4129	0.4308
DBHB2ab_384_P15	Basic384_384_P15	s375	None	FALSE	TRUE	1	LB	0.1528	-0.000599995	0.5491	0.5497	0.066075	3.28377		0.0057	0.0013	0.000800005	0.000500005	-0.000599995	-9.99952e-05	0.0011	0.0073	0.0046	0.0125	0.0209	0.0337	0.0469	0.0667	0.0868	0.1094	0.1322	0.1586	0.179	0.2009	0.2252	0.2466	0.2668	0.2856	0.3098	0.3283	0.3467	0.3608	0.373	0.3922	0.4042	0.4215	0.4298	0.4409	0.455
DBHB2ab_384_P16	Basic384_384_P16	s376	None	FALSE	TRUE	1	LB	0.1482	0.00299999	0.5331	0.5301	0.0591	3.68359		0.00589999	0.00489999	0.00399999	0.00329999	0.00299999	0.00319999	0.00429999	0.00819999	0.00739999	0.0128	0.0199	0.0265	0.0347	0.0498	0.0624	0.078	0.0956	0.1141	0.1324	0.1535	0.1749	0.1969	0.2187	0.2364	0.2584	0.2751	0.29	0.3066	0.3177	0.3373	0.3508	0.364	0.377	0.3921	0.4077
DBHB2ab_384_P17	Basic384_384_P17	s377	None	FALSE	TRUE	1	LB	0.1485	0.00860001	0.5567	0.5481	0.0672	3.41815		0.00860001	0.0107	0.0107	0.0104	0.00870001	0.0114	0.0145	0.019	0.0205	0.0267	0.0362	0.0442	0.057	0.0746	0.0915	0.1131	0.133	0.1589	0.1808	0.2045	0.2267	0.2498	0.2732	0.2923	0.3159	0.3363	0.353	0.3681	0.3807	0.399	0.4136	0.4253	0.4352	0.4475	0.4629
DBHB2ab_384_P18	Basic384_384_P18	s378	None	FALSE	TRUE	1	LB	0.1493	0.0117	0.5901	0.5784	0.07095	3.03524		0.0195	0.013	0.013	0.0124	0.0117	0.0134	0.0168	0.023	0.0268	0.0355	0.0471	0.0599	0.0738	0.0969	0.1197	0.1456	0.1702	0.1973	0.22	0.2457	0.2685	0.2926	0.317	0.3348	0.3594	0.3794	0.3952	0.4134	0.4245	0.4431	0.4568	0.4696	0.4799	0.4942	0.5066
DBHB2ab_384_P19	Basic384_384_P19	s379	None	FALSE	TRUE	1	LB	0.1476	0.0026	0.5622	0.5596	0.0654375	3.8063		0.0052	0.0041	0.0041	0.0041	0.0026	0.0038	0.0052	0.011	0.0122	0.0184	0.0236	0.0299	0.0374	0.0523	0.0685	0.0889	0.1069	0.1317	0.1495	0.1696	0.1892	0.212	0.2334	0.2559	0.2839	0.3056	0.324	0.3433	0.3582	0.3794	0.3977	0.4122	0.4233	0.4405	0.4561
DBHB2ab_384_P20	Basic384_384_P20	s380	None	FALSE	TRUE	1	LB	0.1462	-0.001	0.5552	0.5562	0.05535	3.11201		0.0031	0.0011	0.0011	9.9998e-05	-0.001	-0.000100002	0.000199998	0.0054	0.0043	0.0099	0.0197	0.036	0.0524	0.0785	0.0926	0.1114	0.1245	0.145	0.1621	0.1773	0.1978	0.2188	0.2385	0.259	0.2837	0.3037	0.3209	0.3383	0.3531	0.372	0.3912	0.4049	0.4161	0.4336	0.4499
DBHB2ab_384_P21	Basic384_384_P21	s381	None	FALSE	TRUE	1	LB	0.1449	-0.00409999	0.5033	0.5074	0.062625	5.69102		-0.00109999	-0.00319999	-0.00239999	-0.00269999	-0.00389999	-0.00409999	-0.00329999	-9.99947e-05	-0.00179999	0.00140001	0.00140001	0.0015	0.00250001	0.0087	0.0123	0.0214	0.029	0.0394	0.0487	0.0595	0.0727	0.0862	0.103	0.1206	0.1427	0.1659	0.1817	0.2038	0.224	0.2528	0.2759	0.2984	0.3097	0.3351	0.3559
DBHB2ab_384_P22	Basic384_384_P22	s382	None	FALSE	TRUE	1	LB	0.145	-0.006	0.5484	0.5544	0.0666	4.26276		-0.0024	-0.0032	-0.0035	-0.0045	-0.006	-0.0053	-0.0047	-0.003	-0.0049	-0.0026	-0.0011	-0.0016	0.003	0.0206	0.0377	0.0558	0.0662	0.0844	0.1011	0.1209	0.1444	0.1699	0.1929	0.2178	0.2429	0.265	0.2832	0.3056	0.322	0.3431	0.3601	0.3771	0.3891	0.4066	0.4244
DBHB2ab_384_P23	Basic384_384_P23	s383	None	FALSE	TRUE	1	LB	0.1452	-0.00919999	-0.00409999	0.0051	0.000375001	-3.13332		-0.00409999	-0.00669999	-0.00639999	-0.00719999	-0.00759999	-0.00829999	-0.00699999	-0.00549999	-0.00669999	-0.00509999	-0.00479999	-0.00639999	-0.00699999	-0.00639999	-0.00659999	-0.00529999	-0.00599999	-0.00409999	-0.00669999	-0.00739999	-0.00549999	-0.00559999	-0.00669999	-0.00589999	-0.00439999	-0.00409999	-0.00529999	-0.00579999	-0.00559999	-0.00599999	-0.00579999	-0.00569999	-0.00639999	-0.00649999	-0.00459999
DBHB2ab_384_P24	Basic384_384_P24	s384	None	FALSE	TRUE	1	LB	0.1426	-0.0123	-0.0047	0.0076	0.0001875	-7.93331		-0.0047	-0.0088	-0.0076	-0.0093	-0.0113	-0.0112	-0.012	-0.0085	-0.0111	-0.0089	-0.0102	-0.0091	-0.0115	-0.01	-0.01	-0.01	-0.0113	-0.0084	-0.0094	-0.0112	-0.0104	-0.0092	-0.0097	-0.0099	-0.0079	-0.0087	-0.0085	-0.0091	-0.0093	-0.0097	-0.0095	-0.0084	-0.0102	-0.01	-0.0086
										MINIMUM CHANGE	0.0041
										MAXIMUM CHANGE	0.6198
[truncated: 15 more columns]
